# Supplementary material for: Transcriptome-wide association study for restless legs syndrome identifies new susceptibility genes
Source: Commun Biol. 2020 Jul 10;3:373. doi: 10.1038/s42003-020-1105-z (PMC7351781; doi:10.1038/s42003-020-1105-z)
Supplement: Supplementary file 2 — Supplementary Data 1 [file 42003_2020_1105_MOESM2_ESM.xlsx]

## Sheet: Sheet1
Supplementary Data 1. GWAS traits associated with RLS-TWAS genes
Domain	PheWAS trait	Gene, p-value
Activities	Medication for cholesterol, blood pressure or diabetes: Cholesterol lowering medication	DOCK7, 1.43E-16
	Treatment/medication code: simvastatin	DOCK7, 5.56E-14
Cardiovascular	Coronary artery disease and triglyceride (bivariate)	DOCK7, 3.80E-13
	Coronary artery disease and total cholesterol (bivariate)	DOCK7, 5.22E-13
	Coronary artery disease and low-density lipoprotein cholesterol (bivariate)	DOCK7, 1.80E-12
Dermatological	Male pattern baldness (BOLT LMM non-infinitesimal mixed model)	AAGAB, 6.48-13	IQCH, 5.61E-11
	Non-cancer illness code, self-reported: eczema/dermatitis	ZGPAT, 2.03E-11
	Skin colour	SKAP1, 5.94E-11
Environmental	HMG CoA reductase inhibitors	DOCK7, 2.81E-27	RGS19, 1.10E-12
	Agents acting on the renin-angiotensin system	RGS19, 1.15E-12
Gastrointestinal	Inflammatory Bowel Disease	ZGPAT, 3.12E-16
	Crohn's Disease	ZGPAT, 7.75E-13
	Ulcerative colitis	ZGPAT, 5.64E-11
Immunological	Platelet distribution width (two-way meta)	DOCK7, 7.55E-36
	White blood cells	S100A2, 1.42E-23	S100A16, 1.43E-15	S100A3, 1.29E-13	S100A13, 4.77E-13
	Red blood cell count (three-way meta)	SKAP1, 2.05E-14
	Lymphocyte percentage of white cells (three-way meta)	ZGPAT, 2.42E-11
	Eosinophil percentage of white cells (three-way meta)	AAGAB, 3.57E-11
	Eosinophil count (three-way meta)	AAGAB, 4.66E-11
	Mean platelet volume (three-way meta)	MEIS1, 4.93E-11
Metabolic	Body Mass Index	SKOR1, 6.65E-46	MAP2K5, 3.57E-38	SKAP1, 6.51E-13	IQCH, 8.87E-11
	Comparative body size at age 10	SKOR1, 3.79E-34	MAP2K5, 2.23E-23
	Total cholesterol	DOCK7, 7.80E-31
	Triglycerides cholesterol	DOCK7, 2.54E-30
	Non-cancer illness code, self-reported: high cholesterol	DOCK7, 3.43E-29
	Triglyceride	DOCK7, 1.16E-26
	Weight	SKOR1, 3.12E-25	MAP2K5, 1.24E-22	IQCH, 3.06E-13	AAGAB, 6.07E-12
	Impedance measures - Whole body fat mass	SKOR1, 6.75E-26	MAP2K5, 5.07E-23	IQCH, 3.68E-14	AAGAB, 1.17E-13
	Impedance measures - Arm fat mass (right)	SKOR1, 3.34E-25	MAP2K5, 3.19E-21	IQCH, 1.94E-11
	Impedance measures - Arm fat percentage (right)	SKOR1, 7.66E-25	MAP2K5, 5.56E-20	IQCH, 5.43E-12	AAGAB, 2.86E-11
	Impedance measures - Arm fat percentage (left)	SKOR1, 1.57E-24	MAP2K5, 4.67E-20	IQCH, 4.92E-12	AAGAB, 2.62E-11
	Impedance measures - Arm fat mass (left)	SKOR1, 3.70E-24	MAP2K5, 1.14E-20	IQCH, 3.16E-11
	Impedance measures - Trunk fat mass	SKOR1, 4.70E-24	MAP2K5, 9.38E-22	IQCH, 5.05E-16	AAGAB, 1.30E-15
	Impedance measures - Leg fat mass (left)	SKOR1, 1.21E-23	MAP2K5, 2.79E-22	IQCH, 7.37E-12
	Impedance measures - Leg fat mass (right)	SKOR1, 5.38E-23	MAP2K5, 3.20E-21	IQCH, 1.09E-11
	Impedance measures - Body fat percentage	SKOR1, 6.55E-23	MAP2K5, 1.03E-21	IQCH, 1.22E-14	AAGAB, 2.30E-14
	Impedance measures - Leg fat percentage (left)	MAP2K5, 2.57E-22	SKOR1, 3.11E-20	IQCH, 2.86E-12	AAGAB, 8.32E-11
	Impedance measures - Leg fat percentage (right)	MAP2K5, 1.00E-21	SKOR1, 4.17E-19	IQCH, 1.85E-12	AAGAB, 4.07E-11
	Impedance measures - Trunk fat percentage	SKOR1, 1.70E-20	MAP2K5, 1.91E-18	IQCH, 4.87E-16	AAGAB, 5.11E-16
	Hip circumference	SKOR1, 1.05E-19	MAP2K5, 8.16E-17	IQCH, 9.29E-12
	Waist circumference	SKOR1, 3.09E-19	MAP2K5, 3.61E-19	IQCH, 3.61E-19	AAGAB, 3.13E-13
	Impedance measures - Leg predicted mass (left)	SKOR1, 3.57E-18	MAP2K5, 1.84E-14
	Impedance measures - Leg fat-free mass (left)	SKOR1, 5.72E-18	MAP2K5, 2.09E-14
	Impedance measures - Basal metabolic rate	SKOR1, 8.47E-17
	Impedance measures - Leg fat-free mass (right)	SKOR1, 1.04E-16	MAP2K5, 1.16E-13
	Impedance measures - Leg predicted mass (right)	SKOR1, 1.23E-16	MAP2K5, 1.24E-13
	Waist-hip ratio (male)	MAP2K5, 1.50E-15	AAGAB, 1.43E-13	IQCH, 4.23E-13	SKOR1, 1.63E-12
	Low-density lipoprotein cholesterol	DOCK7, 6.01E-15
	Serum total triglycerides	DOCK7, 8.87E-15
	Total cholesterol in medium VLDL	DOCK7, 1.01E-14
	Waist-hip ratio (adjusted for BMI, female)	MEIS1, 1.66E-14	RGS19, 2.29E-14
	Impedance measures - Whole body water mass	SKOR1, 1.80E-14	MAP2K5, 3.96E-13	PPP3R1, 1.50E-11
	Impedance measures - Arm predicted mass (left)	SKOR1, 1.92E-14	MAP2K5, 1.26E-13	PPP3R1, 7.45E-12
	Arms-arm fat ratio (female)	SKOR1, 2.45E-14	MAP2K5, 3.29E-11
	Impedance measures - Arm fat-free mass (right)	SKOR1, 3.31E-14	MAP2K5, 1.38E-13	PPP3R1, 2.11E-13
	Waist-hip ratio	AAGAB, 3.40E-14	MEIS1, 2.66E-13	IQCH, 2.73E-13	MAP2K5, 1.64E-12	SKOR1, 4.65E-12
	Impedance measures - Arm fat-free mass (left)	SKOR1, 4.43E-14	MAP2K5, 1.73E-13	PPP3R1, 2.16E-11
	Triglycerides in very large HDL	DOCK7, 4.48E-14
	Impedance measures - Arm predicted mass (right)	SKOR1, 4.79E-14	MAP2K5, 1.59E-13	PPP3R1, 3.75E-13
	Free cholesterol in large VLDL	DOCK7, 5.13E-14
	Phospholipids in medium VLDL	DOCK7, 5.52E-14
	Concentration of large VLDL particles	DOCK7, 1.07E-13
	Phospholipids in small VLDL	DOCK7, 1.13E-13
	Impedance measures - Impedance of leg (left)	SKOR1, 1.18E-13
	Total cholesterol in large VLDL	DOCK7, 1.19E-13
	Phospholipids in very large VLDL	DOCK7, 1.22E-13
	Triglycerides in very small VLDL	DOCK7, 1.36E-13
	Concentration of very small VLDL particles	DOCK7, 1.43E-13
	Impedance measures - Impedance of leg (right)	SKOR1, 2.00E-13
	Total lipids in very small VLDL	DOCK7, 2.17E-13
	18:2, linoleic acid (LA)	DOCK7, 2.33E-13
	Triglycerides in small VLDL	DOCK7, 3.88E-13
	Triglycerides in very large VLDL	DOCK7, 4.27E-13
	Impedance measures - Impedance of whole body	SKOR1, 5.02E-13
	Cholesterol esters in medium VLDL	DOCK7, 5.09E-13
	Phospholipids in chylomicrons and extremely large VLDL	DOCK7, 1.19E-12
	Impedance measures - Trunk fat-free mass	SKOR1, 1.33E-12	PPP3R1, 4.96E-12
	Free cholesterol in small VLDL	DOCK7, 1.61E-12
	Phospholipids in large VLDL	DOCK7, 1.86E-12
	Diagnoses - secondary ICD10: E78 Disorders of lipoprotein metabolism and other lipidemias	DOCK7, 2.07E-12
	Cholesterol esters in large VLDL	DOCK7, 2.92E-12
	Triglycerides in chylomicrons and extremely large VLDL	DOCK7, 4.07E-12
	Concentration of small VLDL particles	DOCK7, 6.23E-12
	Triglycerides in IDL	DOCK7, 6.90E-12
	Concentration of very large VLDL particles	DOCK7, 7.19E-12
	Concentration of medium VLDL particles	DOCK7, 9.70E-12
	Waist-hip ratio (adjusted for BMI)	RGS19, 1.36E-11
	Total lipids in small VLDL	DOCK7, 1.48E-11
	Impedance measures - Whole body fat-free mass	PPP3R1, 1.53E-11
	Total lipids in very large VLDL	DOCK7, 1.64E-11
	Total phosphoglycerides	DOCK7, 2.03E-11
	Triglycerides in medium VLDL	DOCK7, 2.21E-11
	Impedance measures - Impedance of arm (left)	SKOR1, 2.84E-11
	Legs-leg fat ratio (female)	AAGAB, 3.27E-11
	OmegaL6 fatty acids	DOCK7, 3.64E-11
	Low cholesterol lipoprotein	DOCK7, 3.94E-11
	Total cholesterol in small VLDL	DOCK7, 4.05E-11
	Triglycerides in large VLDL	DOCK7, 5.84E-11
	Total lipids in medium VLDL	DOCK7, 6.72E-11
	Impedance measures - Trunk predicted mass	MAP2K5, 7.69E-11
Neurological	Frequent insomnia symptoms	MEIS1, 8.36E-12
	Sleeplessness / insomnia	MEIS1, 2.64E-11
Nutritional	Cheese intake	SKOR1, 1.20E-11
Psychiatric	Snoring	SKAP1, 1.75E-11
Reproduction	Age at menarche	MAP2K5, 1.08E-18	SKOR1, 1.14E-18	AAGAB, 11.14E-11	IQCH, 3.54E-11
	Age when periods started (menarche) (female)	SKOR1, 3.35E-13
Respiratory	FVC	ZGPAT, 3.39E-25	AAGAB, 7.56E-16	SKAP1, 1.72E-13	IQCH, 2.76E-13
	FEV1	ZGPAT, 3.20E-21	SKAP1, 2.33E-12
	Blood clot, DVT, bronchitis, emphysema, asthma, rhinitis, eczema, allergy diagnosed by doctor: Asthma	AAGAB, 5.74E-16	IQCH, 1.11E-12
	Non-cancer illness code, self-reported: asthma	AAGAB, 3.84E-14	IQCH, 1.20E-11
	Asthma (child-onset)	AAGAB, 1.00E-12	IQCH, 8.48E-11
	PEF	SKAP1, 2.91E-12
	Blood clot, DVT, bronchitis, emphysema, asthma, rhinitis, eczema, allergy diagnosed by doctor: Hayfever, allergic rhinitis or eczema	ZGPAT, 3.69E-11
Skeletal	Height	KCTD9, 5.26E-28	SKAP1, 1.45E-14	PPP3R1, 6.66E-13	ZGPAT, 5.62E-12	AAGAB, 1.17E-11
	Standing height	KCTD9, 3.96E-20	PPP3R1, 5.23E-14	AAGAB, 1.53E-11	SKAP1, 1.87E-11
	Total body BMD	AAGAB, 1.99E-14	IQCH, 2.37E-13
	Estimated bone mineral density from heel ultrasounds	KCTD9, 2.03E-14	AAGAB, 2.53E-11	IQCH, 9.10E-11
	Heel bone mineral density	AAGAB, 8.65E-14	KCTD9, 7.61E-13	IQCH, 7.69E-13	MEIS1, 1.08E-12
	Sitting height	PPP3R1, 2.88E-13	KCTD9, 1.45E-12
	Comparative height size at age 10	AAGAB, 5.23E-12
