# Supplementary material for: Transcriptome-wide association study for restless legs syndrome identifies new susceptibility genes
Source: Commun Biol. 2020 Jul 10;3:373. doi: 10.1038/s42003-020-1105-z (PMC7351781; doi:10.1038/s42003-020-1105-z)
Supplement: Supplementary file 3 — Supplementary Data 2 [file 42003_2020_1105_MOESM3_ESM.xlsx]

## Sheet: Sheet1
Supplementary Data 2. TWAS traits associated with RLS-TWAS genes
Trait	Avg chi2 ratio	Avg chi2	Max chi2	Gene	Effect direction
Triglycerides	88.7	145.3	185	DOCK7	+
Worrier / anxious feelings	44.7	84.3	121	AF131215.2	-
High cholesterol (Self-reported)	43.1	76.5	97.2	DOCK7	+
Neuroticism score	39	81.3	104	AF131215.2	-
LDL Cholesterol	37.7	59.6	74.5	DOCK7	+
Nervous feelings	34.8	64.9	83.2	AF131215.2	-
Neuroticism (2016)	34.5	49.7	64.6	AF131215.2	-
Irritability	32.1	54.3	68.4	AF131215.2	-
Heel bone mineral density (BMD) T-score, automated (right)	30.9	70.9	84.5	AF131215.2	+
Heel bone mineral density (BMD) T-score, automated (left)	30.1	68.4	87.6	AF131215.2	+
Tense / ‘highly strung’	23.4	38.8	48.3	AF131215.2	-
Comparative body size at age 10	21.9	60.4	95.5	MAP2K5	+
Body Mass Index (BMI) (2010)	21.3	29.2	44.4	MAP2K5	+
Worry too long after embarrassment	21	35.3	46.6	AF131215.2	-
High cholesterol (Self-reported)	20.4	36.2	50.6	RGS19	-
Respiratory disease	18.8	41.9	60.2	AAGAB	-
Sensitivity / hurt feelings	18.6	31.8	45.8	AF131215.2	-
Miserableness	18.5	32.1	39.6	AF131215.2	-
Cardiovascular Disease	18.4	60.6	78.9	RGS19	-
Medication for cholesterol, blood pressure or diabetes	18.2	30.2	41.5	RGS19	+
Suffer from ‘nerves’	17.9	28.2	44.8	AF131215.2	-
Medication: Cholesterol lowering	17.3	26.9	35.7	RGS19	-
Impedance of whole body	16.6	84.2	105	AF131215.2	-
Impedance of leg (left)	16.3	79.2	104	AF131215.2	-
Impedance of leg (right)	16.1	77.8	94.5	AF131215.2	-
Cholesterol lowering medication	15.9	23.4	32	RGS19	-
BMI	15.8	91.5	125.7	MAP2K5	+
Arm fat percentage (right)	15.7	62.1	79.2	MAP2K5	+
Arm fat percentage (left)	15.6	62.3	78.9	MAP2K5	+
Lupus	15.6	23.6	50.5	AF131215.2	-
Body fat percentage	15.5	61.2	88.7	MAP2K5	+
Medication: Simvastatin	15.5	22.8	31.4	RGS19	-
Fed-up feelings	15.4	28.1	39.6	AF131215.2	+
Mood swings	15.4	27.9	38.1	AF131215.2	-
Impedance of arm (right)	14.6	68.1	86.4	AF131215.2	-
Trunk fat percentage	14.5	58	88.7	MAP2K5	+
Leg fat mass (right)	14.4	55.9	73.7	MAP2K5	+
Respiratory disease	14.4	32.1	61.5	IQCH	+
Vascular/heart problems diagnosed by doctor	14.3	39	51.9	RGS19	+
Guilty feelings	14	21.1	33.1	AF131215.2	-
Medication: Bendroflumethiazide	14	21.2	28.1	AF131215.2	+
Leg fat mass (left)	13.8	54	74.8	MAP2K5	+
Whole body fat mass	13.8	57.8	76.5	MAP2K5	+
Diastolic blood pressure, automated reading	13.6	42.2	53.5	AF131215.2	+
Leg fat percentage (right)	13.5	49.1	64.5	MAP2K5	+
Arm fat mass (left)	13.4	55	73.4	MAP2K5	+
Leg fat percentage (left)	13.4	48.6	62.9	MAP2K5	+
Trunk fat mass	13.4	57.6	81.9	MAP2K5	+
Body mass index (BMI)	13.3	56.6	77.8	MAP2K5	+
Comparative body size at age 10	13.3	36.8	56.5	AF131215.2	+
Arm fat mass (right)	13.2	54.3	74.3	MAP2K5	+
Asthma (self-reported)	13.2	26.3	37.7	AAGAB	-
High blood pressure	13.2	36.8	52.7	AF131215.2	+
Impedance of arm (left)	13.2	61.2	83.5	AF131215.2	-
Medication: Aspirin	13.2	17.5	24	RGS19	-
Body fat percentage	13.1	51.6	77.1	IQCH	+
Trunk fat percentage	13	52.3	80.8	IQCH	+
Chronic bronchitis/emphysema (father)	12.9	15.1	22.1	IQCH	+
Angina	12.8	16.8	25.2	RGS19	-
Townsend deprivation index at recruitment	12.8	18	21.3	MAP2K5	+
Trunk fat mass	12.8	54.8	81.4	IQCH	+
Waist circumference	12.8	46.9	64.3	MAP2K5	+
Angina (self-reported)	12.7	16.6	24.7	RGS19	-
Asthma	12.6	24.8	36.6	AAGAB	-
Medication: Aspirin	12.5	16.3	23.4	RGS19	-
Hypertension (Self-reported)	12.4	34.5	49	AF131215.2	+
Irritable Bowel Disease (IBD)	12.4	29.6	71.6	ZGPAT	+
Number of self-reported non-cancer illnesses	12.4	21.5	36	IQCH	+
Body mass index (BMI)	12.2	52.1	67.4	AF131215.2	+
Medication: Blood pressure	12.2	23.3	31.2	AF131215.2	+
Waist circumference	12.2	44.5	63.6	IQCH	+
Whole body fat mass	12.2	50.7	73	IQCH	+
Arm fat percentage (right)	11.9	46.8	66.9	IQCH	+
Past tobacco smoking	11.7	21.4	30.9	IQCH	-
Average weekly beer plus cider intake	11.6	16.8	22.9	AF131215.2	-
Long-standing illness, disability or infirmity	11.5	17.6	28.9	IQCH	+
Past tobacco smoking	11.5	21.2	33.2	MAP2K5	-
Illnesses of father: Heart disease	11.4	15.7	23.1	RGS19	-
Systolic blood pressure, automated reading	11.2	32.7	47.2	AF131215.2	+
Arm fat percentage (left)	11.1	44.3	65.9	IQCH	+
Osteoporosis (self-reported)	11	13.7	14	S100A2	+
Risk taking	11	16.1	27.1	AF131215.2	-
Hypothyroidism/myxoedema (self-reported)	10.9	21.3	34.5	AF131215.2	+
Medication: Ventolin 100micrograms inhaler	10.9	14	20.9	AAGAB	-
Number of self-reported non-cancer illnesses	10.9	19	32.1	AAGAB	-
Age when periods started (menarche)	10.8	26	36.9	MAP2K5	-
Ulcerative Colitis (UC)	10.8	20.2	27.8	RGS19	+
High blood pressure	10.7	29.9	40.3	RGS19	-
Systolic blood pressure, automated reading	10.7	31.1	46	RGS19	-
Neuroticism	10.6	25.5	31.7	MAP2K5	-
Serious illness, injury or assault of a close relative in last 2 years	10.6	12.1	17.3	AF131215.2	+
Systolic Blood Pressure	10.6	53	75.7	RGS19	-
Leg fat mass (right)	10.5	40.7	60.3	IQCH	+
Number of self-reported non-cancer illnesses	10.5	18.1	24.9	RGS19	-
Allergy	10.3	23.6	30.8	AAGAB	+
Leg fat percentage (right)	10.3	37.3	54.1	IQCH	+
Leg fat mass (left)	10.1	39.6	57.4	IQCH	+
