# Supplementary material for: Transcriptome-wide association study for restless legs syndrome identifies new susceptibility genes
Source: Commun Biol. 2020 Jul 10;3:373. doi: 10.1038/s42003-020-1105-z (PMC7351781; doi:10.1038/s42003-020-1105-z)
Supplement: Supplementary file 4 — Supplementary Data 3 [file 42003_2020_1105_MOESM4_ESM.xlsx]

## Sheet: PrediXcan_summ_stats
gene	gene_name	zscore	effect_size	pvalue	var_g	pred_perf_r2	pred_perf_pval	pred_perf_qval	n_snps_used	n_snps_in_cov	n_snps_in_model	tissue
ENSG00000143995.15	MEIS1	3.32628	NA	0.000880119	0.110875	0.0956602	0.00188801	NA	35	47	47	Brain_amygdala
ENSG00000256443.1	RP11-794G24.1	3.14137	NA	0.00168159	0.00915274	0.0563028	0.0436564	NA	5	6	6	Brain_amygdala
ENSG00000184616.7	AC004166.6	2.73739	NA	0.00619283	0.014676	0.112916	0.00352469	NA	4	7	7	Brain_amygdala
ENSG00000204388.5	HSPA1B	-2.70587	NA	0.00681251	0.00824634	0.0633338	0.0317315	NA	3	6	6	Brain_amygdala
ENSG00000188385.7	JAKMIP3	-2.62429	NA	0.00868296	0.00200243	0.0699162	0.0221959	NA	3	8	8	Brain_amygdala
ENSG00000162711.12	NLRP3	-2.52598	NA	0.0115376	0.0129148	0.181322	0.000174839	NA	3	5	5	Brain_amygdala
ENSG00000058085.10	LAMC2	-2.49601	NA	0.0125599	0.00166944	0.177313	0.0001924	NA	21	25	25	Brain_amygdala
ENSG00000130584.6	ZBTB46	-2.44488	NA	0.0144899	0.00023682	0.119268	0.00167708	NA	3	18	18	Brain_amygdala
ENSG00000203877.3	RIPPLY2	2.41018	NA	0.0159448	0.237882	0.072193	0.00814649	NA	56	74	74	Brain_amygdala
ENSG00000071894.10	CPSF1	2.351	NA	0.018723	3.00222e-05	0.486136	2.02816e-12	NA	1	14	14	Brain_amygdala
ENSG00000153574.8	RPIA	-2.30816	NA	0.0209903	0.0528598	0.0789301	0.013062	NA	20	22	22	Brain_amygdala
ENSG00000171759.4	PAH	-2.28337	NA	0.0224085	0.0239456	0.116275	0.00198661	NA	4	5	5	Brain_amygdala
ENSG00000128311.9	TST	-2.24365	NA	0.024855	0.287332	0.0874302	0.0105512	NA	86	127	127	Brain_amygdala
ENSG00000154760.9	SLFN13	-2.241	NA	0.0250261	0.00154249	0.105572	0.0031942	NA	1	2	2	Brain_amygdala
ENSG00000115423.14	DNAH6	2.24042	NA	0.0250637	0.00141205	0.0608222	0.0373094	NA	3	10	10	Brain_amygdala
ENSG00000224635.1	RP4-564F22.5	2.21427	NA	0.0268099	0.127706	0.191697	2.82908e-05	NA	12	13	13	Brain_amygdala
ENSG00000183793.9	NPIPA5	-2.19237	NA	0.0283531	0.165498	0.309535	7.81454e-08	NA	26	37	37	Brain_amygdala
ENSG00000145723.12	GIN1	-2.15714	NA	0.0309945	0.0560796	0.081813	0.0147931	NA	17	18	18	Brain_amygdala
ENSG00000090432.5	MUL1	-2.13762	NA	0.0325477	0.0242257	0.112281	0.00417356	NA	10	13	13	Brain_amygdala
ENSG00000196993.4	NPIPB9	2.13478	NA	0.0327794	0.0182155	0.0670134	0.0303219	NA	18	19	19	Brain_amygdala
ENSG00000135845.5	PIGC	-2.116	NA	0.0343444	0.0469166	0.107611	0.00293082	NA	29	41	41	Brain_amygdala
ENSG00000254333.1	CTC-367J11.1	2.10058	NA	0.0356782	0.270046	0.262572	5.00572e-07	NA	58	66	66	Brain_amygdala
ENSG00000137944.12	CCBL2	-2.06366	NA	0.0390502	0.18801	0.461001	3.86124e-12	NA	26	34	34	Brain_amygdala
ENSG00000137509.6	PRCP	2.0587	NA	0.0395233	0.0247897	0.0695955	0.0221823	NA	5	6	6	Brain_amygdala
ENSG00000155749.8	ALS2CR12	-2.05482	NA	0.0398964	0.230969	0.227438	1.29652e-05	NA	38	56	56	Brain_amygdala
ENSG00000182993.3	C12orf60	2.05317	NA	0.0400559	0.109179	0.250997	1.45268e-06	NA	20	27	27	Brain_amygdala
ENSG00000204618.4	RNF39	-2.01719	NA	0.0436753	0.0332001	0.121218	0.00233507	NA	7	20	20	Brain_amygdala
ENSG00000168411.9	RFWD3	-1.98615	NA	0.0470163	0.0319613	0.106266	0.0038783	NA	4	5	5	Brain_amygdala
ENSG00000101255.6	TRIB3	1.96693	NA	0.0491918	8.39265e-05	0.0802705	0.014683	NA	7	9	9	Brain_amygdala
ENSG00000133313.10	CNDP2	-1.96301	NA	0.0496455	0.0470255	0.263278	2.30686e-06	NA	4	5	5	Brain_amygdala
ENSG00000114331.8	ACAP2	-1.95129	NA	0.051023	0.0244671	0.256026	2.14807e-06	NA	7	19	19	Brain_amygdala
ENSG00000176845.8	METRNL	1.94583	NA	0.0516753	0.0254957	0.145492	0.00078619	NA	16	20	20	Brain_amygdala
ENSG00000168026.12	TTC21A	1.90779	NA	0.056418	0.0150191	0.0604999	0.0265077	NA	8	9	9	Brain_amygdala
ENSG00000268328.1	AC019206.1	-1.90668	NA	0.0565625	0.366332	0.0886695	0.00733529	NA	91	123	123	Brain_amygdala
ENSG00000135093.8	USP30	1.90134	NA	0.0572573	0.063222	0.0637456	0.0341599	NA	28	32	32	Brain_amygdala
ENSG00000271662.1	RP11-141C7.3	1.88129	NA	0.0599329	0.0231455	0.24096	4.79349e-06	NA	4	8	8	Brain_amygdala
ENSG00000149806.6	FAU	-1.8702	NA	0.0614564	0.0484043	0.0638092	0.0295393	NA	28	33	33	Brain_amygdala
ENSG00000145817.12	YIPF5	-1.8684	NA	0.0617059	0.0278241	0.0481903	0.0402618	NA	3	5	5	Brain_amygdala
ENSG00000151470.8	C4orf33	-1.8647	NA	0.0622234	0.215337	0.173247	0.000291903	NA	88	113	113	Brain_amygdala
ENSG00000161381.9	PLXDC1	-1.86266	NA	0.0625105	0.0412609	0.12445	0.00149169	NA	13	19	19	Brain_amygdala
ENSG00000197024.4	ZNF398	-1.859	NA	0.0630271	0.00856436	0.0628322	0.0329472	NA	1	1	1	Brain_amygdala
ENSG00000113161.11	HMGCR	-1.85626	NA	0.0634162	0.0147624	0.139283	0.00124913	NA	5	6	6	Brain_amygdala
ENSG00000177663.9	IL17RA	1.84672	NA	0.0647873	0.0209995	0.0648035	0.0301221	NA	9	15	15	Brain_amygdala
ENSG00000179456.9	ZBTB18	1.845	NA	0.0650375	0.0139732	0.0551163	0.0404644	NA	1	2	2	Brain_amygdala
ENSG00000019186.5	CYP24A1	-1.84169	NA	0.0655203	0.0229502	0.0601291	0.0295673	NA	24	36	36	Brain_amygdala
ENSG00000166803.6	KIAA0101	1.825	NA	0.0680015	0.00846511	0.0569604	0.0395372	NA	16	17	17	Brain_amygdala
ENSG00000119725.13	ZNF410	1.82453	NA	0.0680718	0.11072	0.100136	0.00757224	NA	31	48	48	Brain_amygdala
ENSG00000228022.1	HCG20	1.8228	NA	0.0683333	0.173413	0.383764	3.05458e-10	NA	66	129	129	Brain_amygdala
ENSG00000135778.7	NTPCR	-1.8125	NA	0.0699093	0.133905	0.292744	1.99682e-07	NA	44	57	57	Brain_amygdala
ENSG00000120860.6	CCDC53	-1.81208	NA	0.0699736	0.0104005	0.0603882	0.0344941	NA	2	2	2	Brain_amygdala
ENSG00000229865.1	RPL31P54	-1.81	NA	0.0702954	0.0867903	0.112678	0.00228261	NA	32	42	42	Brain_amygdala
ENSG00000172058.11	SERF1A	1.77382	NA	0.0760935	0.000401013	0.374074	3.83466e-09	NA	6	9	9	Brain_amygdala
ENSG00000085117.7	CD82	1.77321	NA	0.0761942	0.000233065	0.107458	0.00417376	NA	2	4	4	Brain_amygdala
ENSG00000088836.8	SLC4A11	1.77078	NA	0.076598	0.226184	0.172925	0.000260633	NA	52	68	68	Brain_amygdala
ENSG00000133265.6	HSPBP1	1.75823	NA	0.078708	0.0304456	0.0833248	0.00741807	NA	3	5	5	Brain_amygdala
ENSG00000215237.5	RP11-54D18.2	1.74325	NA	0.0812893	0.20637	0.496366	7.74615e-13	NA	29	31	31	Brain_amygdala
ENSG00000011376.5	LARS2	-1.7288	NA	0.0838453	0.151543	0.211445	1.60845e-05	NA	30	38	38	Brain_amygdala
ENSG00000164465.14	DCBLD1	1.72731	NA	0.0841125	0.0806632	0.0571008	0.0438177	NA	70	82	82	Brain_amygdala
ENSG00000099785.6	2020-03-02	1.71679	NA	0.0860171	0.0577048	0.231465	1.67167e-05	NA	11	12	12	Brain_amygdala
ENSG00000196502.7	SULT1A1	1.71668	NA	0.0860368	0.0333058	0.156944	0.000614896	NA	17	20	20	Brain_amygdala
ENSG00000120471.10	TP53AIP1	-1.71667	NA	0.08604	0.0865378	0.0780062	0.01391	NA	23	31	31	Brain_amygdala
ENSG00000260490.2	RP11-265N6.3	1.70988	NA	0.0872876	0.063094	0.058837	0.0350392	NA	19	22	22	Brain_amygdala
ENSG00000114054.9	PCCB	1.70495	NA	0.0882035	0.0216083	0.100071	0.00513746	NA	24	24	24	Brain_amygdala
ENSG00000251600.1	RP11-673E1.1	1.7035	NA	0.0884737	0.218026	0.334534	1.50597e-08	NA	134	153	153	Brain_amygdala
ENSG00000108556.7	CHRNE	-1.69699	NA	0.0896993	0.014156	0.134009	0.00117884	NA	6	11	11	Brain_amygdala
ENSG00000267107.2	AC011526.1	-1.69136	NA	0.0907672	0.0385108	0.0803993	0.0135711	NA	9	9	9	Brain_amygdala
ENSG00000228065.6	RP11-222A11.1	1.68882	NA	0.0912535	0.0655439	0.157877	0.000257167	NA	26	30	30	Brain_amygdala
ENSG00000064102.10	ASUN	1.68432	NA	0.0921201	0.110072	0.166186	0.000354385	NA	30	45	45	Brain_amygdala
ENSG00000140749.7	IGSF6	-1.68324	NA	0.092328	0.218212	0.0920959	0.00953836	NA	33	39	39	Brain_amygdala
ENSG00000197008.5	ZNF138	1.67552	NA	0.0938331	0.216515	0.293487	2.15852e-07	NA	34	38	38	Brain_amygdala
ENSG00000270972.1	RP11-326C3.15	-1.67498	NA	0.0939383	0.000628661	0.255323	6.4332e-07	NA	2	23	23	Brain_amygdala
ENSG00000117748.5	RPA2	1.65947	NA	0.0970218	0.303097	0.380175	1.28945e-10	NA	20	24	24	Brain_amygdala
ENSG00000229481.1	CTD-2554C21.3	1.65782	NA	0.0973529	0.396285	0.126101	0.00120167	NA	67	79	79	Brain_amygdala
ENSG00000234589.3	RP11-253E3.1	1.65714	NA	0.0974904	0.038359	0.12358	0.00233024	NA	20	24	24	Brain_amygdala
ENSG00000124664.6	SPDEF	1.65682	NA	0.0975549	0.0945719	0.0725209	0.0176702	NA	50	57	57	Brain_amygdala
ENSG00000188629.7	ZNF177	-1.65295	NA	0.0983409	0.16585	0.24618	1.46639e-06	NA	24	35	35	Brain_amygdala
ENSG00000105879.7	CBLL1	1.65011	NA	0.0989211	0.0465378	0.0862572	0.00648375	NA	42	47	47	Brain_amygdala
ENSG00000114019.10	AMOTL2	-1.64417	NA	0.10014	0.0129803	0.106302	0.00589982	NA	2	3	3	Brain_amygdala
ENSG00000233396.3	RP11-458D21.1	1.6287	NA	0.103378	0.044755	0.239323	8.11627e-06	NA	4	12	12	Brain_amygdala
ENSG00000185294.5	SPPL2C	1.62369	NA	0.104442	0.0222834	0.105449	0.00574704	NA	2	3	3	Brain_amygdala
ENSG00000205763.9	RP9P	1.62247	NA	0.104702	0.0214117	0.0503982	0.0449356	NA	4	5	5	Brain_amygdala
ENSG00000217702.1	MGC10955	1.6195	NA	0.105339	0.0711499	0.316658	8.44874e-08	NA	5	7	7	Brain_amygdala
ENSG00000236485.1	RP1-156L9.1	1.61421	NA	0.106482	0.0243968	0.168735	0.00026899	NA	5	13	13	Brain_amygdala
ENSG00000117222.9	RBBP5	-1.61324	NA	0.106692	0.00203907	0.0567089	0.0327277	NA	3	5	5	Brain_amygdala
ENSG00000145428.10	RNF175	1.61017	NA	0.107361	0.0331461	0.0673998	0.0229825	NA	11	15	15	Brain_amygdala
ENSG00000144746.6	ARL6IP5	-1.60424	NA	0.108662	0.129261	0.0616454	0.0224551	NA	23	33	33	Brain_amygdala
ENSG00000115526.6	CHST10	-1.59302	NA	0.111155	0.0558446	0.0759458	0.0162109	NA	21	23	23	Brain_amygdala
ENSG00000139131.8	YARS2	-1.591	NA	0.11161	0.00574712	0.103309	0.00563646	NA	1	3	3	Brain_amygdala
ENSG00000243678.7	NME1-NME2	-1.59023	NA	0.111782	0.13321	0.0849	0.0112892	NA	42	52	52	Brain_amygdala
ENSG00000148926.5	ADM	1.59008	NA	0.111816	0.0409447	0.0718107	0.0130031	NA	15	24	24	Brain_amygdala
ENSG00000272983.1	RP11-508N22.12	-1.58163	NA	0.113735	0.141831	0.333133	5.16721e-08	NA	53	58	58	Brain_amygdala
ENSG00000233266.1	HMGB1P31	-1.57931	NA	0.114266	0.0257131	0.113607	0.00129762	NA	4	6	6	Brain_amygdala
ENSG00000230438.5	RP11-420G6.4	-1.57789	NA	0.11459	0.0890186	0.270602	7.01931e-07	NA	13	18	18	Brain_amygdala
ENSG00000228049.5	POLR2J2	1.57784	NA	0.114602	0.0610796	0.167528	0.000271116	NA	14	20	20	Brain_amygdala
ENSG00000167112.7	TRUB2	1.57423	NA	0.115434	0.0160231	0.0754084	0.0198899	NA	29	33	33	Brain_amygdala
ENSG00000197165.6	SULT1A2	-1.57396	NA	0.115497	0.114074	0.306893	6.55005e-08	NA	31	49	49	Brain_amygdala
ENSG00000272792.1	RP11-141C7.4	1.57269	NA	0.115791	0.00440688	0.202556	2.22744e-05	NA	5	19	19	Brain_amygdala
ENSG00000088356.4	PDRG1	-1.56751	NA	0.116997	0.0670071	0.108041	0.00412857	NA	27	34	34	Brain_amygdala
ENSG00000138115.9	CYP2C8	-1.56731	NA	0.117043	0.0165639	0.0629336	0.0296763	NA	25	27	27	Brain_amygdala
ENSG00000153443.8	UBALD1	-1.56288	NA	0.118081	0.00671237	0.137318	0.000828089	NA	4	7	7	Brain_amygdala
ENSG00000167656.4	LY6D	-1.56283	NA	0.118093	0.0517366	0.08208	0.0135429	NA	18	27	27	Brain_amygdala
ENSG00000225978.2	HAR1A	-1.56076	NA	0.11858	0.000716368	0.133848	0.000626247	NA	2	7	7	Brain_amygdala
ENSG00000253910.1	PCDHGB2	-1.55795	NA	0.119245	0.278209	0.0536917	0.0460348	NA	45	61	61	Brain_amygdala
ENSG00000250446.1	CTD-2275D24.3	-1.55792	NA	0.119253	0.0412043	0.0972659	0.00696179	NA	34	50	50	Brain_amygdala
ENSG00000160360.7	GPSM1	1.55667	NA	0.119549	0.0230112	0.105232	0.00221896	NA	22	65	65	Brain_amygdala
ENSG00000115364.9	MRPL19	1.5541	NA	0.120159	0.0655389	0.420949	4.4079e-11	NA	11	13	13	Brain_amygdala
ENSG00000080819.2	CPOX	1.55095	NA	0.120915	0.030592	0.0851593	0.0114735	NA	3	4	4	Brain_amygdala
ENSG00000163666.4	HESX1	1.54966	NA	0.121222	0.0051156	0.0487215	0.0466131	NA	8	9	9	Brain_amygdala
ENSG00000196418.8	ZNF124	1.54923	NA	0.121326	0.231309	0.19957	3.78131e-05	NA	52	71	71	Brain_amygdala
ENSG00000137338.4	PGBD1	-1.54905	NA	0.12137	0.0735547	0.123284	0.000819544	NA	10	10	10	Brain_amygdala
ENSG00000181449.2	SOX2	1.54105	NA	0.123305	0.0117291	0.0647979	0.0271943	NA	7	9	9	Brain_amygdala
ENSG00000141959.12	PFKL	1.54105	NA	0.123305	0.0743716	0.175698	0.000111087	NA	30	65	65	Brain_amygdala
ENSG00000180535.3	BHLHA15	1.53524	NA	0.124726	0.0722972	0.106732	0.00407412	NA	32	52	52	Brain_amygdala
ENSG00000042317.12	SPATA7	1.53266	NA	0.125359	0.102636	0.384635	2.52849e-10	NA	24	30	30	Brain_amygdala
ENSG00000104427.7	ZC2HC1A	1.53158	NA	0.125627	0.0583195	0.0636333	0.0323219	NA	30	38	38	Brain_amygdala
ENSG00000113119.8	TMCO6	-1.52934	NA	0.12618	0.0499304	0.0795033	0.0155636	NA	25	29	29	Brain_amygdala
ENSG00000106077.14	ABHD11	-1.52412	NA	0.127479	0.127456	0.0855561	0.0109394	NA	35	46	46	Brain_amygdala
ENSG00000135951.10	TSGA10	-1.52396	NA	0.127518	0.175565	0.173616	0.000248577	NA	81	93	93	Brain_amygdala
ENSG00000023516.7	AKAP11	1.51973	NA	0.128578	0.113526	0.169842	0.000206578	NA	32	41	41	Brain_amygdala
ENSG00000055955.11	ITIH4	-1.51925	NA	0.128701	0.340845	0.237958	8.97269e-06	NA	74	82	82	Brain_amygdala
ENSG00000225282.1	AP000350.6	1.51716	NA	0.129226	0.227066	0.305795	7.82706e-08	NA	34	48	48	Brain_amygdala
ENSG00000180817.7	PPA1	1.51655	NA	0.129381	0.199861	0.0879346	0.00611835	NA	54	70	70	Brain_amygdala
ENSG00000152954.7	NRSN1	1.50993	NA	0.131061	0.0349817	0.114694	0.00359397	NA	35	40	40	Brain_amygdala
ENSG00000162722.8	TRIM58	-1.50689	NA	0.13184	0.095431	0.0982718	0.00788621	NA	45	53	53	Brain_amygdala
ENSG00000260953.1	RP11-426C22.6	1.49683	NA	0.134437	0.011748	0.322668	1.05086e-07	NA	9	26	26	Brain_amygdala
ENSG00000172432.14	GTPBP2	1.47539	NA	0.140108	0.0705596	0.0741402	0.0174981	NA	33	41	41	Brain_amygdala
ENSG00000124256.10	ZBP1	-1.4729	NA	0.140777	0.141674	0.0708456	0.0154961	NA	41	58	58	Brain_amygdala
ENSG00000115446.7	UNC50	-1.4721	NA	0.140993	0.0138426	0.0702142	0.0228666	NA	11	14	14	Brain_amygdala
ENSG00000163382.7	APOA1BP	1.46916	NA	0.14179	0.0951244	0.33108	8.6207e-08	NA	52	64	64	Brain_amygdala
ENSG00000065060.12	UHRF1BP1	1.46573	NA	0.142722	0.0904598	0.364564	5.34715e-09	NA	9	11	11	Brain_amygdala
ENSG00000268218.1	AC137932.1	-1.46438	NA	0.143091	0.113019	0.0621481	0.0345688	NA	29	52	52	Brain_amygdala
ENSG00000259905.1	PWRN1	1.46287	NA	0.143503	0.256861	0.459303	2.24418e-12	NA	76	106	106	Brain_amygdala
ENSG00000230310.1	CTD-2192J16.11	-1.46173	NA	0.143815	0.0243539	0.0754789	0.0197685	NA	15	19	19	Brain_amygdala
ENSG00000124194.11	GDAP1L1	-1.45306	NA	0.146207	0.298028	0.102466	0.00508429	NA	55	69	69	Brain_amygdala
ENSG00000183675.10	PTPN20B	1.45153	NA	0.146632	0.100307	0.069334	0.0195776	NA	24	26	26	Brain_amygdala
ENSG00000260633.1	RP11-375I20.6	-1.45106	NA	0.146763	0.188144	0.237536	8.98608e-06	NA	40	45	45	Brain_amygdala
ENSG00000113721.9	PDGFRB	1.44368	NA	0.14883	0.0386106	0.0944432	0.00895466	NA	5	9	9	Brain_amygdala
ENSG00000148604.9	RGR	-1.44081	NA	0.14964	0.0538981	0.114757	0.00280738	NA	17	24	24	Brain_amygdala
ENSG00000224497.1	RPL36P4	-1.434	NA	0.151572	0.0693923	0.284351	2.54927e-07	NA	8	11	11	Brain_amygdala
ENSG00000105705.11	SUGP1	-1.43122	NA	0.152368	0.0817089	0.0709154	0.0250894	NA	25	33	33	Brain_amygdala
ENSG00000183048.7	SLC25A10	-1.43117	NA	0.152382	0.0385699	0.0671629	0.0158884	NA	7	8	8	Brain_amygdala
ENSG00000258144.1	RP11-554L12.1	1.42959	NA	0.152836	0.169701	0.0663658	0.0156984	NA	67	82	82	Brain_amygdala
ENSG00000174780.11	SRP72	1.42623	NA	0.153803	0.0252625	0.0963116	0.00696547	NA	6	7	7	Brain_amygdala
ENSG00000251417.1	RP11-1348G14.4	1.42584	NA	0.153916	0.120446	0.179392	0.000105738	NA	45	47	47	Brain_amygdala
ENSG00000146085.7	MUT	1.42582	NA	0.153919	0.0792896	0.102446	0.00539052	NA	31	35	35	Brain_amygdala
ENSG00000110060.4	PUS3	-1.42501	NA	0.154155	0.0504412	0.159611	0.000412992	NA	13	17	17	Brain_amygdala
ENSG00000178927.12	C17orf62	-1.42482	NA	0.15421	0.0458937	0.0723466	0.0221128	NA	20	25	25	Brain_amygdala
ENSG00000260657.1	RP11-315D16.4	1.42427	NA	0.154369	0.269673	0.28463	6.07555e-07	NA	29	34	34	Brain_amygdala
ENSG00000259439.1	RP11-89K21.1	1.42377	NA	0.154514	0.0531221	0.149669	0.00085373	NA	16	18	18	Brain_amygdala
ENSG00000099282.5	TSPAN15	1.4233	NA	0.15465	0.113115	0.12825	0.00161281	NA	49	56	56	Brain_amygdala
ENSG00000224546.2	EIF4BP3	-1.41897	NA	0.155907	0.0296816	0.0943904	0.00553792	NA	22	27	27	Brain_amygdala
ENSG00000113593.7	PPWD1	-1.41271	NA	0.157741	0.0532714	0.272525	9.74367e-07	NA	51	53	53	Brain_amygdala
ENSG00000214842.5	RAD51AP2	-1.41062	NA	0.158356	0.0465216	0.0760223	0.0129314	NA	11	17	17	Brain_amygdala
ENSG00000135643.4	KCNMB4	-1.40389	NA	0.160351	0.0666863	0.0669212	0.0250487	NA	24	32	32	Brain_amygdala
ENSG00000177752.10	YIPF7	-1.39654	NA	0.162551	0.154928	0.120827	0.00166307	NA	76	91	91	Brain_amygdala
ENSG00000189171.9	S100A13	1.39582	NA	0.16277	0.0973745	0.200688	6.40742e-05	NA	6	7	7	Brain_amygdala
ENSG00000236255.1	AC009404.2	1.39536	NA	0.162907	0.0275073	0.111628	0.00268382	NA	21	22	22	Brain_amygdala
ENSG00000122420.5	PTGFR	1.38859	NA	0.164957	0.0104191	0.0769056	0.0170129	NA	11	16	16	Brain_amygdala
ENSG00000144619.10	CNTN4	1.38675	NA	0.165517	0.0296864	0.10258	0.00642378	NA	8	11	11	Brain_amygdala
ENSG00000270424.1	RP11-1348G14.6	1.385	NA	0.166052	0.00774212	0.0659749	0.0216435	NA	1	1	1	Brain_amygdala
ENSG00000160460.11	SPTBN4	1.38454	NA	0.166193	0.00695366	0.365699	2.09128e-09	NA	10	17	17	Brain_amygdala
ENSG00000174165.3	ZDHHC24	-1.38438	NA	0.166243	0.0361089	0.0541198	0.046607	NA	36	39	39	Brain_amygdala
ENSG00000136327.6	NKX2-8	1.37922	NA	0.167828	0.0295857	0.141683	0.00122387	NA	29	36	36	Brain_amygdala
ENSG00000165695.5	AK8	1.37771	NA	0.168293	0.376987	0.394561	1.53218e-09	NA	35	41	41	Brain_amygdala
ENSG00000149503.8	INCENP	-1.37548	NA	0.168981	0.0190381	0.113792	0.00163513	NA	6	8	8	Brain_amygdala
ENSG00000230417.6	LINC00856	-1.37508	NA	0.169105	0.0227546	0.19582	6.46831e-05	NA	14	19	19	Brain_amygdala
ENSG00000186205.8	2020-03-01	1.375	NA	0.169132	0.130383	0.315994	1.26879e-07	NA	31	39	39	Brain_amygdala
ENSG00000213640.3	RP11-797H7.3	-1.37453	NA	0.169278	0.365457	0.47127	8.94644e-13	NA	21	21	21	Brain_amygdala
ENSG00000258586.1	RP5-1021I20.2	-1.37319	NA	0.169694	0.155054	0.248625	9.26705e-07	NA	19	25	25	Brain_amygdala
ENSG00000254595.1	CTD-2010I16.1	-1.37091	NA	0.170404	0.0466271	0.160023	0.00034768	NA	7	11	11	Brain_amygdala
ENSG00000026103.15	FAS	1.36688	NA	0.171662	0.116892	0.401262	6.29629e-10	NA	12	27	27	Brain_amygdala
ENSG00000150893.9	FREM2	-1.36558	NA	0.172071	0.0615522	0.10091	0.00683697	NA	18	25	25	Brain_amygdala
ENSG00000135338.9	LCA5	-1.36543	NA	0.172118	0.00237388	0.0580709	0.0419109	NA	2	3	3	Brain_amygdala
ENSG00000100156.6	SLC16A8	-1.36351	NA	0.172721	0.0373719	0.233833	9.86085e-06	NA	26	28	28	Brain_amygdala
ENSG00000071205.7	ARHGAP10	1.36282	NA	0.172939	0.0532412	0.0554692	0.0285978	NA	23	28	28	Brain_amygdala
ENSG00000227742.1	CALR4P	1.36268	NA	0.172985	0.0098116	0.0860576	0.0116019	NA	6	11	11	Brain_amygdala
ENSG00000149182.10	ARFGAP2	1.35984	NA	0.173882	0.190229	0.0875852	0.0127996	NA	38	47	47	Brain_amygdala
ENSG00000254081.1	CTD-3025N20.2	-1.35441	NA	0.175606	0.11887	0.0780284	0.0161822	NA	56	62	62	Brain_amygdala
ENSG00000185917.9	SETD4	-1.35344	NA	0.175915	0.110794	0.226115	9.14996e-06	NA	33	53	53	Brain_amygdala
ENSG00000110025.8	SNX15	-1.35235	NA	0.176263	0.115947	0.132509	0.00103337	NA	25	34	34	Brain_amygdala
ENSG00000176396.9	EID2	1.35115	NA	0.176647	0.0893427	0.0781743	0.017022	NA	23	26	26	Brain_amygdala
ENSG00000214106.3	PAXIP1-AS2	-1.35018	NA	0.176958	0.0620027	0.0710554	0.0203618	NA	27	41	41	Brain_amygdala
ENSG00000168036.12	CTNNB1	1.34574	NA	0.178388	0.0876669	0.169224	0.000192691	NA	30	36	36	Brain_amygdala
ENSG00000136235.11	GPNMB	1.34384	NA	0.179	0.0965649	0.265758	9.03595e-07	NA	7	9	9	Brain_amygdala
ENSG00000149292.12	TTC12	1.34296	NA	0.179286	0.156562	0.404126	3.42399e-10	NA	29	35	35	Brain_amygdala
ENSG00000136810.8	TXN	-1.34204	NA	0.179581	0.0339884	0.158753	0.000374825	NA	18	25	25	Brain_amygdala
ENSG00000251129.1	RP11-734I18.1	-1.34123	NA	0.179846	0.239737	0.0948021	0.00570104	NA	36	48	48	Brain_amygdala
ENSG00000133302.8	ANKRD32	-1.33974	NA	0.18033	0.0327711	0.0714873	0.0219736	NA	36	44	44	Brain_amygdala
ENSG00000008283.11	CYB561	1.33573	NA	0.181638	0.0900328	0.150322	0.00069483	NA	40	44	44	Brain_amygdala
ENSG00000091106.14	NLRC4	1.33529	NA	0.181782	0.0501737	0.109985	0.00427745	NA	13	22	22	Brain_amygdala
ENSG00000227775.3	RP1-283E3.4	1.335	NA	0.181876	1.43817e-05	0.11061	0.00228726	NA	1	33	33	Brain_amygdala
ENSG00000050393.7	MCUR1	-1.33372	NA	0.182296	0.0594781	0.168625	0.000141741	NA	23	27	27	Brain_amygdala
ENSG00000183763.4	TRAIP	1.33089	NA	0.183225	0.00176668	0.116258	0.00285838	NA	4	10	10	Brain_amygdala
ENSG00000144791.5	LIMD1	-1.32746	NA	0.184357	0.0393725	0.0689577	0.0241483	NA	9	12	12	Brain_amygdala
ENSG00000204173.6	LRRC37A5P	1.32626	NA	0.184754	0.21539	0.260041	2.55672e-06	NA	80	105	105	Brain_amygdala
ENSG00000165891.11	E2F7	1.32524	NA	0.185091	0.183016	0.197566	7.88359e-05	NA	50	65	65	Brain_amygdala
ENSG00000056558.6	TRAF1	1.32322	NA	0.185761	0.243247	0.337163	6.06576e-08	NA	60	77	77	Brain_amygdala
ENSG00000138182.10	KIF20B	-1.32073	NA	0.186591	0.0600957	0.0736278	0.0195441	NA	33	39	39	Brain_amygdala
ENSG00000180104.11	EXOC3	1.31857	NA	0.187314	0.00241348	0.244664	9.84949e-06	NA	6	14	14	Brain_amygdala
ENSG00000171763.13	SPATA5L1	1.31638	NA	0.188047	0.180697	0.360007	1.52355e-08	NA	23	24	24	Brain_amygdala
ENSG00000124275.10	MTRR	1.31592	NA	0.1882	0.0479715	0.171121	0.000145432	NA	20	28	28	Brain_amygdala
ENSG00000173531.11	MST1	1.30897	NA	0.190545	0.0502521	0.0883547	0.0107614	NA	22	24	24	Brain_amygdala
ENSG00000170430.9	MGMT	1.30621	NA	0.19148	0.273127	0.152312	0.000200815	NA	81	101	101	Brain_amygdala
ENSG00000198133.4	TMEM229B	-1.30499	NA	0.191896	0.0021789	0.105527	0.00354212	NA	4	6	6	Brain_amygdala
ENSG00000183426.11	NPIPA1	1.30151	NA	0.193084	0.205198	0.255443	4.16651e-06	NA	51	67	67	Brain_amygdala
ENSG00000112031.11	MTRF1L	1.29701	NA	0.194627	0.0550409	0.0758093	0.0160189	NA	14	18	18	Brain_amygdala
ENSG00000122375.7	OPN4	1.29233	NA	0.196243	0.18787	0.121029	0.00236483	NA	55	64	64	Brain_amygdala
ENSG00000186862.13	PDZD7	1.29065	NA	0.196826	0.0484465	0.0694915	0.0209337	NA	13	19	19	Brain_amygdala
ENSG00000075399.8	VPS9D1	1.28974	NA	0.197139	0.305445	0.0754787	0.0207998	NA	38	60	60	Brain_amygdala
ENSG00000118322.8	ATP10B	-1.28751	NA	0.197916	0.283814	0.115904	0.00330744	NA	70	88	88	Brain_amygdala
ENSG00000008838.13	MED24	1.28455	NA	0.198949	0.0771159	0.0785198	0.0137231	NA	41	56	56	Brain_amygdala
ENSG00000120253.9	NUP43	1.28166	NA	0.199962	0.0222389	0.0590836	0.037568	NA	8	11	11	Brain_amygdala
ENSG00000145088.4	EAF2	1.28138	NA	0.20006	0.0240297	0.0581404	0.0405995	NA	8	9	9	Brain_amygdala
ENSG00000105499.9	PLA2G4C	1.2804	NA	0.200404	0.145742	0.113128	0.00133916	NA	17	18	18	Brain_amygdala
ENSG00000180902.12	D2HGDH	1.27916	NA	0.20084	0.0256734	0.264206	3.65081e-07	NA	11	22	22	Brain_amygdala
ENSG00000188958.5	UTS2B	-1.279	NA	0.200897	0.00221223	0.386894	2.06776e-10	NA	1	34	34	Brain_amygdala
ENSG00000093072.11	CECR1	1.27825	NA	0.20116	0.0168114	0.203997	6.76896e-05	NA	10	20	20	Brain_amygdala
ENSG00000262539.1	RP11-259G18.3	1.27604	NA	0.20194	0.12173	0.375197	1.62774e-09	NA	16	28	28	Brain_amygdala
ENSG00000141076.13	CIRH1A	1.27584	NA	0.202013	0.3147	0.0547305	0.0407802	NA	67	90	90	Brain_amygdala
ENSG00000234719.4	RP11-166B2.1	1.27365	NA	0.202789	0.277178	0.531083	8.76493e-15	NA	16	17	17	Brain_amygdala
ENSG00000112167.5	SAYSD1	1.27278	NA	0.203096	0.0594468	0.136076	0.00140026	NA	16	17	17	Brain_amygdala
ENSG00000112339.10	HBS1L	1.27124	NA	0.203643	0.191951	0.288994	6.51765e-07	NA	71	84	84	Brain_amygdala
ENSG00000104814.8	MAP4K1	-1.27091	NA	0.20376	0.0810153	0.0527952	0.0490524	NA	49	57	57	Brain_amygdala
ENSG00000132109.8	TRIM21	1.27084	NA	0.203784	0.00763714	0.0554252	0.0416804	NA	7	20	20	Brain_amygdala
ENSG00000107020.5	PLGRKT	-1.27073	NA	0.203826	0.0283166	0.0684665	0.013588	NA	22	26	26	Brain_amygdala
ENSG00000196655.5	TRAPPC4	1.27033	NA	0.203967	0.225996	0.483322	1.41119e-12	NA	9	9	9	Brain_amygdala
ENSG00000116774.7	OLFML3	1.26746	NA	0.204989	0.0622743	0.0967235	0.00660138	NA	42	51	51	Brain_amygdala
ENSG00000185324.17	CDK10	-1.2665	NA	0.205335	0.185108	0.271313	3.96335e-07	NA	27	32	32	Brain_amygdala
ENSG00000241954.1	RP1-149A16.17	1.26329	NA	0.206484	0.313353	0.0639039	0.035596	NA	118	153	153	Brain_amygdala
ENSG00000204956.4	PCDHGA1	1.26297	NA	0.206599	0.0792727	0.0553947	0.0326253	NA	23	26	26	Brain_amygdala
ENSG00000175582.15	RAB6A	1.26282	NA	0.206656	0.029535	0.0640578	0.0320387	NA	39	43	43	Brain_amygdala
ENSG00000181195.6	PENK	-1.26271	NA	0.206692	0.120988	0.0523753	0.0439124	NA	14	23	23	Brain_amygdala
ENSG00000197536.6	C5orf56	1.262	NA	0.206949	1.60651e-05	0.11352	0.00285297	NA	1	4	4	Brain_amygdala
ENSG00000237075.4	RP11-497H16.2	-1.25713	NA	0.208707	0.0100874	0.0780086	0.0136085	NA	2	5	5	Brain_amygdala
ENSG00000006128.7	TAC1	-1.25656	NA	0.208912	0.0160108	0.150639	0.00079398	NA	6	12	12	Brain_amygdala
ENSG00000137274.8	BPHL	1.25611	NA	0.209077	0.0162697	0.176994	0.000192207	NA	4	8	8	Brain_amygdala
ENSG00000167766.14	ZNF83	1.25479	NA	0.209555	0.0954147	0.133249	0.00126317	NA	10	18	18	Brain_amygdala
ENSG00000168060.10	NAALADL1	-1.25282	NA	0.21027	0.0677536	0.189565	2.59488e-05	NA	16	19	19	Brain_amygdala
ENSG00000149231.7	CCDC82	1.25137	NA	0.210799	0.174958	0.423791	7.49335e-11	NA	4	4	4	Brain_amygdala
ENSG00000139163.11	ETNK1	1.25129	NA	0.210828	0.104049	0.139156	0.000719883	NA	22	29	29	Brain_amygdala
ENSG00000232112.3	TMA7	1.25113	NA	0.210885	0.0618806	0.0492783	0.0487756	NA	33	48	48	Brain_amygdala
ENSG00000165819.7	METTL3	-1.25046	NA	0.21113	0.0346997	0.0694336	0.0276065	NA	20	27	27	Brain_amygdala
ENSG00000183287.9	CCBE1	-1.25033	NA	0.21118	0.127013	0.139507	0.00125976	NA	37	46	46	Brain_amygdala
ENSG00000172638.8	EFEMP2	-1.24877	NA	0.21175	0.0939528	0.10482	0.00422341	NA	18	20	20	Brain_amygdala
ENSG00000176909.7	MAMSTR	1.24841	NA	0.211882	0.115452	0.191948	6.77735e-05	NA	37	42	42	Brain_amygdala
ENSG00000232456.1	RP11-5P18.10	-1.24704	NA	0.212385	0.221877	0.369747	3.84416e-09	NA	28	33	33	Brain_amygdala
ENSG00000129673.5	AANAT	-1.24682	NA	0.212464	0.118046	0.191519	7.66555e-05	NA	48	75	75	Brain_amygdala
ENSG00000104783.7	KCNN4	-1.24574	NA	0.212862	0.0406556	0.111965	0.00265135	NA	25	39	39	Brain_amygdala
ENSG00000146453.8	PNLDC1	-1.24528	NA	0.21303	0.314215	0.354578	1.8512e-08	NA	41	46	46	Brain_amygdala
ENSG00000138399.13	FASTKD1	1.24376	NA	0.213589	0.162411	0.05829	0.0387839	NA	45	51	51	Brain_amygdala
ENSG00000177042.10	TMEM80	-1.24148	NA	0.214429	0.0401172	0.296128	5.6601e-07	NA	11	55	55	Brain_amygdala
ENSG00000198829.5	SUCNR1	-1.24139	NA	0.214462	0.0144313	0.149149	0.000822836	NA	6	8	8	Brain_amygdala
ENSG00000170909.9	OSCAR	1.23971	NA	0.215081	0.110566	0.0604256	0.0378037	NA	30	54	54	Brain_amygdala
ENSG00000147459.13	DOCK5	-1.23698	NA	0.216095	0.0242519	0.0538071	0.0431883	NA	12	15	15	Brain_amygdala
ENSG00000225791.2	TRAM2-AS1	1.23613	NA	0.216409	0.0427564	0.0768659	0.0145631	NA	22	29	29	Brain_amygdala
ENSG00000163354.10	DCST2	1.2353	NA	0.216721	0.0557805	0.173035	0.000294161	NA	15	16	16	Brain_amygdala
ENSG00000059122.12	FLYWCH1	-1.23419	NA	0.217132	0.0755434	0.534383	4.99511e-15	NA	28	65	65	Brain_amygdala
ENSG00000180398.7	MCFD2	1.23401	NA	0.2172	0.0179797	0.208277	6.59105e-06	NA	30	40	40	Brain_amygdala
ENSG00000103549.17	RNF40	1.23315	NA	0.217521	0.0581968	0.104913	0.00316553	NA	6	7	7	Brain_amygdala
ENSG00000075234.12	TTC38	1.23162	NA	0.21809	0.0817811	0.187361	2.58341e-05	NA	18	35	35	Brain_amygdala
ENSG00000182670.9	TTC3	1.22868	NA	0.219193	0.093747	0.130193	0.00124708	NA	42	48	48	Brain_amygdala
ENSG00000241231.1	RP11-275H4.1	-1.22858	NA	0.21923	0.44134	0.440304	2.64801e-11	NA	91	116	116	Brain_amygdala
ENSG00000248905.4	FMN1	-1.22609	NA	0.220166	0.0134318	0.162262	0.000151894	NA	11	15	15	Brain_amygdala
ENSG00000271914.1	RP4-789D17.5	-1.22421	NA	0.220873	0.0188522	0.065955	0.0258578	NA	11	11	11	Brain_amygdala
ENSG00000027001.7	MIPEP	-1.22401	NA	0.220948	0.0857356	0.126857	0.000607382	NA	13	18	18	Brain_amygdala
ENSG00000259592.1	PRELID1P4	1.21924	NA	0.222754	0.0981155	0.0935162	0.00568993	NA	41	58	58	Brain_amygdala
ENSG00000260807.2	RP11-161M6.2	1.21771	NA	0.223333	0.00564951	0.197886	4.58438e-05	NA	2	17	17	Brain_amygdala
ENSG00000263006.2	ROCK1P1	1.21768	NA	0.223345	0.0444086	0.0917671	0.00996225	NA	23	35	35	Brain_amygdala
ENSG00000090565.11	RAB11FIP3	-1.2175	NA	0.223414	0.00329048	0.096634	0.00665701	NA	2	73	73	Brain_amygdala
ENSG00000223564.1	CYP4F32P	1.21502	NA	0.224359	0.0662874	0.136127	0.000458427	NA	9	12	12	Brain_amygdala
ENSG00000236882.3	C5orf27	1.21498	NA	0.224374	0.0785289	0.077281	0.0185521	NA	14	21	21	Brain_amygdala
ENSG00000251402.3	FAM90A25P	-1.21255	NA	0.225302	0.0538214	0.132201	0.00162199	NA	21	33	33	Brain_amygdala
ENSG00000173041.7	ZNF680	1.21112	NA	0.22585	0.336927	0.0705466	0.0246813	NA	70	84	84	Brain_amygdala
ENSG00000008735.10	MAPK8IP2	1.21062	NA	0.226042	0.0759428	0.0893153	0.00623001	NA	56	71	71	Brain_amygdala
ENSG00000107833.6	NPM3	-1.20821	NA	0.226966	0.0702229	0.082319	0.0129192	NA	24	37	37	Brain_amygdala
ENSG00000273281.1	RP11-339B21.14	1.20658	NA	0.227594	0.0776507	0.0878003	0.00851488	NA	15	24	24	Brain_amygdala
ENSG00000139531.8	SUOX	1.20613	NA	0.227766	0.111374	0.0833246	0.0118861	NA	50	56	56	Brain_amygdala
ENSG00000266489.1	RP11-178F10.3	-1.20451	NA	0.228393	0.327085	0.482718	1.06537e-14	NA	17	20	20	Brain_amygdala
ENSG00000073921.13	PICALM	1.20336	NA	0.228837	0.0107946	0.0574207	0.0439433	NA	2	4	4	Brain_amygdala
ENSG00000166341.6	DCHS1	-1.20272	NA	0.229086	0.125076	0.0840616	0.0111404	NA	42	50	50	Brain_amygdala
ENSG00000188039.9	NWD1	-1.20172	NA	0.229472	0.0149198	0.260786	2.48277e-06	NA	4	5	5	Brain_amygdala
ENSG00000151687.10	ANKAR	1.20136	NA	0.22961	0.124077	0.118428	0.00202877	NA	30	37	37	Brain_amygdala
ENSG00000163795.9	ZNF513	1.20074	NA	0.229854	0.12697	0.0634259	0.029029	NA	39	48	48	Brain_amygdala
ENSG00000231742.1	RP11-112L6.4	1.20058	NA	0.229912	0.0674356	0.183954	9.40679e-05	NA	10	16	16	Brain_amygdala
ENSG00000183230.12	CTNNA3	-1.19746	NA	0.231129	0.0665282	0.0834407	0.00833538	NA	35	42	42	Brain_amygdala
ENSG00000229360.1	PPP1R2P5	-1.19494	NA	0.232112	0.151749	0.189108	3.56985e-05	NA	49	55	55	Brain_amygdala
ENSG00000220575.3	HTR5A-AS1	1.1942	NA	0.2324	0.0983647	0.120112	0.00297948	NA	15	22	22	Brain_amygdala
ENSG00000115183.9	TANC1	-1.19271	NA	0.232984	0.0679313	0.0475673	0.049602	NA	27	33	33	Brain_amygdala
ENSG00000218672.1	AC008060.7	1.19236	NA	0.23312	0.000494498	0.43257	3.62936e-11	NA	3	9	9	Brain_amygdala
ENSG00000196071.3	OR2L13	-1.1901	NA	0.234006	0.00528822	0.278781	1.70834e-06	NA	4	7	7	Brain_amygdala
ENSG00000105656.8	ELL	-1.18907	NA	0.234413	0.0232648	0.056399	0.0489197	NA	6	14	14	Brain_amygdala
ENSG00000226251.1	RP11-15I11.3	1.18847	NA	0.234649	0.0835401	0.311312	1.39641e-07	NA	13	15	15	Brain_amygdala
ENSG00000271788.1	CTD-2201E18.5	-1.18687	NA	0.235278	0.0317061	0.108637	0.00510412	NA	18	22	22	Brain_amygdala
ENSG00000010610.5	CD4	1.18631	NA	0.235499	0.0369683	0.118412	0.000893584	NA	22	50	50	Brain_amygdala
ENSG00000198039.7	ZNF273	-1.18613	NA	0.235571	0.259387	0.242945	7.87232e-06	NA	84	97	97	Brain_amygdala
ENSG00000117226.7	GBP3	-1.18516	NA	0.235953	0.19089	0.242828	1.96107e-08	NA	47	54	54	Brain_amygdala
ENSG00000188672.12	RHCE	-1.18412	NA	0.236366	0.0912198	0.191089	8.21017e-05	NA	9	9	9	Brain_amygdala
ENSG00000181240.9	SLC25A41	-1.18391	NA	0.236451	0.0608873	0.234173	1.44684e-05	NA	6	7	7	Brain_amygdala
ENSG00000102606.13	ARHGEF7	-1.18263	NA	0.236956	0.0138882	0.139485	0.000926231	NA	4	5	5	Brain_amygdala
ENSG00000224795.1	AP003039.3	1.18105	NA	0.237582	0.0252171	0.08643	0.0113574	NA	3	4	4	Brain_amygdala
ENSG00000101003.8	GINS1	-1.18077	NA	0.237695	0.0583769	0.0641313	0.0282302	NA	47	59	59	Brain_amygdala
ENSG00000175497.12	DPP10	1.1796	NA	0.238157	0.0518701	0.056067	0.0424481	NA	43	46	46	Brain_amygdala
ENSG00000243480.3	AMY2A	-1.17932	NA	0.238271	0.0209065	0.135691	0.00150515	NA	15	21	21	Brain_amygdala
ENSG00000170113.11	NIPA1	1.17682	NA	0.239269	0.0226448	0.196442	2.42007e-05	NA	3	6	6	Brain_amygdala
ENSG00000243244.1	STON1	-1.17222	NA	0.241107	0.0305364	0.109637	0.00267482	NA	8	9	9	Brain_amygdala
ENSG00000149451.13	ADAM33	1.17127	NA	0.241489	0.0342902	0.087422	0.0108838	NA	16	18	18	Brain_amygdala
ENSG00000178078.7	STAP2	1.17075	NA	0.241699	0.0926823	0.27881	1.08576e-06	NA	25	58	58	Brain_amygdala
ENSG00000196284.9	SUPT3H	-1.17074	NA	0.241705	0.0539397	0.119572	0.00229522	NA	25	36	36	Brain_amygdala
ENSG00000186470.9	BTN3A2	1.16997	NA	0.242014	0.328383	0.203942	6.38929e-05	NA	81	96	96	Brain_amygdala
ENSG00000168874.8	ATOH8	-1.16932	NA	0.242274	0.141668	0.289224	6.45365e-07	NA	36	43	43	Brain_amygdala
ENSG00000256383.1	AC020910.2	-1.16884	NA	0.242467	0.0144341	0.0630786	0.031794	NA	8	9	9	Brain_amygdala
ENSG00000108107.8	RPL28	-1.16728	NA	0.243097	0.0988191	0.16005	0.000415357	NA	20	33	33	Brain_amygdala
ENSG00000235290.1	HLA-W	-1.16697	NA	0.243224	0.00765478	0.125873	0.00209579	NA	5	13	13	Brain_amygdala
ENSG00000262188.1	RP11-353N14.4	1.16538	NA	0.243865	0.0470637	0.105123	0.00397203	NA	7	9	9	Brain_amygdala
ENSG00000135722.4	FBXL8	1.1636	NA	0.244588	0.246771	0.306186	1.54342e-07	NA	43	53	53	Brain_amygdala
ENSG00000233593.2	RP4-665J23.1	-1.16273	NA	0.24494	0.0319718	0.0765704	0.0167549	NA	3	4	4	Brain_amygdala
ENSG00000188321.9	ZNF559	-1.162	NA	0.245235	0.0661733	0.287431	4.8661e-07	NA	1	1	1	Brain_amygdala
ENSG00000125618.12	PAX8	1.16032	NA	0.245918	0.0358788	0.245886	6.65321e-06	NA	15	22	22	Brain_amygdala
ENSG00000141384.7	TAF4B	1.15873	NA	0.246567	0.0428037	0.0535682	0.0499119	NA	19	26	26	Brain_amygdala
ENSG00000231405.1	CTA-992D9.7	1.1579	NA	0.246904	0.174003	0.0648904	0.0248021	NA	74	100	100	Brain_amygdala
ENSG00000272947.1	RP11-71H17.9	1.15643	NA	0.247506	0.094714	0.120334	0.0017086	NA	17	19	19	Brain_amygdala
ENSG00000240654.2	C1QTNF9	-1.15352	NA	0.248698	0.264394	0.154455	0.000111715	NA	66	88	88	Brain_amygdala
ENSG00000113971.14	NPHP3	-1.14935	NA	0.250411	0.056279	0.189781	0.000124761	NA	16	22	22	Brain_amygdala
ENSG00000115350.7	POLE4	1.14745	NA	0.251196	0.026305	0.146729	0.000664807	NA	19	21	21	Brain_amygdala
ENSG00000156689.2	GLYATL2	-1.14689	NA	0.251428	0.0396868	0.0744722	0.0209134	NA	27	28	28	Brain_amygdala
ENSG00000229352.1	AC007563.3	-1.14621	NA	0.25171	0.061146	0.078545	0.0165341	NA	24	35	35	Brain_amygdala
ENSG00000173535.9	TNFRSF10C	-1.14521	NA	0.252121	0.0527062	0.157814	0.000270822	NA	19	25	25	Brain_amygdala
ENSG00000178201.3	VN1R1	-1.14374	NA	0.252731	0.0463226	0.086335	0.00709018	NA	24	33	33	Brain_amygdala
ENSG00000100373.5	UPK3A	1.141	NA	0.25387	0.0381164	0.268236	1.79552e-07	NA	5	10	10	Brain_amygdala
ENSG00000136754.12	ABI1	1.13978	NA	0.254379	0.0429549	0.0946972	0.0068867	NA	34	38	38	Brain_amygdala
ENSG00000260075.1	NSFP1	1.13867	NA	0.254842	0.146998	0.42266	5.5841e-11	NA	45	61	61	Brain_amygdala
ENSG00000215861.4	WI2-1896O14.1	-1.13668	NA	0.25567	0.0386748	0.228705	9.45482e-06	NA	7	15	15	Brain_amygdala
ENSG00000006282.15	SPATA20	1.13004	NA	0.25846	0.249623	0.487107	7.69121e-13	NA	12	12	12	Brain_amygdala
ENSG00000268069.1	AC004466.1	-1.12975	NA	0.258583	0.0256169	0.0959812	0.00594426	NA	20	25	25	Brain_amygdala
ENSG00000232653.4	GOLGA8N	-1.12847	NA	0.259121	0.0386076	0.237347	5.49008e-06	NA	13	17	17	Brain_amygdala
ENSG00000224683.1	RPL36AP29	1.12827	NA	0.259205	0.0302531	0.113087	0.00139209	NA	8	9	9	Brain_amygdala
ENSG00000184319.11	AC002055.4	-1.12743	NA	0.259562	0.0157691	0.138904	0.00117916	NA	5	29	29	Brain_amygdala
ENSG00000248112.1	RP11-78C3.1	-1.1262	NA	0.260079	0.0263851	0.193033	4.05314e-05	NA	9	10	10	Brain_amygdala
ENSG00000186891.9	TNFRSF18	1.12438	NA	0.26085	0.00772819	0.0601962	0.031282	NA	4	59	59	Brain_amygdala
ENSG00000072422.12	RHOBTB1	-1.12379	NA	0.2611	0.101939	0.113917	0.00280581	NA	54	71	71	Brain_amygdala
ENSG00000071967.7	CYBRD1	1.12347	NA	0.261239	0.109311	0.202931	5.09568e-05	NA	13	19	19	Brain_amygdala
ENSG00000102858.8	MGRN1	1.12343	NA	0.261255	0.0223999	0.346692	5.30871e-09	NA	21	43	43	Brain_amygdala
ENSG00000267056.2	AC005336.4	-1.12341	NA	0.261262	0.132818	0.0958923	0.00775644	NA	43	52	52	Brain_amygdala
ENSG00000187624.7	C17orf97	1.12269	NA	0.261567	0.138455	0.197753	1.472e-05	NA	17	53	53	Brain_amygdala
ENSG00000243317.3	C7orf73	1.11983	NA	0.262786	0.173468	0.216453	8.81464e-06	NA	36	42	42	Brain_amygdala
ENSG00000074201.4	CLNS1A	-1.11979	NA	0.262801	0.0695175	0.0617777	0.0349987	NA	30	41	41	Brain_amygdala
ENSG00000224769.1	AC069213.1	1.1195	NA	0.262928	0.0675521	0.339841	2.662e-08	NA	8	25	25	Brain_amygdala
ENSG00000213290.4	PGK1P2	1.11936	NA	0.262985	0.0178436	0.121208	0.00143802	NA	4	6	6	Brain_amygdala
ENSG00000144115.12	THNSL2	-1.11889	NA	0.263188	0.239112	0.347195	1.1013e-08	NA	27	34	34	Brain_amygdala
ENSG00000148123.10	LPPR1	1.117	NA	0.263994	0.00281718	0.0589752	0.038263	NA	1	1	1	Brain_amygdala
ENSG00000267319.1	CTD-2528L19.3	-1.1148	NA	0.264938	0.0277525	0.0806611	0.0165731	NA	5	5	5	Brain_amygdala
ENSG00000120324.4	PCDHB10	-1.11453	NA	0.265054	0.160631	0.2261	6.78973e-06	NA	43	54	54	Brain_amygdala
ENSG00000115252.14	PDE1A	1.11372	NA	0.2654	0.0368247	0.124778	0.00144087	NA	21	23	23	Brain_amygdala
ENSG00000176974.13	SHMT1	1.11237	NA	0.265978	0.0447542	0.165414	0.000239663	NA	7	8	8	Brain_amygdala
ENSG00000138964.12	PARVG	-1.11186	NA	0.2662	0.034395	0.134921	0.00154579	NA	5	7	7	Brain_amygdala
ENSG00000120451.6	SNX19	1.11103	NA	0.266556	0.279168	0.45368	6.68112e-12	NA	19	27	27	Brain_amygdala
ENSG00000150773.6	PIH1D2	-1.11	NA	0.266999	0.0155379	0.0889039	0.00459904	NA	1	1	1	Brain_amygdala
ENSG00000272871.1	RP11-408A13.4	1.1098	NA	0.267086	0.0271974	0.0960894	0.00453788	NA	26	41	41	Brain_amygdala
ENSG00000223345.3	HIST2H2BA	-1.10967	NA	0.267143	0.0139662	0.18154	4.31711e-05	NA	3	8	8	Brain_amygdala
ENSG00000144648.10	ACKR2	-1.10908	NA	0.267395	0.110401	0.216543	7.15563e-06	NA	22	23	23	Brain_amygdala
ENSG00000125877.8	ITPA	-1.10873	NA	0.267545	0.04522	0.190852	7.52248e-05	NA	4	8	8	Brain_amygdala
ENSG00000214826.4	DDX12P	-1.107	NA	0.268294	0.001803	0.208243	3.52458e-05	NA	1	20	20	Brain_amygdala
ENSG00000162437.10	RAVER2	1.105	NA	0.269159	0.189387	0.0708433	0.0226643	NA	65	85	85	Brain_amygdala
ENSG00000212766.5	LINC00277	1.10491	NA	0.269198	0.0145881	0.0581496	0.0419797	NA	30	38	38	Brain_amygdala
ENSG00000055483.15	USP36	1.10482	NA	0.269236	0.0557525	0.100161	0.00613155	NA	20	29	29	Brain_amygdala
ENSG00000196963.2	PCDHB16	-1.10111	NA	0.27085	0.0845932	0.145913	0.000698348	NA	25	33	33	Brain_amygdala
ENSG00000185689.11	C6orf201	-1.10097	NA	0.270911	0.115735	0.17488	0.0002047	NA	68	95	95	Brain_amygdala
ENSG00000168811.2	IL12A	1.09218	NA	0.274754	0.0270328	0.143288	0.000892723	NA	7	11	11	Brain_amygdala
ENSG00000204525.10	HLA-C	1.09133	NA	0.27513	0.130618	0.335498	4.40827e-08	NA	14	24	24	Brain_amygdala
ENSG00000156170.8	NDUFAF6	-1.09042	NA	0.27553	0.162772	0.0776404	0.0187392	NA	34	46	46	Brain_amygdala
ENSG00000103351.8	CLUAP1	-1.08866	NA	0.276303	0.474978	0.118385	0.00138557	NA	78	131	131	Brain_amygdala
ENSG00000270964.1	RP11-502I4.3	-1.08828	NA	0.276473	0.0902243	0.154156	0.000217322	NA	35	45	45	Brain_amygdala
ENSG00000186960.6	C14orf23	1.08706	NA	0.27701	0.000355962	0.120796	0.00265283	NA	2	4	4	Brain_amygdala
ENSG00000138442.5	WDR12	1.08662	NA	0.277207	0.0169182	0.0813236	0.0148291	NA	11	14	14	Brain_amygdala
ENSG00000123685.4	BATF3	-1.08486	NA	0.277982	0.00111835	0.169831	0.000249508	NA	4	6	6	Brain_amygdala
ENSG00000170122.4	FOXD4	1.08451	NA	0.278139	0.113369	0.133897	0.00089	NA	39	60	60	Brain_amygdala
ENSG00000103043.10	VAC14	1.08441	NA	0.278184	0.00829568	0.0871378	0.0115694	NA	18	27	27	Brain_amygdala
ENSG00000148690.10	FRA10AC1	1.0842	NA	0.278274	0.0352431	0.159837	0.000231055	NA	17	23	23	Brain_amygdala
ENSG00000250120.2	PCDHA10	-1.08295	NA	0.278833	0.1296	0.164158	0.000323561	NA	50	54	54	Brain_amygdala
ENSG00000244731.3	C4A	1.08264	NA	0.278966	0.00907715	0.191838	3.07614e-05	NA	14	48	48	Brain_amygdala
ENSG00000230606.6	AC159540.1	1.0824	NA	0.279076	0.116598	0.323264	3.98629e-08	NA	15	22	22	Brain_amygdala
ENSG00000116198.8	CEP104	-1.08088	NA	0.279748	0.0253813	0.081423	0.0131198	NA	13	16	16	Brain_amygdala
ENSG00000176715.11	ACSF3	-1.07945	NA	0.280386	0.117029	0.138761	0.000908923	NA	17	36	36	Brain_amygdala
ENSG00000221995.4	TIAF1	1.07908	NA	0.280554	0.139248	0.116862	0.00253681	NA	39	46	46	Brain_amygdala
ENSG00000158158.7	CNNM4	-1.07893	NA	0.280617	0.0401314	0.0598474	0.036824	NA	9	15	15	Brain_amygdala
ENSG00000249109.1	RP11-1026M7.2	1.0778	NA	0.281121	0.00664129	0.236006	1.44681e-05	NA	10	16	16	Brain_amygdala
ENSG00000184110.10	EIF3C	-1.0767	NA	0.281616	0.0718614	0.0725906	0.0192326	NA	26	52	52	Brain_amygdala
ENSG00000068654.11	POLR1A	-1.07644	NA	0.281733	0.0620488	0.209476	4.03561e-05	NA	26	30	30	Brain_amygdala
ENSG00000117593.8	DARS2	1.07633	NA	0.28178	0.0717133	0.0701386	0.0157998	NA	22	35	35	Brain_amygdala
ENSG00000150048.6	CLEC1A	1.07583	NA	0.282001	0.0400632	0.198659	2.4134e-05	NA	15	54	54	Brain_amygdala
ENSG00000133069.10	TMCC2	-1.07142	NA	0.28398	0.0199737	0.0522258	0.0490969	NA	23	28	28	Brain_amygdala
ENSG00000179593.11	ALOX15B	-1.07077	NA	0.284273	0.0557226	0.0512846	0.0470845	NA	20	26	26	Brain_amygdala
ENSG00000158109.10	TPRG1L	1.07056	NA	0.284366	0.00719667	0.0976661	0.00260916	NA	7	21	21	Brain_amygdala
ENSG00000131591.13	C1orf159	-1.07017	NA	0.284542	0.0570046	0.204439	4.99565e-05	NA	3	7	7	Brain_amygdala
ENSG00000224016.2	RP11-728K20.1	1.06925	NA	0.284955	0.0648149	0.0612477	0.0305772	NA	20	23	23	Brain_amygdala
ENSG00000167797.3	CDK2AP2	-1.068	NA	0.285521	4.18834e-07	0.0732675	0.0208991	NA	1	3	3	Brain_amygdala
ENSG00000225056.1	RP11-218C14.5	1.06722	NA	0.285874	0.334957	0.261269	4.60326e-07	NA	73	96	96	Brain_amygdala
ENSG00000189269.8	C22orf43	1.06567	NA	0.286573	0.0512197	0.0503791	0.0445327	NA	6	12	12	Brain_amygdala
ENSG00000164008.9	C1orf50	-1.06332	NA	0.287636	0.100989	0.265003	2.17137e-06	NA	15	17	17	Brain_amygdala
ENSG00000243007.1	RP11-106M3.1	1.05964	NA	0.289309	0.0177101	0.0615334	0.0259007	NA	2	3	3	Brain_amygdala
ENSG00000141012.8	GALNS	-1.05957	NA	0.289341	0.00281934	0.06543	0.0290746	NA	4	16	16	Brain_amygdala
ENSG00000228038.1	VN1R51P	-1.05941	NA	0.289411	0.0698869	0.126034	0.00065366	NA	26	31	31	Brain_amygdala
ENSG00000154874.10	CCDC144B	-1.05916	NA	0.289527	0.0214313	0.0769885	0.0194695	NA	26	55	55	Brain_amygdala
ENSG00000197728.5	RPS26	-1.05795	NA	0.29008	0.231889	0.639304	1.30677e-19	NA	34	39	39	Brain_amygdala
ENSG00000241015.2	TPM3P9	1.05715	NA	0.290444	0.144265	0.169202	0.000297483	NA	42	62	62	Brain_amygdala
ENSG00000183207.8	RUVBL2	-1.05505	NA	0.291403	0.0041316	0.0629621	0.0260484	NA	18	30	30	Brain_amygdala
ENSG00000141295.9	SCRN2	-1.05392	NA	0.291917	0.0514129	0.0693454	0.0227705	NA	22	25	25	Brain_amygdala
ENSG00000138316.6	ADAMTS14	1.05316	NA	0.292269	0.050193	0.281288	5.16103e-07	NA	10	11	11	Brain_amygdala
ENSG00000128944.9	KNSTRN	1.05268	NA	0.292488	0.146487	0.392182	5.71205e-10	NA	12	15	15	Brain_amygdala
ENSG00000228716.2	DHFR	-1.05165	NA	0.29296	0.258661	0.469075	1.09661e-12	NA	60	67	67	Brain_amygdala
ENSG00000105397.9	TYK2	-1.05122	NA	0.293156	0.112209	0.0786997	0.0134552	NA	18	28	28	Brain_amygdala
ENSG00000205853.6	RFPL3S	1.05071	NA	0.293394	0.036608	0.157098	0.000344013	NA	14	15	15	Brain_amygdala
ENSG00000187790.6	FANCM	1.04715	NA	0.295032	0.0225781	0.0952653	0.00479343	NA	4	4	4	Brain_amygdala
ENSG00000180914.6	OXTR	-1.04695	NA	0.295123	0.0607962	0.162685	0.000335879	NA	31	37	37	Brain_amygdala
ENSG00000249212.1	ATP1B1P1	-1.04618	NA	0.295478	0.105656	0.0824175	0.0143445	NA	41	58	58	Brain_amygdala
ENSG00000227001.2	NBPF2P	-1.04584	NA	0.295634	0.0597371	0.0686781	0.0141509	NA	16	21	21	Brain_amygdala
ENSG00000164615.3	CAMLG	1.04414	NA	0.29642	0.283752	0.326582	4.13853e-09	NA	28	31	31	Brain_amygdala
ENSG00000111254.3	AKAP3	1.04332	NA	0.296801	0.2982	0.296276	2.65163e-07	NA	58	78	78	Brain_amygdala
ENSG00000116698.16	SMG7	1.04231	NA	0.297266	0.0603694	0.105429	0.0059765	NA	35	41	41	Brain_amygdala
ENSG00000131042.9	LILRB2	1.04	NA	0.29834	0.000133782	0.127423	0.00187262	NA	1	4	4	Brain_amygdala
ENSG00000253967.1	RP11-333A23.4	-1.03981	NA	0.298428	0.0224338	0.0609819	0.0348465	NA	15	26	26	Brain_amygdala
ENSG00000104327.3	CALB1	1.03898	NA	0.298816	0.15461	0.0633958	0.0236967	NA	30	40	40	Brain_amygdala
ENSG00000246375.2	RP11-10L7.1	-1.0386	NA	0.29899	0.13119	0.405967	2.78627e-10	NA	13	21	21	Brain_amygdala
ENSG00000141698.12	NT5C3B	1.03858	NA	0.298999	0.0826794	0.136032	0.00027005	NA	30	35	35	Brain_amygdala
ENSG00000111581.5	NUP107	-1.03816	NA	0.299198	0.0715735	0.0494847	0.0425799	NA	21	22	22	Brain_amygdala
ENSG00000182722.5	SEPHS1P1	-1.03776	NA	0.29938	0.0679165	0.305922	3.33513e-07	NA	49	52	52	Brain_amygdala
ENSG00000065621.10	GSTO2	1.03738	NA	0.299559	0.0750732	0.126125	0.00115552	NA	19	20	20	Brain_amygdala
ENSG00000164296.6	TIGD6	1.03727	NA	0.29961	0.0302889	0.133632	0.000640534	NA	7	8	8	Brain_amygdala
ENSG00000158411.6	MITD1	1.03632	NA	0.300051	0.140776	0.0680166	0.0158441	NA	78	91	91	Brain_amygdala
ENSG00000273203.1	AC006946.16	-1.03573	NA	0.300328	0.0445905	0.0947788	0.003033	NA	10	17	17	Brain_amygdala
ENSG00000104980.3	TIMM44	-1.03502	NA	0.300658	0.171936	0.0968007	0.00737118	NA	42	57	57	Brain_amygdala
ENSG00000175643.7	RMI2	1.02787	NA	0.304012	0.203481	0.237638	1.65174e-06	NA	36	49	49	Brain_amygdala
ENSG00000186652.5	PRG2	1.0276	NA	0.304136	0.237836	0.0830723	0.00893026	NA	88	101	101	Brain_amygdala
ENSG00000114744.4	COMMD2	-1.02679	NA	0.304519	0.0727644	0.155241	0.000466696	NA	18	22	22	Brain_amygdala
ENSG00000115604.6	IL18R1	-1.02559	NA	0.305083	0.00308978	0.291853	1.98341e-07	NA	4	21	21	Brain_amygdala
ENSG00000163931.11	TKT	1.02506	NA	0.305337	0.187222	0.139471	0.00035115	NA	55	67	67	Brain_amygdala
ENSG00000206549.8	PRSS50	-1.02305	NA	0.306284	0.0466983	0.116573	0.00365246	NA	6	9	9	Brain_amygdala
ENSG00000105655.14	ISYNA1	1.02156	NA	0.30699	0.0316769	0.290411	5.62453e-07	NA	9	12	12	Brain_amygdala
ENSG00000092531.5	SNAP23	-1.02062	NA	0.307436	0.0765676	0.254577	2.22694e-07	NA	48	50	50	Brain_amygdala
ENSG00000164010.9	ERMAP	1.01942	NA	0.308006	0.0226031	0.124942	0.00165834	NA	7	9	9	Brain_amygdala
ENSG00000168140.4	VASN	-1.01725	NA	0.309032	0.0338564	0.051461	0.0413972	NA	6	7	7	Brain_amygdala
ENSG00000080709.10	KCNN2	-1.01652	NA	0.309382	0.196654	0.0688896	0.0184017	NA	73	91	91	Brain_amygdala
ENSG00000163888.3	CAMK2N2	1.01598	NA	0.30964	0.100947	0.153317	0.000447562	NA	23	30	30	Brain_amygdala
ENSG00000120669.11	SOHLH2	1.01462	NA	0.310285	0.201031	0.520014	7.99378e-15	NA	81	96	96	Brain_amygdala
ENSG00000197343.6	ZNF655	1.01451	NA	0.310337	0.0393112	0.0998019	0.00618746	NA	10	13	13	Brain_amygdala
ENSG00000166667.8	SPDYE6	1.01391	NA	0.310627	0.0171076	0.0930112	0.00782493	NA	7	10	10	Brain_amygdala
ENSG00000183929.6	DUSP5P1	-1.01349	NA	0.310827	0.020969	0.0748123	0.0226458	NA	29	33	33	Brain_amygdala
ENSG00000254974.1	RP11-702H23.2	-1.01299	NA	0.311067	0.113291	0.0920293	0.0106561	NA	37	48	48	Brain_amygdala
ENSG00000269345.1	VN1R85P	-1.01183	NA	0.311621	0.0403199	0.0940074	0.00677074	NA	12	14	14	Brain_amygdala
ENSG00000253771.1	TPTE2P1	1.01143	NA	0.311813	0.0580341	0.155274	0.000488813	NA	22	29	29	Brain_amygdala
ENSG00000179277.9	MEIS3P1	-1.01122	NA	0.311913	0.0100392	0.122746	0.00223888	NA	5	9	9	Brain_amygdala
ENSG00000129204.12	USP6	1.01118	NA	0.311932	0.0699095	0.094374	0.00950062	NA	19	29	29	Brain_amygdala
ENSG00000261770.1	CTC-459F4.1	1.01063	NA	0.312194	0.118155	0.254617	5.61648e-07	NA	12	14	14	Brain_amygdala
ENSG00000214595.7	EML6	1.00728	NA	0.313798	0.166921	0.109522	0.00389764	NA	28	33	33	Brain_amygdala
ENSG00000159374.13	M1AP	1.00554	NA	0.314635	0.25489	0.0732813	0.013422	NA	40	70	70	Brain_amygdala
ENSG00000205809.5	KLRC2	1.0051	NA	0.314847	0.313626	0.323264	2.50931e-08	NA	41	59	59	Brain_amygdala
ENSG00000231784.4	DBIL5P	-1.00332	NA	0.315708	0.137907	0.096317	0.00783765	NA	21	44	44	Brain_amygdala
ENSG00000148408.8	CACNA1B	-1.003	NA	0.315863	0.0131845	0.0669361	0.0254482	NA	8	43	43	Brain_amygdala
ENSG00000161791.9	FMNL3	-1.00284	NA	0.31594	0.0212019	0.0644462	0.0288294	NA	4	4	4	Brain_amygdala
ENSG00000259728.1	LINC00933	-1.00265	NA	0.316029	0.0798628	0.0610563	0.0192337	NA	15	17	17	Brain_amygdala
ENSG00000154319.10	FAM167A	-1.0026	NA	0.316056	0.14245	0.0564554	0.0332564	NA	38	50	50	Brain_amygdala
ENSG00000117450.9	PRDX1	1.00073	NA	0.316958	0.178299	0.0929585	0.0101862	NA	21	32	32	Brain_amygdala
ENSG00000103479.10	RBL2	1.00062	NA	0.317009	0.0827588	0.106838	0.00268814	NA	30	45	45	Brain_amygdala
ENSG00000172671.15	ZFAND4	0.998986	NA	0.317801	0.0584965	0.0916401	0.00887633	NA	39	43	43	Brain_amygdala
ENSG00000084628.5	NKAIN1	0.998163	NA	0.3182	0.341989	0.593095	1.23838e-17	NA	21	23	23	Brain_amygdala
ENSG00000167978.12	SRRM2	-0.997487	NA	0.318528	0.0189301	0.0870221	0.0108266	NA	5	17	17	Brain_amygdala
ENSG00000253333.1	RP11-497H16.8	-0.996714	NA	0.318903	0.0114661	0.146993	0.000479708	NA	9	11	11	Brain_amygdala
ENSG00000257246.1	RP11-416A17.6	0.996628	NA	0.318945	0.0795024	0.0778325	0.0150616	NA	28	33	33	Brain_amygdala
ENSG00000135124.10	P2RX4	0.994058	NA	0.320195	0.0855016	0.0887289	0.0110692	NA	24	27	27	Brain_amygdala
ENSG00000172167.3	MTBP	0.992988	NA	0.320716	0.0395322	0.133252	0.000928813	NA	18	24	24	Brain_amygdala
ENSG00000166130.10	IKBIP	-0.991159	NA	0.321608	0.33519	0.117322	0.00263452	NA	74	103	103	Brain_amygdala
ENSG00000132563.11	REEP2	-0.988318	NA	0.322997	0.119164	0.124482	0.00190902	NA	47	53	53	Brain_amygdala
ENSG00000125485.13	DDX31	0.988224	NA	0.323043	0.110488	0.130705	0.0016271	NA	29	48	48	Brain_amygdala
ENSG00000140265.8	ZSCAN29	0.986078	NA	0.324095	0.0501249	0.12879	0.00133902	NA	8	14	14	Brain_amygdala
ENSG00000173272.9	MZT2A	0.98261	NA	0.325799	0.00503991	0.090852	0.0112345	NA	25	38	38	Brain_amygdala
ENSG00000168961.12	LGALS9	0.982196	NA	0.326003	0.0490341	0.113898	0.00408147	NA	16	17	17	Brain_amygdala
ENSG00000144567.6	FAM134A	-0.980348	NA	0.326914	0.0241575	0.0966865	0.0050919	NA	4	4	4	Brain_amygdala
ENSG00000204428.8	LY6G5C	0.980232	NA	0.326971	0.195916	0.205663	4.88898e-05	NA	25	35	35	Brain_amygdala
ENSG00000132749.6	MTL5	0.980222	NA	0.326977	0.164952	0.152516	0.000519308	NA	59	69	69	Brain_amygdala
ENSG00000177479.15	ARIH2	0.978366	NA	0.327893	0.038886	0.0561839	0.0363981	NA	6	7	7	Brain_amygdala
ENSG00000198468.3	FLVCR1-AS1	-0.976439	NA	0.328847	0.240458	0.459392	5.89821e-13	NA	30	34	34	Brain_amygdala
ENSG00000143107.4	FNDC7	0.976184	NA	0.328973	0.101535	0.092823	0.00701676	NA	27	30	30	Brain_amygdala
ENSG00000165633.8	VSTM4	-0.975592	NA	0.329267	0.0426346	0.165315	0.000144794	NA	5	5	5	Brain_amygdala
ENSG00000186230.6	ZNF749	0.975492	NA	0.329316	0.418955	0.521661	2.74057e-14	NA	21	23	23	Brain_amygdala
ENSG00000272005.1	RP11-91J19.4	0.974094	NA	0.33001	0.0686512	0.145162	0.000871759	NA	6	8	8	Brain_amygdala
ENSG00000108296.7	CWC25	0.974093	NA	0.33001	0.0915837	0.126539	0.00171564	NA	29	38	38	Brain_amygdala
ENSG00000114115.5	RBP1	-0.973666	NA	0.330222	0.000292316	0.136666	0.0013172	NA	3	5	5	Brain_amygdala
ENSG00000242086.4	LINC00969	0.973632	NA	0.330239	0.057776	0.384713	1.19445e-09	NA	19	35	35	Brain_amygdala
ENSG00000088986.6	DYNLL1	0.973046	NA	0.330531	0.0188226	0.11389	0.00360817	NA	13	17	17	Brain_amygdala
ENSG00000248971.2	KRT8P46	0.971742	NA	0.331179	0.0148927	0.0636346	0.0341821	NA	6	6	6	Brain_amygdala
ENSG00000066923.13	STAG3	-0.971366	NA	0.331366	0.36389	0.291728	8.11803e-08	NA	64	85	85	Brain_amygdala
ENSG00000267108.1	RP11-861E21.1	0.96975	NA	0.332171	0.0227969	0.12703	0.00194081	NA	8	11	11	Brain_amygdala
ENSG00000186532.7	SMYD4	-0.968933	NA	0.332578	0.0627212	0.097371	0.00768851	NA	27	49	49	Brain_amygdala
ENSG00000259590.1	RP11-20G13.3	-0.965268	NA	0.334411	0.0168623	0.0845298	0.0125548	NA	7	9	9	Brain_amygdala
ENSG00000213760.6	ATP6V1G2	-0.965053	NA	0.334518	0.0449579	0.098257	0.00517356	NA	29	49	49	Brain_amygdala
ENSG00000131242.11	RAB11FIP4	-0.964638	NA	0.334726	0.0158614	0.131301	0.00104253	NA	9	11	11	Brain_amygdala
ENSG00000226421.1	SLC25A5P5	-0.964317	NA	0.334887	0.232028	0.0655117	0.0260376	NA	74	138	138	Brain_amygdala
ENSG00000164366.3	CCDC127	0.963393	NA	0.335351	0.00101393	0.130525	0.00150707	NA	5	5	5	Brain_amygdala
ENSG00000114737.11	CISH	0.963386	NA	0.335354	0.0543465	0.13128	0.00110973	NA	47	51	51	Brain_amygdala
ENSG00000111801.11	BTN3A3	-0.963177	NA	0.335459	0.0680888	0.142946	0.00115967	NA	28	49	49	Brain_amygdala
ENSG00000084463.3	WBP11	0.962489	NA	0.335804	0.00877023	0.109202	0.00469518	NA	8	8	8	Brain_amygdala
ENSG00000127957.12	PMS2P3	0.962241	NA	0.335928	0.0270298	0.135367	0.000885247	NA	5	8	8	Brain_amygdala
ENSG00000260088.1	RP11-92G12.3	0.960546	NA	0.33678	0.316421	0.494955	5.93541e-13	NA	28	34	34	Brain_amygdala
ENSG00000073050.7	XRCC1	0.958917	NA	0.337601	0.053394	0.195324	7.53991e-05	NA	19	27	27	Brain_amygdala
ENSG00000243302.3	RP11-274B21.2	0.958808	NA	0.337655	0.038849	0.105252	0.0048197	NA	9	11	11	Brain_amygdala
ENSG00000169871.8	TRIM56	-0.957816	NA	0.338156	0.0235398	0.0999488	0.00393807	NA	17	23	23	Brain_amygdala
ENSG00000117335.14	CD46	0.955881	NA	0.339133	0.11633	0.215708	3.36687e-05	NA	18	18	18	Brain_amygdala
ENSG00000178952.4	TUFM	-0.954892	NA	0.339632	0.0931746	0.107873	0.00287306	NA	26	50	50	Brain_amygdala
ENSG00000205426.6	KRT81	0.953888	NA	0.34014	0.0750411	0.215459	2.69668e-05	NA	37	43	43	Brain_amygdala
ENSG00000219755.1	RP1-199J3.5	-0.953746	NA	0.340212	0.166581	0.414044	2.81007e-11	NA	43	58	58	Brain_amygdala
ENSG00000230795.2	HLA-K	-0.952571	NA	0.340808	0.371046	0.559304	3.32025e-16	NA	29	48	48	Brain_amygdala
ENSG00000167555.9	ZNF528	-0.951866	NA	0.341165	0.0326677	0.0550227	0.0450308	NA	5	10	10	Brain_amygdala
ENSG00000101079.16	NDRG3	0.950534	NA	0.341841	0.0074323	0.0798433	0.0149841	NA	2	3	3	Brain_amygdala
ENSG00000109534.12	GAR1	-0.949739	NA	0.342245	0.132254	0.224434	1.95827e-05	NA	36	49	49	Brain_amygdala
ENSG00000008517.12	IL32	-0.948981	NA	0.34263	0.0799253	0.127112	0.000940548	NA	17	49	49	Brain_amygdala
ENSG00000183828.10	NUDT14	-0.94812	NA	0.343069	0.185433	0.241848	1.62807e-06	NA	23	42	42	Brain_amygdala
ENSG00000152778.7	IFIT5	-0.947909	NA	0.343176	0.0285647	0.157142	0.00051092	NA	11	12	12	Brain_amygdala
ENSG00000086232.8	EIF2AK1	-0.946542	NA	0.343872	0.0574264	0.092744	0.00969634	NA	8	13	13	Brain_amygdala
ENSG00000160588.5	MPZL3	-0.945261	NA	0.344525	0.0876384	0.161925	0.000296038	NA	22	29	29	Brain_amygdala
ENSG00000134569.5	LRP4	0.944975	NA	0.344672	0.0603371	0.183984	0.000155989	NA	18	27	27	Brain_amygdala
ENSG00000236297.1	RP11-175P19.2	-0.944527	NA	0.344901	0.00459374	0.188169	0.00015675	NA	3	73	73	Brain_amygdala
ENSG00000204576.7	PRR3	-0.943697	NA	0.345324	0.144628	0.0518786	0.0496433	NA	40	62	62	Brain_amygdala
ENSG00000091732.11	ZC3HC1	-0.942016	NA	0.346185	0.135076	0.194284	1.63578e-05	NA	15	20	20	Brain_amygdala
ENSG00000185596.12	WASH3P	-0.941957	NA	0.346215	0.0197287	0.103627	0.00470972	NA	10	15	15	Brain_amygdala
ENSG00000183666.12	GUSBP1	0.941465	NA	0.346467	0.123849	0.12132	0.00189431	NA	43	53	53	Brain_amygdala
ENSG00000162971.6	TYW5	0.939485	NA	0.347482	0.0521088	0.196965	5.52997e-05	NA	27	31	31	Brain_amygdala
ENSG00000236809.2	SNX25P1	-0.93916	NA	0.347648	0.0613517	0.156863	0.000459302	NA	12	15	15	Brain_amygdala
ENSG00000160284.10	SPATC1L	-0.937009	NA	0.348754	0.0654163	0.261267	8.09144e-07	NA	21	33	33	Brain_amygdala
ENSG00000225231.1	AC091814.2	0.936166	NA	0.349188	0.114282	0.13841	0.000732104	NA	50	79	79	Brain_amygdala
ENSG00000268362.1	CTD-2017D11.1	-0.935181	NA	0.349695	0.318003	0.215781	3.7482e-05	NA	80	95	95	Brain_amygdala
ENSG00000155816.15	FMN2	-0.934162	NA	0.35022	0.0242844	0.05486	0.0450086	NA	9	15	15	Brain_amygdala
ENSG00000069248.9	NUP133	0.934027	NA	0.35029	0.0709222	0.107345	0.00549463	NA	24	34	34	Brain_amygdala
ENSG00000047249.12	ATP6V1H	0.927976	NA	0.35342	0.345199	0.138854	0.00138332	NA	109	127	127	Brain_amygdala
ENSG00000244026.2	FAM86DP	-0.927594	NA	0.353618	0.00226836	0.125617	0.00122521	NA	8	15	15	Brain_amygdala
ENSG00000235209.1	CTA-150C2.13	0.924959	NA	0.354987	0.0402583	0.163288	0.00022804	NA	23	25	25	Brain_amygdala
ENSG00000137269.10	LRRC1	-0.924823	NA	0.355058	0.109472	0.179173	8.00957e-05	NA	36	43	43	Brain_amygdala
ENSG00000103227.14	LMF1	0.924269	NA	0.355346	0.0467004	0.371678	9.53535e-10	NA	22	40	40	Brain_amygdala
ENSG00000171649.7	ZIK1	-0.922922	NA	0.356048	0.0983644	0.159991	0.000291958	NA	22	31	31	Brain_amygdala
ENSG00000237669.1	HCG4P3	0.922508	NA	0.356263	0.0570764	0.224158	5.1404e-06	NA	43	80	80	Brain_amygdala
ENSG00000251669.1	FAM86EP	0.92054	NA	0.357291	0.0861271	0.0583271	0.0415115	NA	36	53	53	Brain_amygdala
ENSG00000165828.9	PRAP1	-0.920469	NA	0.357328	0.0512464	0.0711503	0.0208313	NA	15	45	45	Brain_amygdala
ENSG00000160323.14	ADAMTS13	-0.919551	NA	0.357808	0.101728	0.118086	0.00198484	NA	17	30	30	Brain_amygdala
ENSG00000157578.9	LCA5L	-0.919419	NA	0.357876	0.157115	0.244393	8.27154e-06	NA	42	56	56	Brain_amygdala
ENSG00000272645.1	RP11-504P24.8	-0.917744	NA	0.358753	0.0117905	0.0618511	0.0287329	NA	4	9	9	Brain_amygdala
ENSG00000143891.12	GALM	0.916847	NA	0.359223	0.00121337	0.108872	0.0043039	NA	3	5	5	Brain_amygdala
ENSG00000148290.5	SURF1	-0.915338	NA	0.360014	0.393828	0.462108	3.00914e-12	NA	58	91	91	Brain_amygdala
ENSG00000128536.11	CDHR3	-0.914205	NA	0.360609	0.0765796	0.098386	0.00673251	NA	24	34	34	Brain_amygdala
ENSG00000130193.7	THEM6	0.912399	NA	0.361559	0.0887008	0.153981	0.000709052	NA	17	21	21	Brain_amygdala
ENSG00000166800.5	LDHAL6A	0.911627	NA	0.361965	0.0188275	0.126461	0.0013571	NA	8	11	11	Brain_amygdala
ENSG00000111880.11	RNGTT	0.911179	NA	0.362201	0.024895	0.140178	0.000522809	NA	8	8	8	Brain_amygdala
ENSG00000119718.6	EIF2B2	-0.909485	NA	0.363094	0.0945082	0.179751	0.000192352	NA	17	21	21	Brain_amygdala
ENSG00000159110.15	IFNAR2	0.909457	NA	0.363109	0.0239314	0.0615903	0.0333102	NA	8	14	14	Brain_amygdala
ENSG00000140497.12	SCAMP2	-0.907958	NA	0.3639	0.0213496	0.0595526	0.0263409	NA	7	9	9	Brain_amygdala
ENSG00000167711.9	SERPINF2	-0.907696	NA	0.364039	0.012126	0.189342	0.000121549	NA	16	29	29	Brain_amygdala
ENSG00000124562.5	SNRPC	-0.906435	NA	0.364706	0.10477	0.113036	0.00370919	NA	76	82	82	Brain_amygdala
ENSG00000127314.13	RAP1B	0.90643	NA	0.364708	0.171016	0.0618625	0.0364517	NA	42	78	78	Brain_amygdala
ENSG00000177675.4	CD163L1	0.906022	NA	0.364924	0.0223272	0.0836512	0.0142702	NA	5	37	37	Brain_amygdala
ENSG00000197134.7	ZNF257	-0.90588	NA	0.364999	0.0264663	0.126922	0.0018233	NA	28	35	35	Brain_amygdala
ENSG00000050730.11	TNIP3	-0.90579	NA	0.365047	0.182237	0.0668683	0.0269055	NA	47	71	71	Brain_amygdala
ENSG00000179698.9	KIAA1875	-0.903316	NA	0.366358	0.0478724	0.358537	2.53576e-09	NA	30	115	115	Brain_amygdala
ENSG00000230715.2	RP11-274B21.4	0.902064	NA	0.367023	0.141307	0.415207	2.93508e-10	NA	28	39	39	Brain_amygdala
ENSG00000055208.13	TAB2	-0.901546	NA	0.367298	0.00116556	0.0531716	0.0400307	NA	4	5	5	Brain_amygdala
ENSG00000162298.12	SYVN1	0.901008	NA	0.367584	0.166127	0.054871	0.0427035	NA	40	45	45	Brain_amygdala
ENSG00000123179.9	EBPL	-0.90091	NA	0.367636	0.0388751	0.211594	1.82088e-05	NA	34	41	41	Brain_amygdala
ENSG00000240707.2	RP13-137A17.6	-0.900168	NA	0.368031	0.02394	0.0646642	0.0254145	NA	6	19	19	Brain_amygdala
ENSG00000110455.9	ACCS	0.900083	NA	0.368076	0.091815	0.17884	0.000145452	NA	31	40	40	Brain_amygdala
ENSG00000214946.9	TBC1D26	0.90003	NA	0.368104	0.00240799	0.210612	9.13997e-06	NA	6	11	11	Brain_amygdala
ENSG00000099937.6	SERPIND1	-0.897764	NA	0.369311	0.168831	0.381174	2.96964e-09	NA	25	45	45	Brain_amygdala
ENSG00000253203.2	GUSBP3	-0.897066	NA	0.369684	0.0122446	0.0529222	0.0498546	NA	2	2	2	Brain_amygdala
ENSG00000131370.11	SH3BP5	0.896733	NA	0.369861	0.257085	0.118519	0.00268959	NA	85	105	105	Brain_amygdala
ENSG00000189067.8	LITAF	0.896135	NA	0.37018	0.728513	0.138399	0.000215972	NA	101	127	127	Brain_amygdala
ENSG00000172782.7	FADS6	-0.895591	NA	0.370471	0.0202311	0.078521	0.0185233	NA	5	14	14	Brain_amygdala
ENSG00000257139.1	RP11-320P7.2	0.895124	NA	0.370721	0.086143	0.183034	0.000126014	NA	39	48	48	Brain_amygdala
ENSG00000133059.12	DSTYK	0.894398	NA	0.371109	0.0431232	0.136234	0.0014308	NA	30	31	31	Brain_amygdala
ENSG00000169814.8	BTD	-0.893329	NA	0.371681	0.120993	0.0675711	0.0213814	NA	46	53	53	Brain_amygdala
ENSG00000254415.3	SIGLEC14	-0.892205	NA	0.372283	0.0110524	0.126994	0.000456305	NA	19	31	31	Brain_amygdala
ENSG00000106258.9	CYP3A5	0.891226	NA	0.372808	0.020179	0.155676	0.000371973	NA	10	15	15	Brain_amygdala
ENSG00000004534.10	RBM6	0.8901	NA	0.373412	0.051453	0.152265	0.000697084	NA	9	28	28	Brain_amygdala
ENSG00000154252.11	GAL3ST2	0.889752	NA	0.373599	0.0495479	0.127609	0.000960867	NA	12	24	24	Brain_amygdala
ENSG00000134014.12	ELP3	0.889387	NA	0.373795	0.0776384	0.280761	6.90068e-07	NA	7	11	11	Brain_amygdala
ENSG00000137409.14	MTCH1	0.887206	NA	0.374968	0.0309925	0.163772	0.000143741	NA	5	6	6	Brain_amygdala
ENSG00000249381.1	LINC00500	-0.886978	NA	0.375091	0.009006	0.29733	2.16236e-07	NA	8	11	11	Brain_amygdala
ENSG00000084207.11	GSTP1	0.886743	NA	0.375217	0.224569	0.219128	5.66316e-06	NA	37	43	43	Brain_amygdala
ENSG00000176142.8	TMEM39A	0.88655	NA	0.375321	0.0279451	0.10745	0.00302593	NA	5	6	6	Brain_amygdala
ENSG00000221843.2	C2orf16	-0.886052	NA	0.37559	0.0604086	0.0860864	0.00767746	NA	32	37	37	Brain_amygdala
ENSG00000177683.9	THAP5	0.886045	NA	0.375593	0.0578396	0.0958212	0.00416265	NA	12	15	15	Brain_amygdala
ENSG00000103111.10	MON1B	-0.885758	NA	0.375748	0.0503793	0.141395	0.000893355	NA	45	52	52	Brain_amygdala
ENSG00000188282.8	RUFY4	-0.881712	NA	0.377933	0.0876012	0.066988	0.0259647	NA	20	30	30	Brain_amygdala
ENSG00000240370.2	RPL13P5	0.881598	NA	0.377994	0.0257169	0.0656292	0.0239993	NA	23	53	53	Brain_amygdala
ENSG00000118939.13	UCHL3	0.881358	NA	0.378124	0.292121	0.500877	6.07223e-13	NA	45	51	51	Brain_amygdala
ENSG00000110768.7	GTF2H1	0.88018	NA	0.378762	0.00645019	0.0904912	0.00880156	NA	8	22	22	Brain_amygdala
ENSG00000269990.1	CTD-3074O7.12	-0.879693	NA	0.379026	0.0714249	0.0578435	0.0311721	NA	14	17	17	Brain_amygdala
ENSG00000213689.5	TREX1	0.877745	NA	0.380082	0.0388739	0.0509963	0.0404584	NA	6	10	10	Brain_amygdala
ENSG00000104412.3	EMC2	-0.877724	NA	0.380094	0.149403	0.0618394	0.0315862	NA	61	86	86	Brain_amygdala
ENSG00000228238.1	GS1-304P7.2	-0.876895	NA	0.380543	0.0751742	0.0540729	0.0472595	NA	31	39	39	Brain_amygdala
ENSG00000165410.10	CFL2	-0.876628	NA	0.380689	0.0261185	0.0617732	0.0358419	NA	18	23	23	Brain_amygdala
ENSG00000254941.1	RP11-677M14.5	0.875811	NA	0.381133	0.0854582	0.350145	1.88741e-08	NA	21	25	25	Brain_amygdala
ENSG00000257086.1	RP11-783K16.13	0.87565	NA	0.38122	0.0498582	0.161565	0.000345147	NA	9	17	17	Brain_amygdala
ENSG00000224848.1	RP11-535M15.1	-0.875065	NA	0.381538	0.0750745	0.0854767	0.0108378	NA	12	13	13	Brain_amygdala
ENSG00000117691.5	NENF	0.874837	NA	0.381663	0.0794185	0.0985101	0.0055972	NA	29	37	37	Brain_amygdala
ENSG00000181404.13	XXyac-YRM2039.2	0.874773	NA	0.381697	0.0105962	0.237119	6.90859e-06	NA	6	11	11	Brain_amygdala
ENSG00000198520.6	C1orf228	0.874654	NA	0.381762	0.0176373	0.122748	0.00140445	NA	12	15	15	Brain_amygdala
ENSG00000161395.8	PGAP3	0.873572	NA	0.382351	0.0187474	0.142915	0.000635051	NA	4	5	5	Brain_amygdala
ENSG00000177239.10	MAN1B1	0.872681	NA	0.382837	0.00337329	0.167877	0.000265145	NA	4	24	24	Brain_amygdala
ENSG00000198478.6	SH3BGRL2	-0.872021	NA	0.383197	0.15786	0.109452	0.00265165	NA	35	56	56	Brain_amygdala
ENSG00000205485.9	AC004980.7	0.870505	NA	0.384025	0.0831064	0.326514	1.02029e-07	NA	13	22	22	Brain_amygdala
ENSG00000133028.6	SCO1	-0.869576	NA	0.384532	0.00601265	0.110836	0.00365991	NA	11	17	17	Brain_amygdala
ENSG00000170074.15	FAM153A	0.869164	NA	0.384758	0.344508	0.380604	2.19311e-09	NA	75	106	106	Brain_amygdala
ENSG00000272010.1	CTD-3025N20.3	-0.868114	NA	0.385332	0.0680668	0.138505	0.00115984	NA	12	17	17	Brain_amygdala
ENSG00000160007.13	ARHGAP35	-0.867925	NA	0.385436	0.0466553	0.0715513	0.0200806	NA	9	16	16	Brain_amygdala
ENSG00000166682.6	TMPRSS5	-0.867361	NA	0.385744	0.163788	0.324545	1.01944e-07	NA	39	48	48	Brain_amygdala
ENSG00000175826.7	CTDNEP1	0.867034	NA	0.385923	0.0462526	0.0986819	0.00624888	NA	13	18	18	Brain_amygdala
ENSG00000256980.4	KHDC1L	0.867003	NA	0.385941	0.0352161	0.0777886	0.0166919	NA	6	7	7	Brain_amygdala
ENSG00000225206.4	MIR137HG	0.866089	NA	0.386442	0.0214059	0.234359	1.22623e-05	NA	6	7	7	Brain_amygdala
ENSG00000138101.14	DTNB	0.864699	NA	0.387204	0.148224	0.126248	0.000894292	NA	22	32	32	Brain_amygdala
ENSG00000170802.11	FOXN2	0.863978	NA	0.3876	0.178412	0.411409	3.55533e-10	NA	18	24	24	Brain_amygdala
ENSG00000152944.4	MED21	-0.863452	NA	0.387889	0.0214677	0.108855	0.00350275	NA	27	34	34	Brain_amygdala
ENSG00000198182.8	ZNF607	-0.863146	NA	0.388057	0.0588855	0.130143	0.00121427	NA	47	50	50	Brain_amygdala
ENSG00000239556.2	AC004951.5	0.862972	NA	0.388153	0.010852	0.0641217	0.0268193	NA	14	18	18	Brain_amygdala
ENSG00000165929.8	TC2N	-0.862815	NA	0.388239	0.0175032	0.126725	0.00226936	NA	11	14	14	Brain_amygdala
ENSG00000080007.6	DDX43	0.862363	NA	0.388488	0.0275603	0.054027	0.0477203	NA	20	26	26	Brain_amygdala
ENSG00000249096.2	RP11-290F5.1	-0.861644	NA	0.388883	0.130955	0.0609783	0.0326701	NA	39	55	55	Brain_amygdala
ENSG00000269202.1	RP4-614O4.12	0.860637	NA	0.389438	0.102604	0.208465	4.1842e-05	NA	13	16	16	Brain_amygdala
ENSG00000269416.1	CTB-175P5.4	-0.859576	NA	0.390023	0.0835168	0.11804	0.00251114	NA	65	71	71	Brain_amygdala
ENSG00000242616.3	GNG10	-0.859264	NA	0.390195	0.0699867	0.171346	0.000206543	NA	19	23	23	Brain_amygdala
ENSG00000162688.11	AGL	0.859125	NA	0.390271	0.0523967	0.110678	0.00254778	NA	50	61	61	Brain_amygdala
ENSG00000272823.1	RP11-295M18.6	-0.858463	NA	0.390637	0.0208692	0.0641537	0.0305713	NA	15	21	21	Brain_amygdala
ENSG00000185684.8	EP400NL	-0.857319	NA	0.391269	0.0780608	0.112486	0.00396508	NA	21	32	32	Brain_amygdala
ENSG00000223768.1	LINC00205	0.856124	NA	0.391929	0.191706	0.393255	1.20027e-09	NA	34	47	47	Brain_amygdala
ENSG00000136908.13	DPM2	-0.855956	NA	0.392022	0.0452223	0.185476	2.78819e-05	NA	31	33	33	Brain_amygdala
ENSG00000185567.6	AHNAK2	-0.855087	NA	0.392503	0.144939	0.101031	0.00596218	NA	27	66	66	Brain_amygdala
ENSG00000196126.6	HLA-DRB1	-0.855019	NA	0.392541	0.199544	0.0924846	0.0101811	NA	45	75	75	Brain_amygdala
ENSG00000111077.13	TENC1	-0.853115	NA	0.393596	0.220303	0.309976	1.60982e-07	NA	38	42	42	Brain_amygdala
ENSG00000234177.1	AC068057.2	0.852651	NA	0.393853	0.0268805	0.162385	0.000276763	NA	13	16	16	Brain_amygdala
ENSG00000230658.1	KLHL7-AS1	-0.850812	NA	0.394874	0.502054	0.409427	1.69849e-10	NA	91	102	102	Brain_amygdala
ENSG00000089327.10	FXYD5	-0.848853	NA	0.395963	0.0211859	0.0927026	0.0104781	NA	14	22	22	Brain_amygdala
ENSG00000101290.9	CDS2	-0.846875	NA	0.397065	0.0955337	0.0861042	0.0111585	NA	16	19	19	Brain_amygdala
ENSG00000198642.5	KLHL9	0.846591	NA	0.397223	0.0433969	0.0890607	0.00653477	NA	13	17	17	Brain_amygdala
ENSG00000164307.8	ERAP1	-0.8441	NA	0.398614	0.101038	0.158379	0.000116208	NA	30	38	38	Brain_amygdala
ENSG00000267336.1	RP11-773H22.2	-0.844091	NA	0.398618	0.171544	0.342181	3.96384e-08	NA	28	31	31	Brain_amygdala
ENSG00000157322.12	CLEC18A	-0.843591	NA	0.398898	0.119311	0.335173	4.08393e-08	NA	15	20	20	Brain_amygdala
ENSG00000263142.1	LRRC37A17P	-0.842496	NA	0.39951	0.0349931	0.0577703	0.0421375	NA	14	15	15	Brain_amygdala
ENSG00000213934.5	HBG1	-0.842291	NA	0.399625	0.0946744	0.091234	0.0086333	NA	18	22	22	Brain_amygdala
ENSG00000198496.6	NBR2	-0.842047	NA	0.399762	0.322164	0.538062	5.08664e-16	NA	76	81	81	Brain_amygdala
ENSG00000105880.4	DLX5	0.839828	NA	0.401005	0.017821	0.0515617	0.0424816	NA	16	22	22	Brain_amygdala
ENSG00000229391.3	HLA-DRB6	0.839497	NA	0.40119	0.0296573	0.436364	2.8594e-11	NA	13	40	40	Brain_amygdala
ENSG00000128591.11	FLNC	-0.839	NA	0.401469	0.0103924	0.052543	0.0472153	NA	1	1	1	Brain_amygdala
ENSG00000245205.3	EEF1A1P4	0.838793	NA	0.401586	0.0312869	0.118067	0.00235888	NA	12	16	16	Brain_amygdala
ENSG00000119509.8	INVS	0.836747	NA	0.402735	0.0167979	0.0582518	0.0322685	NA	2	2	2	Brain_amygdala
ENSG00000130517.9	PGPEP1	-0.836515	NA	0.402865	0.0840431	0.0612261	0.0304141	NA	25	37	37	Brain_amygdala
ENSG00000215117.5	LINC00588	0.835587	NA	0.403388	0.0574902	0.0590562	0.0405083	NA	43	56	56	Brain_amygdala
ENSG00000221953.2	C1orf229	0.835153	NA	0.403632	0.040059	0.146311	0.000915339	NA	12	17	17	Brain_amygdala
ENSG00000262877.3	RP11-1055B8.4	0.834233	NA	0.40415	0.0651751	0.114451	0.00267514	NA	33	73	73	Brain_amygdala
ENSG00000233927.4	RPS28	-0.83353	NA	0.404546	0.0195042	0.0794065	0.0176746	NA	14	36	36	Brain_amygdala
ENSG00000181396.8	OGFOD3	-0.833184	NA	0.404741	0.044303	0.051307	0.0462251	NA	17	31	31	Brain_amygdala
ENSG00000103642.7	LACTB	-0.832713	NA	0.405007	0.0353052	0.0829065	0.0110218	NA	9	10	10	Brain_amygdala
ENSG00000179344.12	HLA-DQB1	0.832538	NA	0.405105	0.0991732	0.48036	3.58292e-12	NA	8	13	13	Brain_amygdala
ENSG00000226180.2	AC010536.1	0.831795	NA	0.405525	0.0806358	0.0510565	0.0469394	NA	20	36	36	Brain_amygdala
ENSG00000108515.13	ENO3	-0.831794	NA	0.405525	0.130998	0.102967	0.00409089	NA	41	56	56	Brain_amygdala
ENSG00000134201.6	GSTM5	-0.831757	NA	0.405546	0.19326	0.454055	5.33347e-12	NA	10	11	11	Brain_amygdala
ENSG00000267506.1	RP11-13K12.1	0.830504	NA	0.406254	0.0426868	0.047538	0.0497419	NA	7	18	18	Brain_amygdala
ENSG00000178252.13	WDR6	0.829964	NA	0.406559	0.0636812	0.162368	0.000488008	NA	54	63	63	Brain_amygdala
ENSG00000188971.4	RP11-427H3.3	0.829286	NA	0.406942	0.0372669	0.111463	0.0046449	NA	5	7	7	Brain_amygdala
ENSG00000171109.14	MFN1	0.82904	NA	0.407082	0.117056	0.277406	4.43754e-07	NA	31	38	38	Brain_amygdala
ENSG00000258548.1	LINC00645	0.828927	NA	0.407146	0.0988387	0.063209	0.0352127	NA	58	70	70	Brain_amygdala
ENSG00000238198.1	RP11-31F15.2	-0.828296	NA	0.407503	0.0471714	0.0521871	0.0480631	NA	25	36	36	Brain_amygdala
ENSG00000182397.10	DNM1P46	-0.827362	NA	0.408032	0.482535	0.320484	1.87187e-08	NA	57	67	67	Brain_amygdala
ENSG00000138496.12	PARP9	-0.827132	NA	0.408162	0.445122	0.0504555	0.0310614	NA	84	105	105	Brain_amygdala
ENSG00000156990.10	RPUSD3	0.826232	NA	0.408673	0.444309	0.2209	1.47697e-05	NA	51	78	78	Brain_amygdala
ENSG00000248375.1	RP11-177B4.1	-0.825073	NA	0.40933	0.0610163	0.0551837	0.0475436	NA	38	43	43	Brain_amygdala
ENSG00000145506.9	NKD2	-0.824	NA	0.40994	0.000981377	0.0546286	0.0468384	NA	1	3	3	Brain_amygdala
ENSG00000228140.1	RP3-467K16.4	0.823132	NA	0.410433	0.0687936	0.175323	0.000141541	NA	30	38	38	Brain_amygdala
ENSG00000085982.9	USP40	0.820161	NA	0.412125	0.137367	0.0673314	0.0288875	NA	37	51	51	Brain_amygdala
ENSG00000248469.1	RP11-826N14.2	0.81952	NA	0.41249	0.0440162	0.101968	0.00128785	NA	6	6	6	Brain_amygdala
ENSG00000213625.4	LEPROT	-0.8188	NA	0.4129	0.215379	0.251545	6.51706e-07	NA	61	71	71	Brain_amygdala
ENSG00000100376.7	FAM118A	0.818731	NA	0.41294	0.186063	0.362496	5.05724e-09	NA	29	35	35	Brain_amygdala
ENSG00000023041.7	ZDHHC6	0.818629	NA	0.412998	0.0224454	0.110626	0.00231946	NA	10	12	12	Brain_amygdala
ENSG00000198677.6	TTC37	-0.817838	NA	0.413449	0.0925313	0.144753	0.000864576	NA	38	43	43	Brain_amygdala
ENSG00000162782.11	TDRD5	-0.817373	NA	0.413715	0.0394241	0.134738	0.000652104	NA	2	3	3	Brain_amygdala
ENSG00000261575.2	RP11-259G18.1	0.817093	NA	0.413875	0.062247	0.179756	0.000133598	NA	8	16	16	Brain_amygdala
ENSG00000122547.6	EEPD1	0.812907	NA	0.416272	0.0730791	0.065927	0.0277656	NA	44	59	59	Brain_amygdala
ENSG00000240520.1	UOX	0.81275	NA	0.416361	0.0577607	0.16554	0.000172319	NA	19	24	24	Brain_amygdala
ENSG00000198467.9	TPM2	-0.812334	NA	0.4166	0.207445	0.226989	8.88974e-06	NA	30	36	36	Brain_amygdala
ENSG00000139636.11	LMBR1L	0.812241	NA	0.416653	0.0972409	0.140515	0.000629255	NA	22	32	32	Brain_amygdala
ENSG00000268707.1	RP11-247A12.7	-0.811732	NA	0.416946	0.243099	0.354201	3.07745e-10	NA	11	16	16	Brain_amygdala
ENSG00000152926.10	ZNF117	-0.811489	NA	0.417085	0.141655	0.22517	1.66536e-05	NA	62	78	78	Brain_amygdala
ENSG00000226124.2	FTCDNL1	-0.811438	NA	0.417114	0.122251	0.401738	2.4974e-10	NA	18	22	22	Brain_amygdala
ENSG00000267623.2	AC022153.1	-0.809947	NA	0.417971	0.0666427	0.152571	0.000611955	NA	70	76	76	Brain_amygdala
ENSG00000261787.1	TCF24	0.808697	NA	0.418689	0.0261205	0.231841	1.8231e-05	NA	18	20	20	Brain_amygdala
ENSG00000188383.7	AC018892.9	0.808161	NA	0.418998	0.103199	0.0610783	0.0395313	NA	31	35	35	Brain_amygdala
ENSG00000005020.8	SKAP2	0.807619	NA	0.41931	0.0638738	0.147326	0.000497473	NA	25	35	35	Brain_amygdala
ENSG00000128563.9	PRKRIP1	-0.807464	NA	0.419399	0.0665885	0.0659907	0.0273783	NA	13	15	15	Brain_amygdala
ENSG00000167671.7	UBXN6	-0.806389	NA	0.420019	0.0437462	0.176649	0.000223445	NA	24	43	43	Brain_amygdala
ENSG00000171160.13	MORN4	0.80603	NA	0.420226	0.14185	0.143306	0.00104212	NA	21	22	22	Brain_amygdala
ENSG00000183605.12	SFXN4	0.803277	NA	0.421814	0.0470418	0.404356	2.99661e-10	NA	20	27	27	Brain_amygdala
ENSG00000106299.7	WASL	0.8032	NA	0.421859	0.0124694	0.0788534	0.010378	NA	7	11	11	Brain_amygdala
ENSG00000112769.14	LAMA4	-0.802446	NA	0.422295	0.0631376	0.0575775	0.0362536	NA	24	30	30	Brain_amygdala
ENSG00000144026.7	ZNF514	-0.80228	NA	0.422391	0.186802	0.159987	0.000311626	NA	46	55	55	Brain_amygdala
ENSG00000176438.8	SYNE3	0.80126	NA	0.422981	0.083281	0.0758114	0.0115927	NA	32	39	39	Brain_amygdala
ENSG00000160808.5	MYL3	0.801046	NA	0.423105	0.123327	0.19756	3.96983e-05	NA	28	45	45	Brain_amygdala
ENSG00000121653.7	MAPK8IP1	0.800803	NA	0.423245	0.0407617	0.0561647	0.0444345	NA	7	8	8	Brain_amygdala
ENSG00000188404.4	SELL	-0.800315	NA	0.423528	0.0342814	0.0785453	0.0133412	NA	36	43	43	Brain_amygdala
ENSG00000133433.6	GSTT2B	-0.79864	NA	0.424499	0.290037	0.314627	1.94409e-08	NA	87	126	126	Brain_amygdala
ENSG00000168062.5	BATF2	-0.79786	NA	0.424952	0.153898	0.06515	0.0278668	NA	57	68	68	Brain_amygdala
ENSG00000134697.8	GNL2	-0.795933	NA	0.426071	0.109242	0.156284	0.000367631	NA	40	55	55	Brain_amygdala
ENSG00000142156.10	COL6A1	0.795929	NA	0.426073	0.00819509	0.0725002	0.0208665	NA	2	17	17	Brain_amygdala
ENSG00000169515.5	CCDC8	0.795881	NA	0.426101	0.0153838	0.0892332	0.00878094	NA	8	11	11	Brain_amygdala
ENSG00000183569.13	SERHL2	-0.794663	NA	0.42681	0.140423	0.15613	0.000212436	NA	25	33	33	Brain_amygdala
ENSG00000174684.6	B3GNT1	-0.793713	NA	0.427363	0.0580157	0.0805634	0.0130919	NA	20	25	25	Brain_amygdala
ENSG00000144485.6	HES6	-0.793315	NA	0.427594	0.099909	0.241816	3.62921e-06	NA	22	28	28	Brain_amygdala
ENSG00000164346.5	NSA2	0.792307	NA	0.428182	0.18067	0.472071	3.51135e-12	NA	25	27	27	Brain_amygdala
ENSG00000267723.1	CTD-2189E23.1	0.790333	NA	0.429333	0.012576	0.169127	0.000219058	NA	3	9	9	Brain_amygdala
ENSG00000272710.1	CTD-2026G6.3	0.789667	NA	0.429722	0.00156204	0.274846	1.18058e-06	NA	3	9	9	Brain_amygdala
ENSG00000233232.2	NPIPB7	0.78815	NA	0.430609	0.10163	0.163823	0.000310156	NA	25	35	35	Brain_amygdala
ENSG00000171368.10	TPPP	-0.787839	NA	0.430791	0.280322	0.136249	0.00137096	NA	67	127	127	Brain_amygdala
ENSG00000272463.1	RP11-532F6.3	0.786634	NA	0.431496	0.0537683	0.064649	0.0240787	NA	19	19	19	Brain_amygdala
ENSG00000103932.7	RPAP1	-0.783537	NA	0.433312	0.024688	0.0734731	0.0199071	NA	7	7	7	Brain_amygdala
ENSG00000085491.11	SLC25A24	0.781957	NA	0.43424	0.0286644	0.160386	0.000413043	NA	8	15	15	Brain_amygdala
ENSG00000263753.2	LINC00667	-0.781034	NA	0.434783	0.115217	0.310289	1.93692e-07	NA	41	56	56	Brain_amygdala
ENSG00000151892.10	GFRA1	-0.779985	NA	0.4354	0.197209	0.144417	0.000586321	NA	31	42	42	Brain_amygdala
ENSG00000139971.11	C14orf37	-0.779451	NA	0.435714	0.0635051	0.148151	0.000687561	NA	24	28	28	Brain_amygdala
ENSG00000205560.8	CPT1B	0.778	NA	0.436569	6.53409e-05	0.204571	4.34529e-05	NA	1	13	13	Brain_amygdala
ENSG00000170242.13	USP47	0.776766	NA	0.437297	0.0356321	0.0643937	0.0246413	NA	9	12	12	Brain_amygdala
ENSG00000051596.5	THOC3	-0.776156	NA	0.437657	0.118709	0.116384	0.00354121	NA	50	86	86	Brain_amygdala
ENSG00000177984.6	LCN15	0.776126	NA	0.437675	0.119043	0.3088	2.87566e-07	NA	7	30	30	Brain_amygdala
ENSG00000135916.11	ITM2C	-0.775847	NA	0.43784	0.0430212	0.0806242	0.0144131	NA	19	28	28	Brain_amygdala
ENSG00000236354.1	LINC00437	0.775218	NA	0.438211	0.0513064	0.0545769	0.0457933	NA	35	51	51	Brain_amygdala
ENSG00000061938.12	TNK2	-0.775	NA	0.43834	0.00361445	0.0610279	0.0212529	NA	1	2	2	Brain_amygdala
ENSG00000177700.5	POLR2L	-0.775	NA	0.43834	3.06165e-05	0.148191	0.000274327	NA	1	11	11	Brain_amygdala
ENSG00000221887.4	HMSD	0.774059	NA	0.438896	0.0096787	0.0740546	0.0205637	NA	9	9	9	Brain_amygdala
ENSG00000163281.7	GNPDA2	-0.773914	NA	0.438982	0.082602	0.0877257	0.0102433	NA	15	20	20	Brain_amygdala
ENSG00000168214.16	RBPJ	-0.773772	NA	0.439066	0.125615	0.0751555	0.0165856	NA	73	90	90	Brain_amygdala
ENSG00000196482.12	ESRRG	0.773007	NA	0.439518	0.0283698	0.0553706	0.0398735	NA	33	41	41	Brain_amygdala
ENSG00000175170.10	FAM182B	-0.771397	NA	0.440472	0.204429	0.252599	4.95755e-07	NA	37	59	59	Brain_amygdala
ENSG00000169231.9	THBS3	-0.769975	NA	0.441315	0.127202	0.241173	9.41619e-06	NA	24	28	28	Brain_amygdala
ENSG00000103168.12	TAF1C	0.769795	NA	0.441422	0.0607714	0.162238	0.000316925	NA	6	8	8	Brain_amygdala
ENSG00000106524.4	ANKMY2	0.767713	NA	0.442658	0.039575	0.115991	0.00148342	NA	12	13	13	Brain_amygdala
ENSG00000198848.8	CES1	-0.766048	NA	0.443648	0.0440988	0.190224	7.4487e-05	NA	10	15	15	Brain_amygdala
ENSG00000248124.3	RRN3P1	0.76542	NA	0.444021	0.103692	0.124713	0.00200643	NA	30	53	53	Brain_amygdala
ENSG00000135045.6	C9orf40	-0.763874	NA	0.444942	0.031819	0.105645	0.00267216	NA	13	19	19	Brain_amygdala
ENSG00000112378.11	PERP	-0.763597	NA	0.445108	0.0501666	0.120613	0.00181947	NA	17	23	23	Brain_amygdala
ENSG00000176681.10	LRRC37A	0.763433	NA	0.445205	0.0663052	0.417087	3.6117e-10	NA	16	25	25	Brain_amygdala
ENSG00000267970.1	AC004899.1	0.763229	NA	0.445327	0.0261052	0.130276	0.00164813	NA	8	11	11	Brain_amygdala
ENSG00000136104.14	RNASEH2B	-0.763196	NA	0.445347	0.248108	0.448298	1.33393e-11	NA	51	63	63	Brain_amygdala
ENSG00000167700.4	MFSD3	0.76301	NA	0.445457	0.00359803	0.182607	6.92659e-05	NA	26	41	41	Brain_amygdala
ENSG00000152583.8	SPARCL1	0.76012	NA	0.447183	0.0213783	0.0674139	0.0267292	NA	15	17	17	Brain_amygdala
ENSG00000215845.6	TSTD1	-0.758532	NA	0.448133	0.0803218	0.0994848	0.00393461	NA	11	17	17	Brain_amygdala
ENSG00000161618.5	ALDH16A1	0.758099	NA	0.448392	0.00441265	0.140612	0.00104692	NA	5	23	23	Brain_amygdala
ENSG00000183570.12	PCBP3	-0.757578	NA	0.448704	0.264671	0.0622365	0.0360213	NA	53	84	84	Brain_amygdala
ENSG00000273038.1	RP11-479G22.8	-0.757115	NA	0.448981	0.0307629	0.0941498	0.00800751	NA	62	66	66	Brain_amygdala
ENSG00000237438.2	CECR7	-0.757053	NA	0.449018	0.446152	0.679456	8.67637e-22	NA	24	32	32	Brain_amygdala
ENSG00000100281.9	HMGXB4	0.756864	NA	0.449131	0.0508972	0.0737431	0.0215149	NA	22	27	27	Brain_amygdala
ENSG00000167264.13	DUS2	-0.756764	NA	0.449191	0.0354539	0.0660521	0.0273279	NA	11	14	14	Brain_amygdala
ENSG00000235109.3	ZSCAN31	0.755927	NA	0.449693	0.0937572	0.209514	4.54533e-05	NA	36	61	61	Brain_amygdala
ENSG00000249244.1	RP11-548H18.2	-0.754488	NA	0.450557	0.0255809	0.0738568	0.0142861	NA	25	29	29	Brain_amygdala
ENSG00000149596.6	JPH2	0.754397	NA	0.450611	0.244216	0.130155	0.00121507	NA	81	106	106	Brain_amygdala
ENSG00000181284.2	TMEM102	-0.753414	NA	0.451201	0.00854243	0.0659591	0.0238993	NA	2	5	5	Brain_amygdala
ENSG00000228106.1	RP11-452F19.3	-0.753393	NA	0.451214	0.366642	0.137004	0.00120307	NA	72	99	99	Brain_amygdala
ENSG00000121716.14	PILRB	-0.752839	NA	0.451547	0.235877	0.490704	3.6324e-13	NA	15	18	18	Brain_amygdala
ENSG00000273100.1	RP11-302L19.3	0.751917	NA	0.452101	0.0427293	0.164124	0.000287703	NA	9	10	10	Brain_amygdala
ENSG00000259222.1	RP11-809H16.5	0.751826	NA	0.452156	0.0495506	0.0579299	0.0424998	NA	13	22	22	Brain_amygdala
ENSG00000110628.9	SLC22A18	-0.751592	NA	0.452297	0.0426958	0.0908107	0.010168	NA	18	52	52	Brain_amygdala
ENSG00000189011.9	AC138783.12	-0.750985	NA	0.452662	0.033306	0.236748	4.08063e-06	NA	10	18	18	Brain_amygdala
ENSG00000113812.9	ACTR8	-0.750823	NA	0.452759	0.0302876	0.0605396	0.0395882	NA	8	12	12	Brain_amygdala
ENSG00000245958.2	RP11-33B1.1	0.750798	NA	0.452774	0.0961989	0.229429	9.2023e-06	NA	97	109	109	Brain_amygdala
ENSG00000171714.10	ANO5	-0.749819	NA	0.453364	0.0300892	0.0815419	0.0153821	NA	25	25	25	Brain_amygdala
ENSG00000214087.4	ARL16	0.748588	NA	0.454106	0.157319	0.325178	9.90857e-08	NA	19	22	22	Brain_amygdala
ENSG00000009724.12	MASP2	0.746734	NA	0.455224	0.0147916	0.13517	0.00135095	NA	14	20	20	Brain_amygdala
ENSG00000122678.10	POLM	-0.746408	NA	0.455421	0.212011	0.286326	1.07654e-07	NA	51	63	63	Brain_amygdala
ENSG00000074219.9	TEAD2	0.745681	NA	0.45586	0.0780836	0.18927	6.50317e-05	NA	17	22	22	Brain_amygdala
ENSG00000119723.11	COQ6	-0.744834	NA	0.456372	0.164171	0.0713199	0.0141411	NA	44	49	49	Brain_amygdala
ENSG00000254531.1	AP001816.1	0.744695	NA	0.456456	0.101642	0.355527	1.51055e-08	NA	20	23	23	Brain_amygdala
ENSG00000138722.5	MMRN1	-0.744468	NA	0.456594	0.0899727	0.103912	0.00507143	NA	12	16	16	Brain_amygdala
ENSG00000099290.11	FAM21A	0.744182	NA	0.456767	0.215791	0.450062	2.5732e-11	NA	12	14	14	Brain_amygdala
ENSG00000118514.9	ALDH8A1	0.744136	NA	0.456794	0.329929	0.202558	2.18063e-05	NA	125	146	146	Brain_amygdala
ENSG00000204531.11	POU5F1	-0.743886	NA	0.456946	0.0398527	0.154051	0.000318002	NA	18	23	23	Brain_amygdala
ENSG00000270346.1	RP1-90J20.12	0.742959	NA	0.457506	0.0573149	0.212446	4.21372e-05	NA	20	24	24	Brain_amygdala
ENSG00000243477.1	NAT6	-0.742478	NA	0.457798	0.0245356	0.0994838	0.00693343	NA	23	35	35	Brain_amygdala
ENSG00000255098.1	RP11-481A20.11	0.74218	NA	0.457978	0.068494	0.129567	0.00206178	NA	10	14	14	Brain_amygdala
ENSG00000228252.4	COL6A4P2	0.742002	NA	0.458086	0.156596	0.492567	7.4937e-14	NA	14	18	18	Brain_amygdala
ENSG00000251411.1	RP11-397E7.4	-0.741323	NA	0.458498	0.182962	0.101055	0.00598183	NA	44	54	54	Brain_amygdala
ENSG00000164175.10	SLC45A2	0.74114	NA	0.458608	0.0113554	0.0799499	0.0139469	NA	3	4	4	Brain_amygdala
ENSG00000160321.10	ZNF208	-0.741034	NA	0.458673	0.0627591	0.0647897	0.0246987	NA	21	23	23	Brain_amygdala
ENSG00000273243.1	CTA-217C2.2	0.738467	NA	0.460231	0.00474954	0.0711501	0.0205074	NA	6	13	13	Brain_amygdala
ENSG00000108846.11	ABCC3	-0.73813	NA	0.460436	0.0146316	0.0561653	0.0460863	NA	3	3	3	Brain_amygdala
ENSG00000147419.12	CCDC25	-0.737544	NA	0.460792	0.0474591	0.180505	3.77623e-05	NA	21	23	23	Brain_amygdala
ENSG00000233975.1	RP11-288L9.1	-0.737067	NA	0.461082	0.0226805	0.0584855	0.0341639	NA	34	71	71	Brain_amygdala
ENSG00000151917.13	BEND6	0.737032	NA	0.461103	0.0331903	0.239016	1.43871e-06	NA	13	17	17	Brain_amygdala
ENSG00000106780.7	MEGF9	-0.73661	NA	0.461359	0.0883981	0.130261	0.00141616	NA	29	38	38	Brain_amygdala
ENSG00000106789.8	CORO2A	-0.736058	NA	0.461695	0.15623	0.0929658	0.00954668	NA	26	34	34	Brain_amygdala
ENSG00000100429.13	HDAC10	-0.73505	NA	0.462309	0.0526391	0.163964	5.02165e-05	NA	3	20	20	Brain_amygdala
ENSG00000273448.1	RP11-166O4.6	0.734408	NA	0.4627	0.0371298	0.0800582	0.0152743	NA	27	34	34	Brain_amygdala
ENSG00000091436.12	MLTK	-0.732556	NA	0.463829	0.0368412	0.0906666	0.00562406	NA	13	19	19	Brain_amygdala
ENSG00000154917.6	RAB6B	-0.73195	NA	0.464199	0.0505773	0.0719429	0.0215189	NA	38	41	41	Brain_amygdala
ENSG00000231690.2	LINC00574	0.730545	NA	0.465057	0.048925	0.0550696	0.0442627	NA	35	42	42	Brain_amygdala
ENSG00000116883.8	RP11-268J15.5	-0.729977	NA	0.465404	0.0397411	0.0822454	0.0130269	NA	6	7	7	Brain_amygdala
ENSG00000186715.6	MST1L	-0.729429	NA	0.465739	0.109812	0.12635	0.00139235	NA	21	23	23	Brain_amygdala
ENSG00000255537.1	AP000708.1	0.728971	NA	0.466019	0.2592	0.0581857	0.039046	NA	67	85	85	Brain_amygdala
ENSG00000271646.1	RP11-326I11.3	0.728639	NA	0.466222	0.105784	0.152463	0.000483109	NA	21	31	31	Brain_amygdala
ENSG00000269069.1	CTC-471F3.5	-0.728172	NA	0.466509	0.112321	0.159854	0.000447161	NA	20	21	21	Brain_amygdala
ENSG00000204673.6	AKT1S1	0.727455	NA	0.466947	0.0296376	0.0746103	0.017167	NA	9	11	11	Brain_amygdala
ENSG00000214293.4	RSBN1L-AS1	0.726746	NA	0.467382	0.119458	0.194002	4.41382e-05	NA	33	42	42	Brain_amygdala
ENSG00000155085.11	AK9	-0.726069	NA	0.467797	0.060555	0.210729	4.85097e-05	NA	14	14	14	Brain_amygdala
ENSG00000141068.9	KSR1	-0.725551	NA	0.468114	0.019133	0.0944279	0.00512824	NA	13	14	14	Brain_amygdala
ENSG00000146530.7	VWDE	0.724889	NA	0.46852	0.113968	0.0541221	0.03358	NA	30	40	40	Brain_amygdala
ENSG00000144043.7	TEX261	0.724858	NA	0.468539	0.021012	0.101589	0.00373933	NA	5	6	6	Brain_amygdala
ENSG00000268673.3	LLNLR-249E10.1	-0.724808	NA	0.46857	0.148303	0.45201	1.41462e-11	NA	11	14	14	Brain_amygdala
ENSG00000182118.5	FAM89A	-0.724524	NA	0.468744	0.188331	0.0822664	0.0143659	NA	26	28	28	Brain_amygdala
ENSG00000273381.1	RP11-305L7.7	-0.723445	NA	0.469406	0.0599822	0.0642227	0.0262434	NA	31	38	38	Brain_amygdala
ENSG00000108854.11	SMURF2	-0.723302	NA	0.469494	0.0949971	0.115111	0.00127651	NA	31	35	35	Brain_amygdala
ENSG00000095485.12	CWF19L1	0.722607	NA	0.469921	0.0256809	0.053118	0.0481839	NA	19	26	26	Brain_amygdala
ENSG00000259205.2	PRKXP1	-0.721633	NA	0.47052	0.0385133	0.186335	3.3315e-05	NA	15	20	20	Brain_amygdala
ENSG00000188130.9	MAPK12	-0.718987	NA	0.472149	0.0110344	0.101291	0.000832369	NA	2	7	7	Brain_amygdala
ENSG00000241170.2	RP11-147I3.1	0.71875	NA	0.472295	0.0730797	0.114969	0.00170797	NA	13	17	17	Brain_amygdala
ENSG00000268927.1	FLJ00418	0.718573	NA	0.472404	0.155981	0.0735288	0.0227844	NA	23	25	25	Brain_amygdala
ENSG00000163913.7	IFT122	0.718567	NA	0.472408	0.105065	0.159262	7.23448e-05	NA	17	19	19	Brain_amygdala
ENSG00000157653.7	C9orf43	0.717346	NA	0.473161	0.125478	0.0703714	0.0255756	NA	41	51	51	Brain_amygdala
ENSG00000176268.5	CYCSP34	0.71706	NA	0.473337	0.0571546	0.18868	9.65809e-05	NA	17	23	23	Brain_amygdala
ENSG00000108384.10	RAD51C	-0.716704	NA	0.473556	0.350821	0.415191	3.34125e-11	NA	49	56	56	Brain_amygdala
ENSG00000083807.5	SLC27A5	0.715953	NA	0.47402	0.0731198	0.107652	0.00429818	NA	39	42	42	Brain_amygdala
ENSG00000087191.8	PSMC5	-0.714244	NA	0.475077	0.00977258	0.0534519	0.0486012	NA	5	7	7	Brain_amygdala
ENSG00000204954.5	C12orf73	-0.713977	NA	0.475241	0.0280541	0.0799002	0.0117891	NA	15	17	17	Brain_amygdala
ENSG00000086967.9	MYBPC2	-0.712584	NA	0.476103	0.00227046	0.0893032	0.00909421	NA	7	9	9	Brain_amygdala
ENSG00000141519.10	CCDC40	-0.712582	NA	0.476105	0.0220273	0.247456	6.8056e-06	NA	3	6	6	Brain_amygdala
ENSG00000204381.7	LAYN	0.711875	NA	0.476542	0.158784	0.0594101	0.0312903	NA	54	72	72	Brain_amygdala
ENSG00000165389.6	SPTSSA	-0.711854	NA	0.476555	0.0346428	0.080082	0.0135029	NA	10	12	12	Brain_amygdala
ENSG00000271424.1	RP11-647O20.1	0.71168	NA	0.476663	0.00628491	0.184696	7.64995e-05	NA	3	5	5	Brain_amygdala
ENSG00000070756.9	PABPC1	-0.710368	NA	0.477476	0.151584	0.0890453	0.00861172	NA	36	47	47	Brain_amygdala
ENSG00000147535.12	PPAPDC1B	0.71024	NA	0.477556	0.268725	0.264412	3.36442e-06	NA	63	85	85	Brain_amygdala
ENSG00000126775.8	ATG14	0.710139	NA	0.477618	0.122645	0.0971542	0.00442567	NA	43	55	55	Brain_amygdala
ENSG00000081721.7	DUSP12	-0.709387	NA	0.478084	0.0262918	0.0700835	0.0244249	NA	7	10	10	Brain_amygdala
ENSG00000186007.5	LEMD1	0.708876	NA	0.478401	0.00771432	0.100075	0.00688911	NA	14	17	17	Brain_amygdala
ENSG00000170954.7	ZNF415	0.708823	NA	0.478434	0.0656395	0.0897757	0.010339	NA	11	14	14	Brain_amygdala
ENSG00000180481.6	GLIPR1L2	-0.707741	NA	0.479106	0.408779	0.435596	1.09024e-13	NA	76	91	91	Brain_amygdala
ENSG00000185532.10	PRKG1	0.707501	NA	0.479255	0.535631	0.0591262	0.0383101	NA	112	142	142	Brain_amygdala
ENSG00000214078.7	CPNE1	0.705932	NA	0.48023	0.506389	0.290896	7.99039e-08	NA	89	103	103	Brain_amygdala
ENSG00000130529.11	TRPM4	0.705853	NA	0.480279	0.0524081	0.171382	0.000280259	NA	15	30	30	Brain_amygdala
ENSG00000116039.7	ATP6V1B1	-0.705236	NA	0.480663	0.0720517	0.0723503	0.0148548	NA	33	42	42	Brain_amygdala
ENSG00000224003.1	CTA-407F11.6	-0.702869	NA	0.482137	0.145228	0.116602	0.00207761	NA	61	85	85	Brain_amygdala
ENSG00000237541.3	HLA-DQA2	-0.702148	NA	0.482587	0.189895	0.517257	6.31576e-14	NA	19	35	35	Brain_amygdala
ENSG00000070413.14	DGCR2	-0.701574	NA	0.482945	0.0117968	0.0698275	0.0219669	NA	7	12	12	Brain_amygdala
ENSG00000141971.8	MVB12A	0.701	NA	0.483303	0.00376605	0.0526228	0.0383383	NA	1	6	6	Brain_amygdala
ENSG00000258702.1	RP11-433J8.1	0.700916	NA	0.483355	0.0832673	0.162193	0.000150195	NA	5	6	6	Brain_amygdala
ENSG00000189350.8	FAM179A	-0.700275	NA	0.483755	0.0806174	0.0800244	0.0148181	NA	31	44	44	Brain_amygdala
ENSG00000072952.14	MRVI1	0.699869	NA	0.484009	0.0146223	0.153196	0.000718403	NA	10	13	13	Brain_amygdala
ENSG00000270804.1	CTD-2583A14.11	-0.698911	NA	0.484608	0.041507	0.128328	0.00186433	NA	10	16	16	Brain_amygdala
ENSG00000025434.14	NR1H3	0.698107	NA	0.485111	0.308215	0.115911	0.00213957	NA	58	73	73	Brain_amygdala
ENSG00000165092.8	ALDH1A1	0.698105	NA	0.485112	0.00262976	0.0821703	0.0142748	NA	3	4	4	Brain_amygdala
ENSG00000137135.13	ARHGEF39	-0.697847	NA	0.485273	0.0729688	0.175862	0.000251595	NA	36	42	42	Brain_amygdala
ENSG00000257949.2	TEN1	0.696306	NA	0.486237	0.113371	0.31398	2.17352e-08	NA	16	31	31	Brain_amygdala
ENSG00000053900.6	ANAPC4	0.696157	NA	0.48633	0.0317259	0.176195	0.00017403	NA	8	16	16	Brain_amygdala
ENSG00000173153.9	ESRRA	0.694204	NA	0.487554	0.171349	0.0914239	0.00713144	NA	39	49	49	Brain_amygdala
ENSG00000145198.10	VWA5B2	-0.691152	NA	0.48947	0.103938	0.234444	5.43749e-06	NA	10	10	10	Brain_amygdala
ENSG00000105088.4	OLFM2	0.690127	NA	0.490114	0.0267834	0.114437	0.00259285	NA	5	12	12	Brain_amygdala
ENSG00000105221.12	AKT2	0.688923	NA	0.490872	0.0948841	0.109182	0.00241275	NA	59	71	71	Brain_amygdala
ENSG00000160392.9	C19orf47	-0.687556	NA	0.491733	0.113501	0.126811	0.00114597	NA	26	29	29	Brain_amygdala
ENSG00000178081.8	ULK4P3	-0.687135	NA	0.491998	0.0809463	0.141353	0.000450357	NA	23	30	30	Brain_amygdala
ENSG00000106829.14	TLE4	-0.686901	NA	0.492145	0.052138	0.0881609	0.011701	NA	12	22	22	Brain_amygdala
ENSG00000180921.6	FAM83H	-0.685902	NA	0.492775	0.0257605	0.070333	0.0269349	NA	7	34	34	Brain_amygdala
ENSG00000179846.7	NKPD1	-0.685583	NA	0.492976	0.0143042	0.0925811	0.00628248	NA	10	14	14	Brain_amygdala
ENSG00000166928.6	MS4A14	-0.685156	NA	0.493245	0.0448205	0.108997	0.00202483	NA	29	35	35	Brain_amygdala
ENSG00000187010.14	RHD	-0.684667	NA	0.493554	0.0824693	0.262648	5.03599e-07	NA	17	18	18	Brain_amygdala
ENSG00000152117.13	AC093838.4	-0.684604	NA	0.493594	0.188521	0.410067	1.06551e-10	NA	24	33	33	Brain_amygdala
ENSG00000171858.13	RPS21	0.68424	NA	0.493824	0.00756874	0.104045	0.00389621	NA	25	60	60	Brain_amygdala
ENSG00000226690.2	AC005281.1	-0.684024	NA	0.49396	0.112894	0.139616	0.000979603	NA	22	28	28	Brain_amygdala
ENSG00000237212.1	RP11-569G13.2	0.684	NA	0.493975	0.0203589	0.0632762	0.020183	NA	1	1	1	Brain_amygdala
ENSG00000242294.2	STAG3L5P	-0.683625	NA	0.494212	0.188567	0.441076	2.72764e-12	NA	15	18	18	Brain_amygdala
ENSG00000127337.2	YEATS4	0.683425	NA	0.494338	0.0397596	0.0811758	0.00561566	NA	36	56	56	Brain_amygdala
ENSG00000213462.4	ERV3-1	-0.683226	NA	0.494464	0.140702	0.368828	4.15221e-09	NA	16	19	19	Brain_amygdala
ENSG00000128228.4	SDF2L1	-0.679177	NA	0.497026	0.0544089	0.0644511	0.0222634	NA	11	15	15	Brain_amygdala
ENSG00000129219.9	PLD2	0.678326	NA	0.497565	0.0810798	0.123898	0.00167387	NA	18	25	25	Brain_amygdala
ENSG00000185621.7	LMLN	-0.678196	NA	0.497648	0.0603574	0.0927172	0.00833779	NA	22	24	24	Brain_amygdala
ENSG00000090512.7	FETUB	0.677761	NA	0.497923	0.0984957	0.0827167	0.0143794	NA	31	47	47	Brain_amygdala
ENSG00000144647.5	POMGNT2	-0.67771	NA	0.497955	0.0173579	0.12519	0.00227081	NA	12	16	16	Brain_amygdala
ENSG00000090905.13	TNRC6A	-0.676884	NA	0.498479	0.149059	0.0789758	0.0157564	NA	28	39	39	Brain_amygdala
ENSG00000164744.8	SUN3	0.675767	NA	0.499189	0.00433567	0.0550133	0.0401382	NA	3	3	3	Brain_amygdala
ENSG00000250490.1	CTD-2324F15.2	0.675502	NA	0.499357	0.108761	0.162521	0.000397413	NA	39	43	43	Brain_amygdala
ENSG00000159445.8	THEM4	0.674066	NA	0.500269	0.0232658	0.124725	0.00237192	NA	11	13	13	Brain_amygdala
ENSG00000106993.7	CDC37L1	0.674018	NA	0.5003	0.149737	0.0976907	0.00736875	NA	39	59	59	Brain_amygdala
ENSG00000146574.11	CCZ1B	-0.673333	NA	0.500736	0.0891254	0.186407	5.8432e-05	NA	21	31	31	Brain_amygdala
ENSG00000233319.1	RP11-500G10.4	-0.673224	NA	0.500805	0.12779	0.0686947	0.0242567	NA	45	59	59	Brain_amygdala
ENSG00000271287.1	BCRP9	-0.672956	NA	0.500975	0.069116	0.307974	1.37664e-08	NA	7	11	11	Brain_amygdala
ENSG00000132842.9	AP3B1	0.672255	NA	0.501421	0.0258652	0.107706	0.00525944	NA	16	19	19	Brain_amygdala
ENSG00000265681.2	RPL17	-0.671076	NA	0.502172	0.109026	0.0783746	0.0114952	NA	35	48	48	Brain_amygdala
ENSG00000257122.1	RRN3P3	0.670183	NA	0.502741	0.0599425	0.209738	2.50173e-05	NA	11	13	13	Brain_amygdala
ENSG00000189114.6	BLOC1S3	-0.669683	NA	0.50306	0.269703	0.0554341	0.04825	NA	59	70	70	Brain_amygdala
ENSG00000152049.5	KCNE4	0.669374	NA	0.503257	0.023514	0.0912593	0.0108819	NA	13	13	13	Brain_amygdala
ENSG00000125630.11	POLR1B	0.667806	NA	0.504257	0.0979872	0.251561	1.92722e-06	NA	7	10	10	Brain_amygdala
ENSG00000167720.8	SRR	-0.667598	NA	0.50439	0.0373459	0.0595645	0.0334999	NA	11	19	19	Brain_amygdala
ENSG00000233337.1	UBE2FP3	-0.667546	NA	0.504423	0.0430857	0.0728081	0.0210421	NA	20	34	34	Brain_amygdala
ENSG00000165406.11	2020-03-08	-0.667234	NA	0.504623	0.0440943	0.0487067	0.0457246	NA	14	19	19	Brain_amygdala
ENSG00000157111.8	TMEM171	0.666937	NA	0.504813	0.13402	0.263352	3.17776e-06	NA	7	8	8	Brain_amygdala
ENSG00000204792.2	AC104135.3	-0.666766	NA	0.504922	0.237091	0.484534	3.82863e-14	NA	46	58	58	Brain_amygdala
ENSG00000232859.5	LYRM9	0.66626	NA	0.505245	0.0609748	0.180297	0.000215788	NA	16	18	18	Brain_amygdala
ENSG00000197980.7	LEKR1	-0.666181	NA	0.505295	0.179736	0.180846	0.000169918	NA	74	87	87	Brain_amygdala
ENSG00000042753.7	AP2S1	0.665808	NA	0.505534	0.00723607	0.0639947	0.021832	NA	2	2	2	Brain_amygdala
ENSG00000167208.10	SNX20	0.665556	NA	0.505695	0.0471311	0.0595142	0.0256051	NA	15	19	19	Brain_amygdala
ENSG00000271743.1	CTD-2541M15.3	0.665442	NA	0.505768	0.0666637	0.108227	0.00384249	NA	26	36	36	Brain_amygdala
ENSG00000259924.1	RP11-16E23.4	0.664951	NA	0.506082	0.279817	0.0704543	0.020244	NA	59	72	72	Brain_amygdala
ENSG00000130695.9	CEP85	0.663979	NA	0.506704	0.0540906	0.0680123	0.0267277	NA	15	16	16	Brain_amygdala
ENSG00000152952.7	PLOD2	0.662961	NA	0.507355	0.0819512	0.0729204	0.0147819	NA	69	74	74	Brain_amygdala
ENSG00000203827.7	NBPF16	0.662363	NA	0.507739	0.0472073	0.119721	0.00204894	NA	6	8	8	Brain_amygdala
ENSG00000115602.12	IL1RL1	0.661264	NA	0.508443	0.0102984	0.0726124	0.0214858	NA	3	6	6	Brain_amygdala
ENSG00000104447.7	TRPS1	-0.659533	NA	0.509554	0.0195409	0.069977	0.0235327	NA	8	9	9	Brain_amygdala
ENSG00000197599.8	CCDC154	-0.659	NA	0.509896	0.0447074	0.228463	1.32568e-05	NA	1	17	17	Brain_amygdala
ENSG00000158856.13	DMTN	-0.658608	NA	0.510147	0.14475	0.117495	0.00335165	NA	31	39	39	Brain_amygdala
ENSG00000161664.2	ASB16	-0.657984	NA	0.510549	0.0448904	0.0794072	0.012298	NA	20	28	28	Brain_amygdala
ENSG00000163586.5	FABP1	0.657932	NA	0.510582	0.274041	0.306672	6.22443e-08	NA	21	30	30	Brain_amygdala
ENSG00000173457.6	PPP1R14B	-0.657358	NA	0.510951	0.0500169	0.139826	0.000878164	NA	19	21	21	Brain_amygdala
ENSG00000163682.11	RPL9	-0.657195	NA	0.511056	0.358363	0.492675	2.88588e-13	NA	42	49	49	Brain_amygdala
ENSG00000137310.7	TCF19	-0.65671	NA	0.511368	0.00985978	0.0853345	0.0128111	NA	2	5	5	Brain_amygdala
ENSG00000142627.9	EPHA2	-0.656416	NA	0.511557	0.0538573	0.057298	0.041562	NA	14	17	17	Brain_amygdala
ENSG00000164414.12	SLC35A1	-0.656073	NA	0.511777	0.100804	0.0555855	0.0365525	NA	34	46	46	Brain_amygdala
ENSG00000139629.11	GALNT6	0.656059	NA	0.511786	0.179486	0.321467	7.04724e-08	NA	21	23	23	Brain_amygdala
ENSG00000134056.7	MRPS36	-0.654509	NA	0.512784	0.105237	0.117609	0.00211491	NA	25	36	36	Brain_amygdala
ENSG00000141371.8	C17orf64	-0.651	NA	0.515046	0.0106151	0.082048	0.0111522	NA	1	2	2	Brain_amygdala
ENSG00000241549.4	GUSBP2	-0.650233	NA	0.515542	0.0562888	0.0703921	0.0199747	NA	11	12	12	Brain_amygdala
ENSG00000167220.7	HDHD2	0.649943	NA	0.515729	0.0146486	0.0727088	0.0204755	NA	6	9	9	Brain_amygdala
ENSG00000022840.11	RNF10	-0.649473	NA	0.516033	0.0181012	0.0981019	0.00769837	NA	9	15	15	Brain_amygdala
ENSG00000106638.11	TBL2	-0.64931	NA	0.516138	0.0891843	0.195436	6.40405e-05	NA	15	21	21	Brain_amygdala
ENSG00000243663.1	RPS4XP14	-0.647794	NA	0.517118	0.035966	0.0627051	0.0344559	NA	14	17	17	Brain_amygdala
ENSG00000105518.9	TMEM205	0.647208	NA	0.517497	0.0529439	0.0675296	0.0201296	NA	26	31	31	Brain_amygdala
ENSG00000164880.11	INTS1	-0.646925	NA	0.517681	0.000696014	0.182067	0.00013202	NA	2	19	19	Brain_amygdala
ENSG00000140905.5	GCSH	-0.645656	NA	0.518502	0.118703	0.0613883	0.0344853	NA	43	50	50	Brain_amygdala
ENSG00000196204.7	RNF216P1	-0.645211	NA	0.51879	0.181546	0.116368	0.00260472	NA	31	40	40	Brain_amygdala
ENSG00000113396.8	SLC27A6	0.644474	NA	0.519268	0.0580216	0.136236	0.000835856	NA	45	54	54	Brain_amygdala
ENSG00000111664.6	GNB3	0.643957	NA	0.519603	0.0319123	0.499602	4.10578e-13	NA	7	25	25	Brain_amygdala
ENSG00000171773.2	NXNL1	-0.643731	NA	0.51975	0.113943	0.0481253	0.0430897	NA	33	49	49	Brain_amygdala
ENSG00000011295.11	TTC19	-0.642945	NA	0.52026	0.0658002	0.0571137	0.0385138	NA	32	39	39	Brain_amygdala
ENSG00000265519.1	CTD-3157E16.1	-0.641607	NA	0.521128	0.051199	0.221115	2.45004e-05	NA	22	26	26	Brain_amygdala
ENSG00000138095.14	LRPPRC	-0.640993	NA	0.521527	0.117097	0.0758508	0.0142306	NA	11	12	12	Brain_amygdala
ENSG00000166171.8	DPCD	0.640212	NA	0.522035	0.129143	0.132152	0.000648709	NA	24	28	28	Brain_amygdala
ENSG00000108001.9	EBF3	0.637543	NA	0.523771	0.158449	0.152482	0.000353057	NA	40	55	55	Brain_amygdala
ENSG00000226887.3	ERVMER34-1	0.637187	NA	0.524003	0.17902	0.102632	0.00587422	NA	37	46	46	Brain_amygdala
ENSG00000244752.2	CRYBB2	-0.636865	NA	0.524213	0.0456538	0.0942503	0.00845045	NA	15	19	19	Brain_amygdala
ENSG00000213609.3	RP11-170M17.2	0.636293	NA	0.524585	0.0916218	0.0519816	0.049714	NA	119	133	133	Brain_amygdala
ENSG00000171790.11	SLFNL1	-0.633779	NA	0.526225	0.0483222	0.061531	0.0293679	NA	12	12	12	Brain_amygdala
ENSG00000170949.13	ZNF160	0.633686	NA	0.526286	0.0689793	0.148845	0.000721335	NA	38	50	50	Brain_amygdala
ENSG00000256576.1	RP13-977J11.2	-0.632925	NA	0.526783	0.0543649	0.207554	5.61881e-05	NA	19	31	31	Brain_amygdala
ENSG00000133805.11	AMPD3	0.632695	NA	0.526933	0.242914	0.367099	8.01408e-09	NA	26	33	33	Brain_amygdala
ENSG00000253633.1	KB-1980E6.3	0.631928	NA	0.527434	0.0483259	0.0963126	0.00753905	NA	25	37	37	Brain_amygdala
ENSG00000114796.11	KLHL24	-0.631871	NA	0.527471	0.141745	0.266575	1.7191e-06	NA	52	60	60	Brain_amygdala
ENSG00000272342.1	RP13-539J13.1	-0.631544	NA	0.527685	0.0488945	0.123404	0.00165776	NA	15	17	17	Brain_amygdala
ENSG00000183340.5	JRKL	-0.631061	NA	0.528001	0.0327348	0.0788786	0.015431	NA	20	31	31	Brain_amygdala
ENSG00000144278.10	GALNT13	-0.630749	NA	0.528205	0.0484194	0.0986409	0.00797708	NA	24	30	30	Brain_amygdala
ENSG00000144895.7	EIF2A	0.630281	NA	0.528511	0.16713	0.41207	1.03073e-10	NA	25	34	34	Brain_amygdala
ENSG00000134160.9	TRPM1	0.629772	NA	0.528844	0.286418	0.392685	2.6635e-10	NA	23	29	29	Brain_amygdala
ENSG00000187953.6	PMS2CL	0.628517	NA	0.529666	0.230392	0.303114	1.5934e-07	NA	26	36	36	Brain_amygdala
ENSG00000160404.13	TOR2A	0.627802	NA	0.530134	0.0953101	0.191178	7.9944e-05	NA	16	23	23	Brain_amygdala
ENSG00000110245.7	APOC3	-0.627744	NA	0.530172	0.013439	0.0811978	0.0128862	NA	9	11	11	Brain_amygdala
ENSG00000105767.2	CADM4	-0.627638	NA	0.530241	0.0728708	0.0668631	0.0223644	NA	30	49	49	Brain_amygdala
ENSG00000229150.1	CRYGEP	-0.626356	NA	0.531081	0.128098	0.320953	4.37194e-09	NA	14	19	19	Brain_amygdala
ENSG00000182698.7	RESP18	0.625209	NA	0.531834	0.092693	0.160784	0.000207074	NA	15	17	17	Brain_amygdala
ENSG00000258643.1	BCL2L2-PABPN1	0.625001	NA	0.531971	0.0569096	0.159042	0.000490159	NA	15	21	21	Brain_amygdala
ENSG00000113212.4	PCDHB7	-0.624908	NA	0.532031	0.136162	0.201404	1.98461e-05	NA	25	27	27	Brain_amygdala
ENSG00000114982.13	KANSL3	-0.624554	NA	0.532264	0.0237363	0.0501877	0.0460411	NA	4	4	4	Brain_amygdala
ENSG00000112619.6	PRPH2	0.623627	NA	0.532873	0.455811	0.363655	1.54044e-09	NA	67	83	83	Brain_amygdala
ENSG00000203817.5	FAM72C	-0.622149	NA	0.533844	0.0163868	0.123374	0.00165127	NA	7	20	20	Brain_amygdala
ENSG00000174705.7	SH3PXD2B	0.620444	NA	0.534965	0.0575954	0.0736308	0.0147771	NA	16	18	18	Brain_amygdala
ENSG00000250412.1	KLHL2P1	-0.62039	NA	0.535001	0.0484187	0.0655829	0.0322193	NA	36	42	42	Brain_amygdala
ENSG00000103335.15	PIEZO1	0.619743	NA	0.535427	0.0165598	0.10083	0.00631254	NA	9	26	26	Brain_amygdala
ENSG00000259495.1	RP11-210M15.2	0.619419	NA	0.53564	0.0188882	0.0703951	0.0253549	NA	6	8	8	Brain_amygdala
ENSG00000068885.10	IFT80	-0.619055	NA	0.53588	0.0544277	0.145157	0.00106366	NA	15	20	20	Brain_amygdala
ENSG00000122481.12	RWDD3	0.618612	NA	0.536172	0.0609405	0.235999	1.14995e-05	NA	10	14	14	Brain_amygdala
ENSG00000168754.9	FAM178B	0.617059	NA	0.537196	0.444616	0.282311	9.16129e-07	NA	52	66	66	Brain_amygdala
ENSG00000106610.10	STAG3L4	0.615408	NA	0.538286	0.233711	0.392876	7.62678e-10	NA	24	29	29	Brain_amygdala
ENSG00000242299.1	RP11-234A1.1	-0.61511	NA	0.538482	0.0764173	0.109819	0.000959431	NA	41	49	49	Brain_amygdala
ENSG00000123600.14	METTL8	-0.614984	NA	0.538565	0.0899366	0.0929176	0.00705187	NA	12	18	18	Brain_amygdala
ENSG00000238243.2	OR2W3	-0.613303	NA	0.539676	0.309172	0.049741	0.045065	NA	70	90	90	Brain_amygdala
ENSG00000166260.6	COX11	0.613118	NA	0.539799	0.056045	0.0760009	0.0140079	NA	32	35	35	Brain_amygdala
ENSG00000036565.10	SLC18A1	0.613027	NA	0.539858	0.0326561	0.0999812	0.00655077	NA	11	12	12	Brain_amygdala
ENSG00000100505.9	TRIM9	-0.612827	NA	0.539991	0.0408623	0.0736133	0.0190006	NA	34	45	45	Brain_amygdala
ENSG00000203756.3	TMEM244	0.612528	NA	0.540188	0.0240216	0.0409444	0.0441004	NA	5	6	6	Brain_amygdala
ENSG00000178722.8	C5orf64	0.61199	NA	0.540544	0.0968714	0.108251	0.00399345	NA	17	24	24	Brain_amygdala
ENSG00000205611.3	RP4-610C12.4	0.611982	NA	0.54055	0.0947399	0.35258	1.26798e-08	NA	36	42	42	Brain_amygdala
ENSG00000245832.2	RP11-179A16.1	0.611257	NA	0.541029	0.0181826	0.116461	0.00239284	NA	12	13	13	Brain_amygdala
ENSG00000189266.7	PNRC2	-0.610504	NA	0.541528	0.133297	0.374268	1.12611e-09	NA	24	34	34	Brain_amygdala
ENSG00000131149.13	GSE1	-0.610256	NA	0.541692	0.138635	0.0852667	0.0116867	NA	37	60	60	Brain_amygdala
ENSG00000125450.6	NUP85	0.609471	NA	0.542212	0.148523	0.278759	4.86584e-07	NA	12	15	15	Brain_amygdala
ENSG00000182986.8	ZNF320	-0.609258	NA	0.542354	0.00912834	0.10212	0.0055787	NA	10	13	13	Brain_amygdala
ENSG00000233569.1	RP11-500B12.1	-0.608446	NA	0.542891	0.0312259	0.10948	0.00405087	NA	6	8	8	Brain_amygdala
ENSG00000174136.7	RGMB	-0.607497	NA	0.543521	0.026963	0.121582	0.00198693	NA	11	14	14	Brain_amygdala
ENSG00000167664.4	TMIGD2	-0.606546	NA	0.544152	0.146148	0.0792437	0.015545	NA	30	79	79	Brain_amygdala
ENSG00000161640.11	SIGLEC11	-0.60649	NA	0.54419	0.0455513	0.133967	0.00130532	NA	5	7	7	Brain_amygdala
ENSG00000124602.5	UNC5CL	-0.606078	NA	0.544463	0.109889	0.0779273	0.0157432	NA	72	81	81	Brain_amygdala
ENSG00000176840.7	MIR7-3HG	0.605518	NA	0.544835	0.0377949	0.268415	9.83069e-07	NA	2	6	6	Brain_amygdala
ENSG00000188372.10	ZP3	0.604239	NA	0.545685	0.014186	0.397081	5.96098e-10	NA	3	8	8	Brain_amygdala
ENSG00000228376.3	RP11-520B13.4	-0.604205	NA	0.545707	0.0996627	0.26585	1.19247e-06	NA	26	33	33	Brain_amygdala
ENSG00000182578.9	CSF1R	-0.604024	NA	0.545828	0.0488563	0.0749762	0.0181446	NA	17	22	22	Brain_amygdala
ENSG00000182796.8	TMEM198B	-0.60399	NA	0.54585	0.00559859	0.115857	0.00205114	NA	3	5	5	Brain_amygdala
ENSG00000096063.10	SRPK1	-0.603408	NA	0.546237	0.0121778	0.0566658	0.0343215	NA	15	17	17	Brain_amygdala
ENSG00000251504.1	RP11-162G9.1	-0.601744	NA	0.547344	0.0910014	0.156172	0.000548147	NA	46	53	53	Brain_amygdala
ENSG00000162576.12	MXRA8	0.601344	NA	0.547611	0.0314093	0.0568131	0.0408058	NA	3	13	13	Brain_amygdala
ENSG00000238078.1	RP11-295M18.2	-0.600303	NA	0.548304	0.027727	0.0611679	0.0265389	NA	7	13	13	Brain_amygdala
ENSG00000112137.12	PHACTR1	-0.600249	NA	0.54834	0.12859	0.140126	0.00092528	NA	56	70	70	Brain_amygdala
ENSG00000085840.8	ORC1	-0.599167	NA	0.549061	0.0248675	0.0865039	0.0135046	NA	46	47	47	Brain_amygdala
ENSG00000123739.6	PLA2G12A	0.599143	NA	0.549077	0.680916	0.070019	0.0161125	NA	109	167	167	Brain_amygdala
ENSG00000137656.7	BUD13	0.599055	NA	0.549136	0.0460579	0.0842315	0.012192	NA	27	32	32	Brain_amygdala
ENSG00000091536.12	MYO15A	0.598287	NA	0.549649	0.0429077	0.164629	0.000297791	NA	9	12	12	Brain_amygdala
ENSG00000272079.1	LA16c-380H5.5	0.598162	NA	0.549732	0.000674631	0.310203	9.42276e-08	NA	2	9	9	Brain_amygdala
ENSG00000250564.1	RP11-215P8.4	-0.596651	NA	0.550741	0.0344868	0.0570019	0.0404991	NA	21	26	26	Brain_amygdala
ENSG00000136824.14	SMC2	0.595714	NA	0.551366	0.100953	0.336891	4.11326e-08	NA	27	31	31	Brain_amygdala
ENSG00000078674.13	PCM1	0.594006	NA	0.552508	0.00939312	0.108769	0.00198794	NA	3	5	5	Brain_amygdala
ENSG00000166923.6	GREM1	-0.593795	NA	0.552649	0.0372805	0.247043	6.17703e-06	NA	15	24	24	Brain_amygdala
ENSG00000219392.1	RP1-265C24.5	0.593632	NA	0.552759	0.0131591	0.0719004	0.0173661	NA	34	39	39	Brain_amygdala
ENSG00000253485.1	PCDHGA5	-0.59295	NA	0.553215	0.069356	0.0856027	0.00872498	NA	16	16	16	Brain_amygdala
ENSG00000168876.4	ANKRD49	0.592832	NA	0.553293	0.0236462	0.125252	0.00166928	NA	4	4	4	Brain_amygdala
ENSG00000093000.14	NUP50	0.592361	NA	0.553609	0.303148	0.171608	0.000112692	NA	70	118	118	Brain_amygdala
ENSG00000167186.6	COQ7	-0.591673	NA	0.55407	0.0175463	0.0621914	0.0327601	NA	2	3	3	Brain_amygdala
ENSG00000122696.8	SLC25A51	0.591341	NA	0.554292	0.317977	0.51945	4.10227e-14	NA	39	45	45	Brain_amygdala
ENSG00000041982.10	TNC	0.590948	NA	0.554555	0.0568836	0.116654	0.00271128	NA	11	13	13	Brain_amygdala
ENSG00000242114.1	MTFP1	-0.590453	NA	0.554887	0.0511286	0.0600909	0.0419306	NA	17	19	19	Brain_amygdala
ENSG00000013306.11	SLC25A39	-0.589966	NA	0.555213	0.0661729	0.195932	7.49956e-05	NA	4	7	7	Brain_amygdala
ENSG00000165916.4	PSMC3	-0.589549	NA	0.555493	0.156234	0.187558	0.000122005	NA	25	32	32	Brain_amygdala
ENSG00000162747.5	FCGR3B	0.589064	NA	0.555818	0.000819256	0.128759	0.00158646	NA	3	7	7	Brain_amygdala
ENSG00000176593.3	CTD-2368P22.1	0.587934	NA	0.556577	0.10437	0.352469	4.73451e-09	NA	12	15	15	Brain_amygdala
ENSG00000151552.7	QDPR	0.58697	NA	0.557224	0.108135	0.167906	0.000226834	NA	41	55	55	Brain_amygdala
ENSG00000060491.12	OGFR	0.584997	NA	0.55855	0.0143259	0.128589	0.00171007	NA	9	37	37	Brain_amygdala
ENSG00000258818.2	RNASE4	0.584825	NA	0.558666	0.000936818	0.0586022	0.040243	NA	5	13	13	Brain_amygdala
ENSG00000173295.3	FAM86B3P	-0.584796	NA	0.558685	0.0114514	0.0786189	0.0139027	NA	8	13	13	Brain_amygdala
ENSG00000111671.5	SPSB2	0.584215	NA	0.559076	0.0561134	0.299099	2.94266e-07	NA	26	77	77	Brain_amygdala
ENSG00000250182.2	EEF1A1P13	-0.584024	NA	0.559204	0.0350704	0.0789335	0.0161783	NA	19	24	24	Brain_amygdala
ENSG00000088882.7	CPXM1	-0.584	NA	0.55922	0.0180787	0.0546167	0.047446	NA	1	4	4	Brain_amygdala
ENSG00000164535.10	DAGLB	-0.583847	NA	0.559323	0.0111517	0.0493981	0.0465209	NA	6	11	11	Brain_amygdala
ENSG00000149743.9	TRPT1	0.583688	NA	0.55943	0.0689419	0.162133	0.000374608	NA	26	29	29	Brain_amygdala
ENSG00000116830.7	TTF2	0.583131	NA	0.559805	0.0101855	0.07592	0.0159301	NA	4	5	5	Brain_amygdala
ENSG00000176125.3	UFSP1	-0.582069	NA	0.56052	0.0940837	0.0773434	0.0187155	NA	15	16	16	Brain_amygdala
ENSG00000227827.3	RP11-958N24.2	-0.58206	NA	0.560526	0.118055	0.411197	7.39992e-11	NA	36	48	48	Brain_amygdala
ENSG00000151632.12	AKR1C2	-0.581637	NA	0.560811	0.0437545	0.0761601	0.014668	NA	8	11	11	Brain_amygdala
ENSG00000144741.13	SLC25A26	-0.581587	NA	0.560845	0.210512	0.330387	2.55907e-08	NA	30	35	35	Brain_amygdala
ENSG00000269783.1	GOLGA7B	-0.580728	NA	0.561424	0.120751	0.0563921	0.0482853	NA	30	35	35	Brain_amygdala
ENSG00000198203.5	SULT1C2	0.579619	NA	0.562172	0.091184	0.225021	7.00526e-06	NA	68	77	77	Brain_amygdala
ENSG00000225549.3	RP11-210H10__A.1	0.579288	NA	0.562395	0.0230457	0.0994976	0.00440719	NA	7	9	9	Brain_amygdala
ENSG00000164306.6	PRIMPOL	-0.578325	NA	0.563045	0.0230037	0.0839414	0.0111073	NA	15	21	21	Brain_amygdala
ENSG00000095383.15	TBC1D2	-0.57521	NA	0.56515	0.0630035	0.163726	0.000269468	NA	52	58	58	Brain_amygdala
ENSG00000163041.5	H3F3A	-0.573837	NA	0.566078	0.124544	0.274628	6.67001e-08	NA	16	19	19	Brain_amygdala
ENSG00000133606.6	MKRN1	0.57254	NA	0.566956	0.0350898	0.0776145	0.01737	NA	10	13	13	Brain_amygdala
ENSG00000100151.11	PICK1	-0.572475	NA	0.567	0.0946963	0.131854	0.000969672	NA	71	86	86	Brain_amygdala
ENSG00000080947.10	CROCCP3	-0.572264	NA	0.567143	0.059531	0.0788761	0.0127298	NA	22	26	26	Brain_amygdala
ENSG00000205822.6	TPTE2P6	-0.571248	NA	0.567831	0.060071	0.19536	4.09864e-05	NA	22	25	25	Brain_amygdala
ENSG00000166435.11	XRRA1	-0.570625	NA	0.568254	0.208992	0.528724	1.41069e-14	NA	17	22	22	Brain_amygdala
ENSG00000156831.3	NSMCE2	-0.56842	NA	0.56975	0.124452	0.0814925	0.0142391	NA	31	43	43	Brain_amygdala
ENSG00000106344.4	RBM28	0.568347	NA	0.569799	0.0266027	0.151152	0.000747416	NA	8	10	10	Brain_amygdala
ENSG00000119227.3	PIGZ	0.568219	NA	0.569886	0.329247	0.353251	2.21607e-08	NA	44	56	56	Brain_amygdala
ENSG00000137103.12	TMEM8B	-0.568024	NA	0.570019	0.0733079	0.124014	0.00252827	NA	18	23	23	Brain_amygdala
ENSG00000183506.12	PI4KAP2	0.56698	NA	0.570727	0.251398	0.303205	2.74695e-07	NA	80	104	104	Brain_amygdala
ENSG00000152527.9	PLEKHH2	0.5669	NA	0.570782	0.00705575	0.0870738	0.00548543	NA	7	11	11	Brain_amygdala
ENSG00000173517.6	PEAK1	0.566098	NA	0.571327	0.170053	0.173028	0.000208961	NA	27	31	31	Brain_amygdala
ENSG00000260947.1	RP11-384P7.7	-0.565857	NA	0.571491	0.0944831	0.201123	4.40017e-05	NA	35	40	40	Brain_amygdala
ENSG00000197568.9	HHLA3	0.565632	NA	0.571644	0.3032	0.068605	0.0262939	NA	101	138	138	Brain_amygdala
ENSG00000166750.5	SLFN5	-0.565568	NA	0.571688	0.0205856	0.181578	0.000189663	NA	2	3	3	Brain_amygdala
ENSG00000255284.1	AP006621.5	-0.565322	NA	0.571855	9.34997e-07	0.341267	1.48863e-08	NA	2	21	21	Brain_amygdala
ENSG00000214435.3	AS3MT	-0.565084	NA	0.572017	0.0783396	0.246657	6.74545e-06	NA	25	26	26	Brain_amygdala
ENSG00000115504.10	EHBP1	-0.564665	NA	0.572302	0.0560421	0.136933	0.000839063	NA	25	36	36	Brain_amygdala
ENSG00000270171.1	RP11-338N10.1	0.564236	NA	0.572593	0.0117935	0.406304	2.77157e-10	NA	6	12	12	Brain_amygdala
ENSG00000149262.12	INTS4	0.564072	NA	0.572705	0.110548	0.0663525	0.0220913	NA	48	73	73	Brain_amygdala
ENSG00000099984.6	GSTT2	-0.563355	NA	0.573193	0.554808	0.341159	1.08328e-08	NA	93	136	136	Brain_amygdala
ENSG00000196365.7	LONP1	-0.563304	NA	0.573228	0.0827924	0.232732	1.41635e-05	NA	7	16	16	Brain_amygdala
ENSG00000132854.14	KANK4	0.563152	NA	0.573331	0.171864	0.108175	0.00348362	NA	34	44	44	Brain_amygdala
ENSG00000102935.7	ZNF423	0.563	NA	0.573435	0.0114574	0.147691	0.000928495	NA	1	1	1	Brain_amygdala
ENSG00000105373.14	GLTSCR2	0.562783	NA	0.573582	0.442126	0.285237	6.32391e-07	NA	64	84	84	Brain_amygdala
ENSG00000241106.2	HLA-DOB	0.561718	NA	0.574308	0.182746	0.367087	1.29638e-09	NA	51	87	87	Brain_amygdala
ENSG00000270996.1	RP11-342K6.4	-0.56157	NA	0.574409	0.155513	0.255323	5.6688e-06	NA	55	78	78	Brain_amygdala
ENSG00000164048.9	ZNF589	0.560772	NA	0.574953	0.158616	0.262084	2.71423e-06	NA	13	14	14	Brain_amygdala
ENSG00000260655.1	CTA-250D10.23	-0.560618	NA	0.575058	0.0571873	0.0576698	0.0361323	NA	18	20	20	Brain_amygdala
ENSG00000225490.1	RP4-610C12.3	0.559911	NA	0.57554	0.0784397	0.250826	4.47602e-06	NA	23	27	27	Brain_amygdala
ENSG00000220614.1	RP11-480N24.4	-0.559839	NA	0.575589	0.437562	0.0648282	0.0322152	NA	107	137	137	Brain_amygdala
ENSG00000104518.6	GSDMD	0.559502	NA	0.575819	0.00950587	0.186205	0.000108557	NA	13	33	33	Brain_amygdala
ENSG00000178826.6	TMEM139	0.559076	NA	0.57611	0.025691	0.113804	0.00305727	NA	5	5	5	Brain_amygdala
ENSG00000139117.9	CPNE8	-0.559033	NA	0.576139	0.0877383	0.0598509	0.0351853	NA	33	36	36	Brain_amygdala
ENSG00000154262.8	ABCA6	-0.558781	NA	0.576311	0.173018	0.0926366	0.0067542	NA	30	37	37	Brain_amygdala
ENSG00000057468.6	MSH4	-0.558477	NA	0.576519	0.0581244	0.103465	0.00417303	NA	13	20	20	Brain_amygdala
ENSG00000105669.8	COPE	-0.558459	NA	0.576531	0.0846193	0.22303	2.15326e-06	NA	17	31	31	Brain_amygdala
ENSG00000183891.5	TTC32	-0.558093	NA	0.576781	0.156708	0.349048	3.14784e-09	NA	15	16	16	Brain_amygdala
ENSG00000260981.1	RP11-315A16.1	-0.557489	NA	0.577193	0.150016	0.0853609	0.00674427	NA	50	63	63	Brain_amygdala
ENSG00000198756.6	COLGALT2	0.556921	NA	0.577581	0.0290217	0.0568514	0.0453968	NA	13	18	18	Brain_amygdala
ENSG00000152348.11	ATG10	-0.556611	NA	0.577793	0.118553	0.115616	0.00249558	NA	34	42	42	Brain_amygdala
ENSG00000078142.7	PIK3C3	-0.555387	NA	0.57863	0.259832	0.378209	2.93347e-09	NA	54	65	65	Brain_amygdala
ENSG00000169629.7	RGPD8	0.554926	NA	0.578945	0.153564	0.399336	7.48048e-11	NA	21	33	33	Brain_amygdala
ENSG00000118961.10	C2orf43	-0.554238	NA	0.579416	0.251451	0.406353	1.04465e-11	NA	57	71	71	Brain_amygdala
ENSG00000243646.4	IL10RB	-0.552826	NA	0.580383	0.0429987	0.101187	0.00467549	NA	15	24	24	Brain_amygdala
ENSG00000167863.7	ATP5H	0.552631	NA	0.580516	0.0183403	0.0777765	0.0166838	NA	6	9	9	Brain_amygdala
ENSG00000226686.3	AC012309.5	-0.552462	NA	0.580632	0.41463	0.635401	8.89544e-20	NA	30	35	35	Brain_amygdala
ENSG00000138604.5	GLCE	-0.55228	NA	0.580757	0.128424	0.197087	4.27562e-05	NA	46	55	55	Brain_amygdala
ENSG00000124613.4	ZNF391	-0.55196	NA	0.580976	0.0980313	0.128515	0.0012093	NA	62	68	68	Brain_amygdala
ENSG00000105186.10	ANKRD27	0.551197	NA	0.581498	0.0185297	0.105602	0.00366841	NA	8	11	11	Brain_amygdala
ENSG00000131791.6	PRKAB2	0.550654	NA	0.581871	0.00764426	0.0661408	0.0287962	NA	3	3	3	Brain_amygdala
ENSG00000168038.6	ULK4	-0.549739	NA	0.582498	0.0631654	0.200898	6.64483e-05	NA	84	86	86	Brain_amygdala
ENSG00000126870.11	WDR60	0.549614	NA	0.582584	0.0577725	0.160132	0.000449946	NA	9	11	11	Brain_amygdala
ENSG00000189184.7	PCDH18	-0.54884	NA	0.583115	0.13935	0.0628852	0.0321795	NA	76	85	85	Brain_amygdala
ENSG00000254614.1	AP003068.23	0.548678	NA	0.583226	0.072278	0.256804	1.9275e-06	NA	5	6	6	Brain_amygdala
ENSG00000171608.11	PIK3CD	-0.547447	NA	0.584071	0.0343334	0.123522	0.00209922	NA	17	26	26	Brain_amygdala
ENSG00000181631.6	P2RY13	0.547212	NA	0.584233	0.00185163	0.12906	0.00177907	NA	2	7	7	Brain_amygdala
ENSG00000101181.13	MTG2	0.546998	NA	0.58438	0.0223294	0.197665	1.61876e-05	NA	51	102	102	Brain_amygdala
ENSG00000204632.7	HLA-G	-0.545776	NA	0.58522	0.0202547	0.0841096	0.00860686	NA	43	83	83	Brain_amygdala
ENSG00000138449.6	SLC40A1	0.545074	NA	0.585703	0.0563285	0.0625108	0.0255747	NA	28	32	32	Brain_amygdala
ENSG00000187994.9	RINL	0.543808	NA	0.586574	0.0706954	0.0543102	0.0474701	NA	28	34	34	Brain_amygdala
ENSG00000067533.5	RRP15	-0.542933	NA	0.587176	0.0120082	0.169156	0.000170787	NA	9	10	10	Brain_amygdala
ENSG00000127364.2	TAS2R4	-0.542839	NA	0.587241	0.109415	0.311664	2.3806e-07	NA	30	32	32	Brain_amygdala
ENSG00000183688.4	FAM101B	0.542352	NA	0.587576	0.0609692	0.107396	0.00157428	NA	7	17	17	Brain_amygdala
ENSG00000151327.8	FAM177A1	-0.542142	NA	0.587721	0.173146	0.0840337	0.010901	NA	57	70	70	Brain_amygdala
ENSG00000139899.6	CBLN3	-0.542001	NA	0.587818	0.111882	0.187103	6.61426e-05	NA	11	16	16	Brain_amygdala
ENSG00000105287.8	PRKD2	-0.541544	NA	0.588133	0.0707728	0.181927	0.000117028	NA	10	13	13	Brain_amygdala
ENSG00000126790.7	L3HYPDH	-0.541148	NA	0.588406	0.0951218	0.342994	8.23883e-09	NA	18	22	22	Brain_amygdala
ENSG00000233448.2	PMS2P9	-0.541034	NA	0.588484	0.00540895	0.0818198	0.00998351	NA	8	11	11	Brain_amygdala
ENSG00000144028.10	SNRNP200	0.540937	NA	0.588551	0.0302796	0.110443	0.00387401	NA	17	18	18	Brain_amygdala
ENSG00000137806.4	NDUFAF1	-0.540869	NA	0.588598	0.0614068	0.266088	5.11462e-07	NA	34	40	40	Brain_amygdala
ENSG00000122971.4	ACADS	0.540232	NA	0.589037	0.0171	0.0773428	0.015389	NA	5	5	5	Brain_amygdala
ENSG00000205959.3	RP11-689P11.2	0.539492	NA	0.589547	0.094836	0.269564	1.43283e-06	NA	17	20	20	Brain_amygdala
ENSG00000233430.2	RP11-403I13.9	-0.539442	NA	0.589582	0.0761451	0.182673	0.000126635	NA	15	38	38	Brain_amygdala
ENSG00000246922.4	UBAP1L	0.539115	NA	0.589807	0.133406	0.0757085	0.0120482	NA	44	50	50	Brain_amygdala
ENSG00000169021.4	UQCRFS1	0.538687	NA	0.590103	0.0301045	0.130132	0.00125891	NA	9	14	14	Brain_amygdala
ENSG00000124299.9	PEPD	0.538071	NA	0.590528	0.0539206	0.254917	3.02925e-06	NA	8	10	10	Brain_amygdala
ENSG00000055813.5	CCDC85A	0.537619	NA	0.59084	0.0630217	0.116296	0.00314335	NA	30	37	37	Brain_amygdala
ENSG00000182919.10	C11orf54	0.53749	NA	0.590929	0.079125	0.129654	0.00203845	NA	23	25	25	Brain_amygdala
ENSG00000228789.2	HCG22	0.537173	NA	0.591148	0.0334282	0.202262	2.38889e-05	NA	17	33	33	Brain_amygdala
ENSG00000149089.8	APIP	0.536508	NA	0.591607	0.341497	0.605159	2.13606e-18	NA	25	30	30	Brain_amygdala
ENSG00000163412.8	EIF4E3	-0.536045	NA	0.591928	0.109542	0.0641925	0.0298543	NA	27	36	36	Brain_amygdala
ENSG00000225398.2	RP11-395L14.5	-0.535285	NA	0.592453	0.0250853	0.241978	3.19922e-06	NA	8	12	12	Brain_amygdala
ENSG00000232901.1	CYCSP10	-0.535006	NA	0.592646	0.0599808	0.235964	1.38512e-05	NA	11	13	13	Brain_amygdala
ENSG00000224425.2	AC073869.2	0.534226	NA	0.593185	0.106922	0.273405	1.71171e-06	NA	16	21	21	Brain_amygdala
ENSG00000104979.4	C19orf53	0.533831	NA	0.593459	0.00678923	0.130665	0.00124768	NA	5	24	24	Brain_amygdala
ENSG00000085514.11	PILRA	-0.533563	NA	0.593644	0.252011	0.307784	3.0836e-07	NA	56	64	64	Brain_amygdala
ENSG00000139192.7	TAPBPL	-0.533476	NA	0.593704	0.118074	0.276298	1.19428e-06	NA	10	12	12	Brain_amygdala
ENSG00000120915.9	EPHX2	0.533144	NA	0.593934	0.00386811	0.180355	3.37723e-05	NA	6	10	10	Brain_amygdala
ENSG00000137877.8	SPTBN5	-0.533133	NA	0.593941	0.180305	0.0734201	0.0144198	NA	43	50	50	Brain_amygdala
ENSG00000054219.9	LY75	-0.531654	NA	0.594965	0.0737909	0.085085	0.00739827	NA	23	24	24	Brain_amygdala
ENSG00000214776.5	RP11-726G1.1	0.53154	NA	0.595045	0.0116707	0.117058	0.00185316	NA	31	62	62	Brain_amygdala
ENSG00000204257.10	HLA-DMA	-0.531466	NA	0.595096	0.0121242	0.106789	0.00358855	NA	4	8	8	Brain_amygdala
ENSG00000164068.11	RNF123	-0.531262	NA	0.595237	0.060065	0.127655	0.000536252	NA	26	53	53	Brain_amygdala
ENSG00000180777.9	ANKRD30B	-0.531209	NA	0.595274	0.00112176	0.0492639	0.0443001	NA	5	7	7	Brain_amygdala
ENSG00000267368.1	UPK3BL	-0.531033	NA	0.595396	0.120514	0.106887	0.00320743	NA	36	41	41	Brain_amygdala
ENSG00000133661.11	SFTPD	0.53088	NA	0.595502	0.207888	0.31352	1.22804e-07	NA	67	98	98	Brain_amygdala
ENSG00000144771.7	LRTM1	-0.530519	NA	0.595752	0.000112667	0.105488	0.00565251	NA	4	11	11	Brain_amygdala
ENSG00000241945.3	PWP2	-0.530485	NA	0.595776	0.0025867	0.119487	0.00176293	NA	5	10	10	Brain_amygdala
ENSG00000108518.7	PFN1	0.529244	NA	0.596636	0.100852	0.0951242	0.00704029	NA	20	30	30	Brain_amygdala
ENSG00000072864.8	NDE1	0.528833	NA	0.596921	0.00404889	0.139547	0.000735993	NA	5	8	8	Brain_amygdala
ENSG00000131408.9	NR1H2	0.528615	NA	0.597073	0.0599151	0.10713	0.00255752	NA	13	20	20	Brain_amygdala
ENSG00000156928.4	MALSU1	0.527553	NA	0.59781	5.99352e-05	0.123564	0.00127748	NA	2	4	4	Brain_amygdala
ENSG00000236710.1	AC108448.2	0.527188	NA	0.598063	0.0351379	0.0616161	0.0321102	NA	17	38	38	Brain_amygdala
ENSG00000103226.13	NOMO3	-0.526893	NA	0.598268	0.00345218	0.218261	2.15537e-05	NA	3	6	6	Brain_amygdala
ENSG00000227124.4	ZNF717	0.525997	NA	0.59889	0.123906	0.416125	2.24188e-11	NA	43	59	59	Brain_amygdala
ENSG00000131015.4	ULBP2	-0.525827	NA	0.599008	0.0695271	0.069487	0.0227389	NA	42	48	48	Brain_amygdala
ENSG00000116885.14	OSCP1	-0.525749	NA	0.599063	0.307507	0.12953	0.00150503	NA	61	83	83	Brain_amygdala
ENSG00000109047.7	RCVRN	-0.524972	NA	0.599603	0.15257	0.28651	3.51294e-07	NA	36	48	48	Brain_amygdala
ENSG00000163016.5	ALMS1P	0.524734	NA	0.599768	0.018333	0.18032	0.000203628	NA	9	9	9	Brain_amygdala
ENSG00000165806.15	CASP7	0.524648	NA	0.599828	0.0884441	0.213804	3.42269e-05	NA	50	61	61	Brain_amygdala
ENSG00000235231.3	AP000351.10	0.52419	NA	0.600147	0.0792169	0.334583	7.67139e-09	NA	9	17	17	Brain_amygdala
ENSG00000159307.14	SCUBE1	-0.523879	NA	0.600363	0.142059	0.0692664	0.0214368	NA	54	69	69	Brain_amygdala
ENSG00000181754.6	AMIGO1	-0.521482	NA	0.602031	0.00965112	0.199045	3.88722e-05	NA	3	11	11	Brain_amygdala
ENSG00000179979.7	CRIPAK	0.521288	NA	0.602166	0.0534791	0.22421	1.2686e-05	NA	9	13	13	Brain_amygdala
ENSG00000156304.10	SCAF4	-0.520057	NA	0.603024	0.0300992	0.0659965	0.0297746	NA	14	20	20	Brain_amygdala
ENSG00000256594.3	RP11-705C15.2	-0.519	NA	0.603761	7.81237e-05	0.163464	0.000277662	NA	1	14	14	Brain_amygdala
ENSG00000259577.1	RP11-430B1.2	-0.517955	NA	0.60449	0.0543896	0.069375	0.0149128	NA	16	20	20	Brain_amygdala
ENSG00000185250.11	PPIL6	-0.517059	NA	0.605115	0.0251362	0.0897614	0.00953969	NA	9	10	10	Brain_amygdala
ENSG00000023228.9	NDUFS1	0.516178	NA	0.60573	0.0678116	0.190179	7.01521e-05	NA	20	20	20	Brain_amygdala
ENSG00000257511.1	RP11-278C7.1	-0.516053	NA	0.605817	0.137691	0.0688661	0.0276761	NA	88	107	107	Brain_amygdala
ENSG00000225948.2	RP11-554I8.1	0.515979	NA	0.605869	0.154333	0.209436	5.21333e-05	NA	40	60	60	Brain_amygdala
ENSG00000197363.5	ZNF517	-0.515671	NA	0.606084	0.0262718	0.164521	0.000282669	NA	5	6	6	Brain_amygdala
ENSG00000117600.8	LPPR4	-0.515408	NA	0.606268	0.170056	0.112389	0.00385924	NA	82	96	96	Brain_amygdala
ENSG00000106853.12	PTGR1	0.515188	NA	0.606421	0.44478	0.110047	0.00405057	NA	128	171	171	Brain_amygdala
ENSG00000196208.9	GREB1	0.514953	NA	0.606586	0.00907138	0.151844	0.000665646	NA	2	2	2	Brain_amygdala
ENSG00000141140.12	MYO19	0.514278	NA	0.607058	0.270376	0.21328	3.91501e-05	NA	55	72	72	Brain_amygdala
ENSG00000272003.1	RP11-23P13.7	0.513515	NA	0.607591	0.16759	0.242252	5.74494e-06	NA	30	40	40	Brain_amygdala
ENSG00000225706.1	RP11-75C9.1	-0.51315	NA	0.607847	0.0429836	0.215127	2.58726e-05	NA	3	4	4	Brain_amygdala
ENSG00000268836.1	LA16c-OS12.2	0.512737	NA	0.608135	0.0162832	0.222506	1.4049e-05	NA	4	46	46	Brain_amygdala
ENSG00000008282.3	SYPL1	0.512429	NA	0.608351	0.0447956	0.0530926	0.045308	NA	18	28	28	Brain_amygdala
ENSG00000169371.9	SNUPN	-0.512084	NA	0.608592	0.0764964	0.124523	0.00258784	NA	7	11	11	Brain_amygdala
ENSG00000180071.14	ANKRD18A	0.511706	NA	0.608857	0.108673	0.193285	8.0276e-05	NA	22	27	27	Brain_amygdala
ENSG00000226038.4	PPIAP21	-0.511485	NA	0.609011	0.0259347	0.0831474	0.0129939	NA	22	31	31	Brain_amygdala
ENSG00000107902.9	LHPP	0.511317	NA	0.609129	0.115095	0.106765	0.00451034	NA	40	57	57	Brain_amygdala
ENSG00000168385.13	2020-09-02	-0.510617	NA	0.609619	0.150839	0.0919595	0.00915153	NA	34	57	57	Brain_amygdala
ENSG00000157429.11	ZNF19	0.51028	NA	0.609855	0.068931	0.100519	0.00699364	NA	11	17	17	Brain_amygdala
ENSG00000162927.9	PUS10	0.509922	NA	0.610106	0.266619	0.164642	0.000202757	NA	48	53	53	Brain_amygdala
ENSG00000250506.2	CDK3	0.509816	NA	0.610181	0.0355244	0.288143	7.86551e-07	NA	11	18	18	Brain_amygdala
ENSG00000241186.3	TDGF1	-0.509585	NA	0.610342	0.302397	0.337541	5.04929e-09	NA	21	29	29	Brain_amygdala
ENSG00000236876.2	TMSB4XP1	-0.509298	NA	0.610543	0.0225549	0.0623012	0.0365192	NA	7	10	10	Brain_amygdala
ENSG00000071082.6	RPL31	0.508296	NA	0.611246	0.087682	0.151352	0.000425785	NA	22	31	31	Brain_amygdala
ENSG00000165724.5	ZMYND19	-0.508131	NA	0.611362	0.0240646	0.223597	1.24332e-05	NA	10	33	33	Brain_amygdala
ENSG00000162618.8	ELTD1	-0.508	NA	0.611453	0.00016941	0.0501899	0.0437043	NA	1	4	4	Brain_amygdala
ENSG00000197734.4	C14orf178	-0.506591	NA	0.612442	0.068498	0.133695	0.00114876	NA	31	39	39	Brain_amygdala
ENSG00000141314.8	RHBDL3	-0.506509	NA	0.612499	0.0314969	0.0529152	0.0404804	NA	11	11	11	Brain_amygdala
ENSG00000124713.5	GNMT	-0.504818	NA	0.613687	0.0950622	0.384052	2.70518e-10	NA	10	11	11	Brain_amygdala
ENSG00000169288.13	MRPL1	0.503647	NA	0.614509	0.108435	0.206899	5.22651e-05	NA	34	40	40	Brain_amygdala
ENSG00000247373.2	RP11-486O12.2	-0.503596	NA	0.614545	0.150766	0.224205	4.32767e-06	NA	29	36	36	Brain_amygdala
ENSG00000247596.4	TWF2	0.503449	NA	0.614649	0.171744	0.113341	0.00201045	NA	72	84	84	Brain_amygdala
ENSG00000101639.14	CEP192	0.502954	NA	0.614996	0.347877	0.549826	1.49035e-15	NA	34	43	43	Brain_amygdala
ENSG00000112208.10	BAG2	0.502844	NA	0.615074	0.115974	0.100558	0.00719409	NA	43	65	65	Brain_amygdala
ENSG00000197808.7	ZNF461	0.502119	NA	0.615583	0.102215	0.0560983	0.0453733	NA	32	37	37	Brain_amygdala
ENSG00000236698.1	EIF1AXP1	-0.501993	NA	0.615672	0.0534446	0.0680723	0.0228032	NA	22	22	22	Brain_amygdala
ENSG00000175697.6	GPR156	-0.501313	NA	0.616151	0.0454604	0.0509147	0.0489431	NA	9	12	12	Brain_amygdala
ENSG00000203666.8	EFCAB2	-0.50101	NA	0.616364	0.138883	0.340301	4.90013e-08	NA	17	20	20	Brain_amygdala
ENSG00000272459.1	RP11-1277A3.3	0.500495	NA	0.616727	0.14814	0.0948111	0.00700757	NA	43	56	56	Brain_amygdala
ENSG00000136932.9	C9orf156	0.500199	NA	0.616935	0.0657842	0.202698	4.47489e-05	NA	29	34	34	Brain_amygdala
ENSG00000182600.5	C2orf82	0.499327	NA	0.617549	0.165269	0.404531	4.43994e-11	NA	52	92	92	Brain_amygdala
ENSG00000214402.6	LCNL1	-0.499277	NA	0.617584	0.0346612	0.124647	0.000978217	NA	8	34	34	Brain_amygdala
ENSG00000196275.9	GTF2IRD2	-0.499195	NA	0.617642	0.0892715	0.0807892	0.00993196	NA	25	36	36	Brain_amygdala
ENSG00000185829.11	ARL17A	0.498627	NA	0.618042	0.0517868	0.126774	0.00092409	NA	15	28	28	Brain_amygdala
ENSG00000183831.6	ANKRD45	0.498088	NA	0.618422	0.0137523	0.0947043	0.00868769	NA	11	14	14	Brain_amygdala
ENSG00000267041.1	ZNF850	-0.498075	NA	0.618431	0.308505	0.0715586	0.0202909	NA	55	74	74	Brain_amygdala
ENSG00000135655.9	USP15	-0.498058	NA	0.618443	0.0464596	0.0694629	0.023323	NA	16	19	19	Brain_amygdala
ENSG00000117139.12	KDM5B	-0.496945	NA	0.619228	0.0148222	0.0660158	0.0215481	NA	9	10	10	Brain_amygdala
ENSG00000213433.5	RP11-54C4.1	-0.496844	NA	0.619299	0.0744819	0.215253	1.60281e-05	NA	17	18	18	Brain_amygdala
ENSG00000188171.10	ZNF626	-0.495284	NA	0.620399	0.0551466	0.0943863	0.00782598	NA	25	30	30	Brain_amygdala
ENSG00000234928.1	AP000344.3	-0.494399	NA	0.621024	0.0489536	0.0930175	0.00883459	NA	7	12	12	Brain_amygdala
ENSG00000165475.9	CRYL1	-0.493907	NA	0.621372	0.127686	0.0946197	0.00815639	NA	44	60	60	Brain_amygdala
ENSG00000157933.9	SKI	-0.493161	NA	0.621899	0.0147103	0.0773778	0.0172581	NA	5	28	28	Brain_amygdala
ENSG00000104804.3	TULP2	-0.493106	NA	0.621937	0.0312183	0.0608574	0.0306199	NA	5	8	8	Brain_amygdala
ENSG00000198399.10	ITSN2	0.492712	NA	0.622216	0.0217214	0.0932086	0.00924276	NA	7	9	9	Brain_amygdala
ENSG00000183346.6	C10orf107	-0.492549	NA	0.622332	0.0952266	0.145947	0.000876441	NA	30	33	33	Brain_amygdala
ENSG00000177697.13	CD151	-0.49242	NA	0.622422	0.00626079	0.200262	2.17634e-05	NA	2	18	18	Brain_amygdala
ENSG00000259803.2	SLC22A31	0.49168	NA	0.622946	0.00461221	0.0830941	0.00532508	NA	7	10	10	Brain_amygdala
ENSG00000241439.1	RP11-666A20.3	0.49159	NA	0.623009	0.0246568	0.116011	0.00347545	NA	12	14	14	Brain_amygdala
ENSG00000234690.2	AC073283.4	-0.491413	NA	0.623134	0.0259381	0.0987789	0.0063467	NA	21	24	24	Brain_amygdala
ENSG00000213799.6	ZNF845	0.491031	NA	0.623404	0.094686	0.0545035	0.0254847	NA	35	45	45	Brain_amygdala
ENSG00000180113.11	TDRD6	0.490849	NA	0.623533	0.0850983	0.201545	6.56515e-05	NA	19	28	28	Brain_amygdala
ENSG00000141560.10	FN3KRP	-0.490075	NA	0.62408	0.139439	0.322219	7.37595e-08	NA	7	10	10	Brain_amygdala
ENSG00000162408.10	NOL9	-0.489633	NA	0.624394	0.0742371	0.114555	0.00255402	NA	29	42	42	Brain_amygdala
ENSG00000153956.11	CACNA2D1	-0.489582	NA	0.62443	0.098288	0.220275	2.97994e-06	NA	18	29	29	Brain_amygdala
ENSG00000249839.1	AC011330.5	0.488155	NA	0.62544	0.172493	0.445028	3.64939e-12	NA	12	16	16	Brain_amygdala
ENSG00000186567.8	CEACAM19	-0.487926	NA	0.625602	0.059974	0.148983	0.000337535	NA	6	10	10	Brain_amygdala
ENSG00000235374.1	SSR4P1	-0.487157	NA	0.626147	0.0423425	0.131564	0.00114266	NA	2	5	5	Brain_amygdala
ENSG00000156931.11	VPS8	-0.48521	NA	0.627527	0.0418566	0.1273	0.000984231	NA	19	25	25	Brain_amygdala
ENSG00000147588.6	PMP2	-0.485194	NA	0.627538	0.069796	0.124643	0.00204378	NA	25	33	33	Brain_amygdala
ENSG00000183748.4	MRC1L1	0.485156	NA	0.627566	0.142033	0.258768	2.34289e-06	NA	26	47	47	Brain_amygdala
ENSG00000152457.13	DCLRE1C	0.484304	NA	0.62817	0.0170265	0.0541249	0.0405839	NA	14	23	23	Brain_amygdala
ENSG00000139624.8	CERS5	0.483135	NA	0.629	0.0764662	0.130427	0.000720583	NA	31	36	36	Brain_amygdala
ENSG00000146833.11	TRIM4	-0.483132	NA	0.629002	0.116474	0.211952	2.83617e-05	NA	17	18	18	Brain_amygdala
ENSG00000229344.1	RP5-857K21.7	-0.483	NA	0.629096	0.000923054	0.173535	8.03244e-05	NA	1	24	24	Brain_amygdala
ENSG00000250284.1	CTB-1I21.1	-0.482462	NA	0.629477	0.0305728	0.186034	8.95879e-05	NA	20	24	24	Brain_amygdala
ENSG00000119943.6	PYROXD2	-0.482238	NA	0.629637	0.260722	0.260562	2.60877e-06	NA	45	50	50	Brain_amygdala
ENSG00000186468.8	RPS23	0.481114	NA	0.630435	0.139651	0.279703	1.74117e-08	NA	14	18	18	Brain_amygdala
ENSG00000083099.6	LYRM2	0.481081	NA	0.630459	0.0913064	0.246601	3.74173e-06	NA	26	33	33	Brain_amygdala
ENSG00000173226.12	IQCB1	0.480715	NA	0.630719	0.59728	0.308194	1.19063e-07	NA	97	126	126	Brain_amygdala
ENSG00000236609.3	ZNF853	0.479959	NA	0.631256	0.128571	0.065159	0.0281073	NA	39	61	61	Brain_amygdala
ENSG00000241057.1	AC004985.12	-0.479548	NA	0.631549	0.00833881	0.0769813	0.011784	NA	4	6	6	Brain_amygdala
ENSG00000007516.9	BAIAP3	0.479427	NA	0.631635	0.00531008	0.0596234	0.0266326	NA	6	41	41	Brain_amygdala
ENSG00000197275.8	RAD54B	0.479346	NA	0.631692	0.145467	0.056943	0.0321229	NA	35	50	50	Brain_amygdala
ENSG00000124608.4	AARS2	-0.47864	NA	0.632195	0.164275	0.109514	0.00355602	NA	25	32	32	Brain_amygdala
ENSG00000138777.15	PPA2	-0.478461	NA	0.632322	0.076729	0.269685	5.37386e-07	NA	10	11	11	Brain_amygdala
ENSG00000229178.1	AC069513.4	0.478347	NA	0.632404	0.0680706	0.24255	5.13321e-07	NA	24	63	63	Brain_amygdala
ENSG00000058866.10	DGKG	0.477291	NA	0.633155	0.0493461	0.125413	0.00222239	NA	12	15	15	Brain_amygdala
ENSG00000253223.1	RP11-409C19.2	0.477049	NA	0.633327	0.0467951	0.079307	0.00722524	NA	23	24	24	Brain_amygdala
ENSG00000128585.13	MKLN1	-0.477046	NA	0.633329	0.0167425	0.0885895	0.00929227	NA	9	14	14	Brain_amygdala
ENSG00000232224.1	LINC00202-1	-0.47628	NA	0.633875	0.0580271	0.208345	3.34568e-05	NA	24	31	31	Brain_amygdala
ENSG00000187134.8	AKR1C1	0.475768	NA	0.634239	0.0492719	0.0542113	0.0384147	NA	13	15	15	Brain_amygdala
ENSG00000145241.6	CENPC	0.475744	NA	0.634257	0.101018	0.102799	0.00589347	NA	22	32	32	Brain_amygdala
ENSG00000180998.7	GPR137C	0.475224	NA	0.634627	0.0570252	0.0996332	0.00583906	NA	33	46	46	Brain_amygdala
ENSG00000260804.2	RP11-566E18.3	-0.47345	NA	0.635892	0.0826172	0.179604	6.60363e-05	NA	14	23	23	Brain_amygdala
ENSG00000180422.3	LINC00304	0.473049	NA	0.636178	0.111141	0.15941	0.000298591	NA	23	33	33	Brain_amygdala
ENSG00000156795.2	WDYHV1	-0.472949	NA	0.63625	0.215092	0.176173	0.000174559	NA	63	83	83	Brain_amygdala
ENSG00000173714.7	WFIKKN2	0.472937	NA	0.636258	0.0438037	0.0517794	0.0409222	NA	10	16	16	Brain_amygdala
ENSG00000188818.8	ZDHHC11	-0.472464	NA	0.636596	0.00454092	0.117785	0.0024994	NA	16	40	40	Brain_amygdala
ENSG00000119760.11	SUPT7L	-0.471413	NA	0.637346	0.0544837	0.0744235	0.0201411	NA	12	16	16	Brain_amygdala
ENSG00000168852.8	TPTE2P5	-0.470437	NA	0.638043	0.0442868	0.076435	0.0171572	NA	7	8	8	Brain_amygdala
ENSG00000119471.10	HSDL2	0.470236	NA	0.638186	0.0243636	0.135848	0.000279311	NA	31	42	42	Brain_amygdala
ENSG00000272221.1	XXbac-BPG181B23.7	0.469888	NA	0.638435	0.00672497	0.441775	1.9767e-11	NA	4	17	17	Brain_amygdala
ENSG00000242715.3	CCDC169	-0.469285	NA	0.638866	0.0312699	0.0568555	0.0462211	NA	26	35	35	Brain_amygdala
ENSG00000166340.10	TPP1	-0.467104	NA	0.640425	0.361689	0.115973	0.002602	NA	122	163	163	Brain_amygdala
ENSG00000250815.1	RP11-89B16.2	0.466508	NA	0.640852	0.0678283	0.0609954	0.0367361	NA	24	32	32	Brain_amygdala
ENSG00000170525.14	PFKFB3	-0.466445	NA	0.640897	0.0126397	0.0711042	0.0222375	NA	5	6	6	Brain_amygdala
ENSG00000258498.2	DIO3OS	0.465988	NA	0.641224	0.0772218	0.0594549	0.0347099	NA	18	22	22	Brain_amygdala
ENSG00000168393.8	DTYMK	0.464388	NA	0.64237	0.246206	0.33858	1.47168e-08	NA	27	43	43	Brain_amygdala
ENSG00000272130.1	RP11-360I2.1	-0.464179	NA	0.642519	0.0265962	0.218744	4.433e-06	NA	23	35	35	Brain_amygdala
ENSG00000087301.4	TXNDC16	0.463997	NA	0.64265	0.0634532	0.180545	0.000220848	NA	32	37	37	Brain_amygdala
ENSG00000215114.3	UBXN2B	-0.46368	NA	0.642877	0.306826	0.0691246	0.0230639	NA	134	156	156	Brain_amygdala
ENSG00000186417.9	GLDN	0.463496	NA	0.643009	0.0627318	0.0663023	0.023809	NA	8	9	9	Brain_amygdala
ENSG00000139197.6	PEX5	0.462743	NA	0.643548	0.00037864	0.288264	6.37918e-07	NA	4	20	20	Brain_amygdala
ENSG00000233836.3	RP11-255H23.2	-0.462596	NA	0.643654	0.0625605	0.0843228	0.0129041	NA	12	17	17	Brain_amygdala
ENSG00000198502.5	HLA-DRB5	0.462255	NA	0.643898	0.106505	0.437988	3.4311e-11	NA	10	26	26	Brain_amygdala
ENSG00000250878.3	METTL21EP	0.461774	NA	0.644244	0.0463515	0.0822731	0.00761869	NA	13	16	16	Brain_amygdala
ENSG00000231181.1	RP13-15M17.1	0.461568	NA	0.644391	0.122037	0.111446	0.00361715	NA	19	34	34	Brain_amygdala
ENSG00000160282.9	FTCD	0.46156	NA	0.644397	0.0716814	0.078137	0.0146049	NA	14	26	26	Brain_amygdala
ENSG00000228261.1	RP11-127L20.3	0.460348	NA	0.645266	0.035664	0.10037	0.00484381	NA	15	22	22	Brain_amygdala
ENSG00000259785.1	RP13-98N21.3	0.460199	NA	0.645373	0.070417	0.109458	0.00309834	NA	4	5	5	Brain_amygdala
ENSG00000084734.4	GCKR	-0.459997	NA	0.645518	0.0221381	0.0565542	0.0371163	NA	11	12	12	Brain_amygdala
ENSG00000214846.4	RP11-115L11.1	-0.457093	NA	0.647604	0.0913184	0.170693	0.000308647	NA	33	42	42	Brain_amygdala
ENSG00000261159.1	RP11-723O4.9	-0.457086	NA	0.647609	0.0236711	0.0638269	0.0311543	NA	19	21	21	Brain_amygdala
ENSG00000100577.14	GSTZ1	-0.456422	NA	0.648086	0.061142	0.106605	0.00535255	NA	12	16	16	Brain_amygdala
ENSG00000226363.3	AC009336.24	-0.454562	NA	0.649424	0.100591	0.150077	0.000630672	NA	16	22	22	Brain_amygdala
ENSG00000088256.4	GNA11	-0.454513	NA	0.64946	0.00711125	0.0955361	0.00648044	NA	10	27	27	Brain_amygdala
ENSG00000261584.1	RP11-457M11.5	-0.454305	NA	0.649609	0.114859	0.23564	1.07763e-05	NA	34	42	42	Brain_amygdala
ENSG00000182628.8	SKA2	0.454056	NA	0.649789	0.0341593	0.110623	0.00331152	NA	18	19	19	Brain_amygdala
ENSG00000040531.10	CTNS	-0.453263	NA	0.650359	0.0021248	0.146955	0.00037243	NA	4	7	7	Brain_amygdala
ENSG00000196193.4	AC034229.1	-0.45299	NA	0.650556	0.0528132	0.0846984	0.0112181	NA	31	42	42	Brain_amygdala
ENSG00000162384.9	C1orf123	0.452073	NA	0.651217	0.0272127	0.124715	0.00122887	NA	10	11	11	Brain_amygdala
ENSG00000231351.2	AC111200.7	-0.451047	NA	0.651956	0.016804	0.0967247	0.0070443	NA	32	43	43	Brain_amygdala
ENSG00000081665.9	ZNF506	0.449929	NA	0.652762	0.114744	0.190637	0.00011083	NA	24	27	27	Brain_amygdala
ENSG00000103199.9	ZNF500	-0.449229	NA	0.653266	0.0746402	0.150059	0.00013716	NA	23	37	37	Brain_amygdala
ENSG00000100225.13	FBXO7	-0.448018	NA	0.65414	0.0533125	0.0939388	0.00466486	NA	10	11	11	Brain_amygdala
ENSG00000242337.1	TFP1	-0.447395	NA	0.65459	0.0150272	0.123251	0.00253138	NA	4	9	9	Brain_amygdala
ENSG00000251474.2	RPL32P3	-0.446816	NA	0.655008	0.178182	0.100508	0.00708947	NA	53	62	62	Brain_amygdala
ENSG00000206028.1	CTA-373H7.7	0.446467	NA	0.65526	0.0328655	0.128056	0.00202341	NA	9	17	17	Brain_amygdala
ENSG00000131069.15	ACSS2	0.445143	NA	0.656216	0.036243	0.0598164	0.038982	NA	4	5	5	Brain_amygdala
ENSG00000188312.9	CENPP	-0.444934	NA	0.656368	0.0884712	0.23019	1.28824e-05	NA	12	13	13	Brain_amygdala
ENSG00000226232.4	RP11-419C5.2	0.444272	NA	0.656846	0.188079	0.714212	2.39567e-26	NA	72	118	118	Brain_amygdala
ENSG00000229921.2	KIF25-AS1	-0.444116	NA	0.656959	0.304189	0.270129	2.23063e-06	NA	59	71	71	Brain_amygdala
ENSG00000091140.8	DLD	-0.442557	NA	0.658086	0.0376329	0.0849168	0.00677547	NA	7	9	9	Brain_amygdala
ENSG00000243566.2	UPK3B	0.442307	NA	0.658267	0.0588534	0.195128	5.77589e-05	NA	14	18	18	Brain_amygdala
ENSG00000171777.11	RASGRP4	-0.4422	NA	0.658345	0.22198	0.120584	0.00120169	NA	46	52	52	Brain_amygdala
ENSG00000171552.8	BCL2L1	0.440926	NA	0.659267	0.0501299	0.054086	0.0467987	NA	50	55	55	Brain_amygdala
ENSG00000243708.4	PLA2G4B	-0.440874	NA	0.659304	0.120981	0.131484	0.00157089	NA	29	37	37	Brain_amygdala
ENSG00000037042.8	TUBG2	-0.440706	NA	0.659426	0.0481671	0.14635	0.00074238	NA	23	26	26	Brain_amygdala
ENSG00000265752.2	RP11-403A21.1	0.440521	NA	0.65956	0.0925584	0.0593169	0.0388168	NA	31	37	37	Brain_amygdala
ENSG00000141252.15	VPS53	0.440439	NA	0.659619	0.258958	0.0989195	0.00308955	NA	40	66	66	Brain_amygdala
ENSG00000255737.2	AGAP2-AS1	0.440156	NA	0.659824	0.0911501	0.218619	1.18028e-05	NA	20	24	24	Brain_amygdala
ENSG00000123427.11	METTL21B	0.439906	NA	0.660005	0.313512	0.30203	1.30402e-07	NA	71	81	81	Brain_amygdala
ENSG00000196588.10	MKL1	-0.438696	NA	0.660882	0.220729	0.12171	0.00269722	NA	79	102	102	Brain_amygdala
ENSG00000120675.4	DNAJC15	0.43839	NA	0.661104	0.307129	0.531405	2.07965e-14	NA	90	116	116	Brain_amygdala
ENSG00000261098.1	RP11-819C21.1	-0.438383	NA	0.661109	0.0679774	0.131098	0.000841556	NA	72	79	79	Brain_amygdala
ENSG00000188199.6	NUTM2B	0.437668	NA	0.661627	0.0417359	0.248807	4.90498e-06	NA	13	23	23	Brain_amygdala
ENSG00000029559.5	IBSP	0.437183	NA	0.661979	0.0270286	0.0718886	0.0158225	NA	7	8	8	Brain_amygdala
ENSG00000140876.7	NUDT7	-0.43713	NA	0.662017	0.0718316	0.0612425	0.0320748	NA	38	45	45	Brain_amygdala
ENSG00000198900.5	TOP1	-0.437076	NA	0.662056	0.156489	0.0661157	0.0290023	NA	44	59	59	Brain_amygdala
ENSG00000161860.7	SYCE2	0.436579	NA	0.662416	0.0269926	0.0860275	0.0106172	NA	28	36	36	Brain_amygdala
ENSG00000100239.11	PPP6R2	-0.436564	NA	0.662428	0.0414271	0.202818	3.80782e-05	NA	20	34	34	Brain_amygdala
ENSG00000104497.9	SNX16	0.436053	NA	0.662798	0.05957	0.250072	5.77682e-06	NA	12	16	16	Brain_amygdala
ENSG00000086619.9	ERO1LB	0.436005	NA	0.662833	0.0519627	0.0998639	0.00413513	NA	26	31	31	Brain_amygdala
ENSG00000129595.8	EPB41L4A	0.435863	NA	0.662936	0.0415874	0.0534692	0.048575	NA	6	10	10	Brain_amygdala
ENSG00000151806.9	GUF1	0.435486	NA	0.66321	0.12108	0.272525	3.86695e-07	NA	19	22	22	Brain_amygdala
ENSG00000272279.1	RP11-157J24.2	-0.435025	NA	0.663544	0.372167	0.534855	4.69246e-16	NA	28	36	36	Brain_amygdala
ENSG00000260186.1	RP11-481J2.2	-0.434198	NA	0.664144	0.0782351	0.0839648	0.0140136	NA	18	38	38	Brain_amygdala
ENSG00000267224.1	AC005498.4	-0.433757	NA	0.664465	0.00937224	0.125033	0.00212907	NA	5	8	8	Brain_amygdala
ENSG00000004975.7	DVL2	0.433714	NA	0.664496	0.143806	0.0879346	0.0114979	NA	16	26	26	Brain_amygdala
ENSG00000205464.7	ATP6AP1L	-0.43254	NA	0.665349	0.132872	0.30029	2.79233e-07	NA	9	12	12	Brain_amygdala
ENSG00000266907.1	AC006116.22	-0.432093	NA	0.665674	0.033049	0.104275	0.00499679	NA	6	8	8	Brain_amygdala
ENSG00000253540.1	FAM86HP	-0.432043	NA	0.66571	0.0496194	0.140965	0.00123437	NA	9	12	12	Brain_amygdala
ENSG00000205078.5	SYCE1L	-0.43174	NA	0.66593	0.163011	0.181027	0.000144702	NA	45	56	56	Brain_amygdala
ENSG00000187954.8	CYHR1	-0.429716	NA	0.667403	0.0519684	0.0680325	0.0207253	NA	7	14	14	Brain_amygdala
ENSG00000084072.12	PPIE	-0.429272	NA	0.667726	0.101653	0.310622	8.49529e-08	NA	8	9	9	Brain_amygdala
ENSG00000185627.13	PSMD13	-0.427075	NA	0.669325	0.0404939	0.170265	0.000229003	NA	16	21	21	Brain_amygdala
ENSG00000251247.5	ZNF345	0.427	NA	0.669379	0.0100025	0.0959421	0.0076695	NA	1	1	1	Brain_amygdala
ENSG00000267594.5	CYP4F24P	0.426986	NA	0.66939	0.277153	0.608173	5.67898e-19	NA	24	29	29	Brain_amygdala
ENSG00000006432.11	MAP3K9	-0.426627	NA	0.669651	0.0661563	0.0988032	0.00367798	NA	17	27	27	Brain_amygdala
ENSG00000205583.9	STAG3L1	-0.424853	NA	0.670944	0.0269949	0.210894	2.821e-05	NA	11	15	15	Brain_amygdala
ENSG00000112796.5	ENPP5	0.424774	NA	0.671002	0.0383099	0.121553	0.00220622	NA	16	17	17	Brain_amygdala
ENSG00000181061.9	HIGD1A	0.424669	NA	0.671078	0.141805	0.211046	1.04142e-05	NA	82	87	87	Brain_amygdala
ENSG00000214530.3	STARD10	0.424631	NA	0.671106	0.112839	0.223344	7.35731e-06	NA	12	15	15	Brain_amygdala
ENSG00000170035.11	UBE2E3	0.424034	NA	0.671541	0.11711	0.130577	0.00109152	NA	48	59	59	Brain_amygdala
ENSG00000093183.9	SEC22C	-0.422716	NA	0.672502	0.104211	0.142521	0.000590349	NA	15	16	16	Brain_amygdala
ENSG00000271361.1	HTATSF1P2	0.422618	NA	0.672574	0.192162	0.188055	9.63413e-05	NA	42	53	53	Brain_amygdala
ENSG00000163659.8	TIPARP	-0.42254	NA	0.672631	0.0499886	0.0610713	0.0307659	NA	73	86	86	Brain_amygdala
ENSG00000177483.7	RBM44	0.422312	NA	0.672798	0.0121648	0.0599727	0.0354826	NA	4	6	6	Brain_amygdala
ENSG00000214279.8	RP11-108K14.4	-0.418718	NA	0.675422	0.0461402	0.156733	0.000509574	NA	5	9	9	Brain_amygdala
ENSG00000107951.8	MTPAP	0.418596	NA	0.675511	0.143797	0.271431	1.10622e-06	NA	27	41	41	Brain_amygdala
ENSG00000151233.6	GXYLT1	-0.418124	NA	0.675857	0.304989	0.0536347	0.0459806	NA	114	141	141	Brain_amygdala
ENSG00000142089.11	IFITM3	-0.417425	NA	0.676367	0.0190184	0.123788	0.00246916	NA	10	22	22	Brain_amygdala
ENSG00000164978.13	NUDT2	0.417393	NA	0.676391	0.123326	0.323499	1.07208e-07	NA	23	28	28	Brain_amygdala
ENSG00000187135.7	VSTM2B	-0.416575	NA	0.676989	0.0164895	0.0535016	0.0336652	NA	16	18	18	Brain_amygdala
ENSG00000125821.7	DTD1	0.41635	NA	0.677154	0.201965	0.239405	1.11472e-06	NA	78	102	102	Brain_amygdala
ENSG00000124116.14	WFDC3	0.415683	NA	0.677642	0.170853	0.180572	2.16256e-05	NA	35	45	45	Brain_amygdala
ENSG00000260750.1	RP11-482M8.1	-0.415091	NA	0.678075	0.0831623	0.124093	0.00175887	NA	17	26	26	Brain_amygdala
ENSG00000114650.14	SCAP	-0.414871	NA	0.678236	0.109155	0.114547	0.0030703	NA	24	32	32	Brain_amygdala
ENSG00000226314.3	ZNF192P1	0.414448	NA	0.678546	0.26055	0.117485	0.00115591	NA	33	40	40	Brain_amygdala
ENSG00000240344.4	PPIL3	0.414306	NA	0.67865	0.299766	0.503505	7.83456e-14	NA	40	51	51	Brain_amygdala
ENSG00000239672.3	NME1	-0.413861	NA	0.678976	0.000452649	0.0630366	0.0340501	NA	2	3	3	Brain_amygdala
ENSG00000236397.2	DDX11L2	-0.413786	NA	0.679031	0.086024	0.357811	1.10576e-09	NA	9	13	13	Brain_amygdala
ENSG00000138363.10	ATIC	-0.413749	NA	0.679058	0.0354854	0.164602	0.000226812	NA	11	14	14	Brain_amygdala
ENSG00000134253.5	TRIM45	-0.413468	NA	0.679264	0.0203839	0.152281	0.000363916	NA	4	8	8	Brain_amygdala
ENSG00000160828.13	STAG3L2	-0.412326	NA	0.6801	0.015148	0.406211	4.04993e-10	NA	8	12	12	Brain_amygdala
ENSG00000188997.3	KCTD21	-0.411495	NA	0.680709	0.113428	0.343989	2.59919e-08	NA	45	47	47	Brain_amygdala
ENSG00000134248.9	LAMTOR5	0.411102	NA	0.680998	0.0639659	0.077753	0.0171047	NA	22	23	23	Brain_amygdala
ENSG00000219626.4	FAM228B	-0.410118	NA	0.68172	0.37744	0.31652	9.22996e-08	NA	138	157	157	Brain_amygdala
ENSG00000013725.10	CD6	-0.410077	NA	0.681749	0.0561399	0.0650362	0.0155245	NA	4	6	6	Brain_amygdala
ENSG00000171806.7	METTL18	-0.409145	NA	0.682433	0.13088	0.0902864	0.00269143	NA	45	58	58	Brain_amygdala
ENSG00000249780.1	RP11-352E6.2	0.408014	NA	0.683264	0.0201329	0.051473	0.0448939	NA	14	14	14	Brain_amygdala
ENSG00000206145.4	P2RX6P	-0.407665	NA	0.68352	0.00283112	0.196073	3.83337e-05	NA	17	23	23	Brain_amygdala
ENSG00000162975.3	KCNF1	-0.407648	NA	0.683532	0.1575	0.171533	0.00014966	NA	29	39	39	Brain_amygdala
ENSG00000250312.2	ZNF718	0.407574	NA	0.683586	0.248679	0.208526	2.13233e-05	NA	28	43	43	Brain_amygdala
ENSG00000137713.11	PPP2R1B	-0.407273	NA	0.683807	0.0512235	0.220439	1.76078e-05	NA	9	10	10	Brain_amygdala
ENSG00000143036.12	SLC44A3	-0.407045	NA	0.683975	0.210821	0.224343	1.20004e-05	NA	38	49	49	Brain_amygdala
ENSG00000125885.9	MCM8	0.407003	NA	0.684006	0.0395099	0.1653	0.000252597	NA	9	11	11	Brain_amygdala
ENSG00000100033.12	PRODH	-0.406543	NA	0.684344	0.0266783	0.106977	0.00369046	NA	74	105	105	Brain_amygdala
ENSG00000198961.5	PJA2	-0.404153	NA	0.6861	0.131526	0.162202	0.000263971	NA	26	35	35	Brain_amygdala
ENSG00000213413.2	PVRIG	0.403789	NA	0.686368	0.212503	0.328772	4.2121e-08	NA	43	49	49	Brain_amygdala
ENSG00000221923.4	ZNF880	0.403343	NA	0.686696	0.191002	0.630462	1.96773e-20	NA	17	27	27	Brain_amygdala
ENSG00000164904.11	ALDH7A1	-0.40248	NA	0.687331	0.0132946	0.0920414	0.00928915	NA	2	4	4	Brain_amygdala
ENSG00000122882.6	ECD	0.401751	NA	0.687867	0.00996612	0.125831	0.00136877	NA	9	12	12	Brain_amygdala
ENSG00000105976.10	MET	-0.401221	NA	0.688257	0.0486022	0.176802	2.26395e-05	NA	5	9	9	Brain_amygdala
ENSG00000176476.4	CCDC101	-0.401	NA	0.68842	0.0120918	0.0562858	0.043109	NA	1	1	1	Brain_amygdala
ENSG00000143369.10	ECM1	-0.400924	NA	0.688476	0.0544128	0.0990242	0.00536879	NA	8	11	11	Brain_amygdala
ENSG00000106733.16	NMRK1	0.400291	NA	0.688942	0.277336	0.473797	7.51022e-13	NA	33	51	51	Brain_amygdala
ENSG00000162600.7	OMA1	0.400142	NA	0.689052	0.441698	0.204509	5.21126e-05	NA	138	183	183	Brain_amygdala
ENSG00000177868.7	CCDC23	0.400039	NA	0.689128	0.0598534	0.210436	3.98622e-05	NA	15	16	16	Brain_amygdala
ENSG00000176029.9	C11orf16	0.397784	NA	0.69079	0.131686	0.169518	0.000232911	NA	51	66	66	Brain_amygdala
ENSG00000229212.3	RP11-561C5.4	-0.397784	NA	0.69079	0.0989636	0.209292	3.69358e-05	NA	17	23	23	Brain_amygdala
ENSG00000187514.10	PTMA	0.39707	NA	0.691316	0.147313	0.0679491	0.0119672	NA	33	41	41	Brain_amygdala
ENSG00000140043.7	PTGR2	-0.397004	NA	0.691365	0.165256	0.106047	0.00483465	NA	54	64	64	Brain_amygdala
ENSG00000230521.1	HCG4P7	-0.396403	NA	0.691807	0.0247291	0.126148	0.0010545	NA	9	23	23	Brain_amygdala
ENSG00000112559.9	MDFI	-0.396248	NA	0.691922	0.035658	0.178436	0.000153775	NA	13	18	18	Brain_amygdala
ENSG00000166436.11	TRIM66	-0.396032	NA	0.692081	0.0700493	0.207948	5.18037e-05	NA	20	25	25	Brain_amygdala
ENSG00000130813.13	C19orf66	-0.395978	NA	0.692122	0.03744	0.0496061	0.0475113	NA	31	43	43	Brain_amygdala
ENSG00000237753.1	AC079922.3	0.395453	NA	0.692508	0.0805634	0.179744	0.000192958	NA	19	23	23	Brain_amygdala
ENSG00000197943.5	PLCG2	0.395432	NA	0.692524	0.0684259	0.236707	9.32805e-06	NA	22	25	25	Brain_amygdala
ENSG00000172785.14	CBWD1	-0.395422	NA	0.692532	0.043227	0.0744005	0.0171444	NA	6	6	6	Brain_amygdala
ENSG00000112118.13	MCM3	-0.394938	NA	0.692889	0.0436805	0.0923619	0.00795015	NA	25	30	30	Brain_amygdala
ENSG00000157379.9	DHRS1	0.39452	NA	0.693197	0.22351	0.353273	4.14692e-10	NA	22	24	24	Brain_amygdala
ENSG00000163933.5	RFT1	0.394518	NA	0.693198	0.272087	0.166386	0.000268926	NA	55	64	64	Brain_amygdala
ENSG00000108828.11	VAT1	-0.394285	NA	0.693371	0.0781493	0.101443	0.00575624	NA	14	19	19	Brain_amygdala
ENSG00000121005.4	CRISPLD1	0.394034	NA	0.693556	0.0925289	0.111566	0.00313485	NA	19	21	21	Brain_amygdala
ENSG00000166337.5	TAF10	0.393934	NA	0.69363	0.248501	0.138	0.000780515	NA	57	80	80	Brain_amygdala
ENSG00000107560.6	RAB11FIP2	-0.393866	NA	0.69368	0.0785477	0.198908	9.37095e-05	NA	30	43	43	Brain_amygdala
ENSG00000122025.10	FLT3	0.393307	NA	0.694093	0.0315131	0.0763118	0.0109402	NA	9	10	10	Brain_amygdala
ENSG00000155066.11	PROM2	0.393226	NA	0.694152	0.347401	0.142737	0.000499308	NA	37	50	50	Brain_amygdala
ENSG00000171133.2	OR2K2	0.392905	NA	0.69439	0.0624767	0.0752511	0.0166621	NA	23	31	31	Brain_amygdala
ENSG00000224687.1	RASAL2-AS1	0.39248	NA	0.694703	0.0855522	0.0733765	0.019575	NA	58	71	71	Brain_amygdala
ENSG00000271904.1	CTC-498M16.4	0.392356	NA	0.694795	0.153783	0.210564	1.62709e-05	NA	60	77	77	Brain_amygdala
ENSG00000228067.1	RP11-61J19.3	-0.392304	NA	0.694834	0.024141	0.0735145	0.021258	NA	19	22	22	Brain_amygdala
ENSG00000163138.14	PACRGL	-0.39215	NA	0.694947	0.0554277	0.215146	1.17466e-05	NA	13	18	18	Brain_amygdala
ENSG00000204778.4	RP11-15J10.1	-0.392047	NA	0.695024	0.0378718	0.0554247	0.0270093	NA	3	5	5	Brain_amygdala
ENSG00000164961.11	KIAA0196	-0.391659	NA	0.69531	0.258483	0.0588644	0.0399118	NA	69	83	83	Brain_amygdala
ENSG00000273340.1	MICE	0.391092	NA	0.695729	0.0895268	0.0771812	0.0167666	NA	41	73	73	Brain_amygdala
ENSG00000062524.11	LTK	-0.39078	NA	0.69596	0.016701	0.0602065	0.0317056	NA	3	4	4	Brain_amygdala
ENSG00000146242.5	TPBG	-0.39042	NA	0.696226	0.0201227	0.108927	0.00486786	NA	6	7	7	Brain_amygdala
ENSG00000220563.1	PKMP3	0.389292	NA	0.69706	0.0814769	0.203796	1.93001e-05	NA	24	29	29	Brain_amygdala
ENSG00000227066.1	RP3-340N1.2	0.388983	NA	0.697289	0.1045	0.192064	5.85437e-05	NA	13	17	17	Brain_amygdala
ENSG00000078246.11	TULP3	0.387517	NA	0.698373	0.105875	0.223546	1.7553e-05	NA	38	44	44	Brain_amygdala
ENSG00000100304.12	TTLL12	0.387347	NA	0.6985	0.0121953	0.0858886	0.0131707	NA	6	15	15	Brain_amygdala
ENSG00000187838.12	TMEM256-PLSCR3	-0.385411	NA	0.699933	0.0191376	0.0908432	0.00833974	NA	12	13	13	Brain_amygdala
ENSG00000132199.14	ENOSF1	0.384995	NA	0.700241	0.0130824	0.111489	0.00439239	NA	5	9	9	Brain_amygdala
ENSG00000163235.11	TGFA	0.384911	NA	0.700303	0.164264	0.12264	0.00217611	NA	72	85	85	Brain_amygdala
ENSG00000111786.4	SRSF9	0.384805	NA	0.700382	0.0770963	0.0819015	0.0107063	NA	24	30	30	Brain_amygdala
ENSG00000180376.12	CCDC66	0.384742	NA	0.700428	0.188207	0.140643	0.00132911	NA	49	60	60	Brain_amygdala
ENSG00000260727.1	SLC7A5P1	-0.382967	NA	0.701744	0.0369313	0.206474	4.22406e-05	NA	4	12	12	Brain_amygdala
ENSG00000146733.9	PSPH	-0.3821	NA	0.702387	0.000656735	0.158416	0.000140415	NA	8	11	11	Brain_amygdala
ENSG00000088387.13	DOCK9	-0.381948	NA	0.7025	0.0121446	0.062702	0.0343201	NA	6	7	7	Brain_amygdala
ENSG00000164344.11	KLKB1	-0.381027	NA	0.703183	0.12649	0.122746	0.00148075	NA	29	40	40	Brain_amygdala
ENSG00000166770.6	ZNF667-AS1	-0.380521	NA	0.703558	0.107462	0.0677085	0.0286084	NA	25	37	37	Brain_amygdala
ENSG00000166091.15	CMTM5	-0.380049	NA	0.703909	0.475032	0.160867	0.000239783	NA	99	138	138	Brain_amygdala
ENSG00000196335.8	STK31	-0.378515	NA	0.705048	0.0282072	0.118071	0.00259933	NA	3	5	5	Brain_amygdala
ENSG00000244291.1	C7orf13	-0.37788	NA	0.70552	0.117404	0.319562	8.26699e-08	NA	18	27	27	Brain_amygdala
ENSG00000255529.3	POLR2M	-0.377489	NA	0.70581	0.199028	0.144969	0.000870109	NA	82	101	101	Brain_amygdala
ENSG00000272428.1	RP11-704J17.5	-0.377195	NA	0.706029	0.0448408	0.0748765	0.0169749	NA	31	42	42	Brain_amygdala
ENSG00000242866.5	STRC	0.376695	NA	0.7064	0.112472	0.269308	1.41543e-06	NA	16	19	19	Brain_amygdala
ENSG00000111850.6	SMIM8	0.376512	NA	0.706536	0.0598631	0.161837	0.000412175	NA	39	46	46	Brain_amygdala
ENSG00000157150.4	TIMP4	0.37609	NA	0.70685	0.284543	0.117465	0.00316154	NA	80	91	91	Brain_amygdala
ENSG00000133466.9	C1QTNF6	-0.376001	NA	0.706916	0.448027	0.336997	2.35831e-09	NA	65	93	93	Brain_amygdala
ENSG00000237821.1	AC083873.4	-0.375871	NA	0.707012	0.0428733	0.0927481	0.00728786	NA	46	55	55	Brain_amygdala
ENSG00000164106.3	SCRG1	0.375507	NA	0.707284	0.0930355	0.127667	0.00159398	NA	8	9	9	Brain_amygdala
ENSG00000177236.3	AP006621.1	-0.374024	NA	0.708387	0.0144266	0.618951	7.64123e-19	NA	16	33	33	Brain_amygdala
ENSG00000134901.8	KDELC1	0.374	NA	0.708404	0.000990028	0.163825	0.000167278	NA	1	3	3	Brain_amygdala
ENSG00000204219.5	TCEA3	-0.37366	NA	0.708657	0.120727	0.162729	0.000346739	NA	23	30	30	Brain_amygdala
ENSG00000058056.4	USP13	0.373315	NA	0.708914	0.0708842	0.112982	0.00265752	NA	7	10	10	Brain_amygdala
ENSG00000109771.11	LRP2BP	0.373196	NA	0.709002	0.0345158	0.0912178	0.00823865	NA	12	18	18	Brain_amygdala
ENSG00000139055.2	ERP27	-0.372225	NA	0.709726	0.0125764	0.0504626	0.0482691	NA	6	8	8	Brain_amygdala
ENSG00000236790.1	LINC00299	0.37188	NA	0.709982	0.29331	0.129068	0.00170436	NA	62	76	76	Brain_amygdala
ENSG00000272855.1	RP5-1102E8.3	-0.371759	NA	0.710072	0.000312639	0.0584212	0.0400784	NA	3	4	4	Brain_amygdala
ENSG00000219481.6	NBPF1	-0.371437	NA	0.710312	0.0756771	0.164473	0.000329433	NA	15	18	18	Brain_amygdala
ENSG00000147576.11	ADHFE1	-0.370889	NA	0.71072	0.234069	0.246807	3.31175e-06	NA	44	53	53	Brain_amygdala
ENSG00000229137.2	RP11-101P17.11	0.37082	NA	0.710771	0.00189572	0.0855472	0.0112485	NA	4	6	6	Brain_amygdala
ENSG00000166582.5	CENPV	-0.370787	NA	0.710796	0.175329	0.386933	8.62255e-10	NA	12	14	14	Brain_amygdala
ENSG00000072571.15	HMMR	0.370735	NA	0.710835	0.0196885	0.0552595	0.0351329	NA	13	14	14	Brain_amygdala
ENSG00000251623.1	RP11-826N14.4	-0.370613	NA	0.710926	0.0268864	0.058646	0.0355825	NA	4	4	4	Brain_amygdala
ENSG00000167525.9	PROCA1	-0.369311	NA	0.711896	0.0333179	0.0925243	0.00834362	NA	27	36	36	Brain_amygdala
ENSG00000122218.10	COPA	0.369083	NA	0.712066	0.0683592	0.0845351	0.0112452	NA	41	46	46	Brain_amygdala
ENSG00000272180.1	RP11-481J13.1	0.368493	NA	0.712505	0.101504	0.0493157	0.0404303	NA	34	39	39	Brain_amygdala
ENSG00000253276.1	CCDC71L	-0.367377	NA	0.713338	0.0483037	0.135875	0.00143132	NA	15	19	19	Brain_amygdala
ENSG00000231259.3	AC125232.1	0.366997	NA	0.713621	0.100429	0.247945	3.90447e-07	NA	4	4	4	Brain_amygdala
ENSG00000260685.1	RP11-326L17.1	0.36558	NA	0.714678	0.0476878	0.141892	0.00101901	NA	7	12	12	Brain_amygdala
ENSG00000251369.4	ZNF550	0.365579	NA	0.714679	0.298265	0.156031	0.000612864	NA	60	90	90	Brain_amygdala
ENSG00000235098.4	ANKRD65	-0.364	NA	0.715858	9.64031e-05	0.264816	1.09097e-06	NA	1	9	9	Brain_amygdala
ENSG00000215251.3	FASTKD5	0.363985	NA	0.715869	0.124432	0.0718671	0.0191229	NA	24	34	34	Brain_amygdala
ENSG00000143156.9	NME7	0.363951	NA	0.715895	0.0334961	0.100034	0.00625218	NA	17	29	29	Brain_amygdala
ENSG00000069424.10	KCNAB2	0.363684	NA	0.716094	0.0108537	0.0805368	0.0146138	NA	15	17	17	Brain_amygdala
ENSG00000234537.1	RP11-100G15.7	-0.363639	NA	0.716128	0.105536	0.105688	0.00450709	NA	30	41	41	Brain_amygdala
ENSG00000160325.10	CACFD1	0.363259	NA	0.716412	0.0658739	0.143811	0.000700217	NA	14	29	29	Brain_amygdala
ENSG00000104131.8	EIF3J	-0.362669	NA	0.716852	0.03364	0.0633304	0.032691	NA	3	6	6	Brain_amygdala
ENSG00000163046.11	ANKRD30BL	-0.362006	NA	0.717348	0.0148223	0.20152	7.54847e-05	NA	11	24	24	Brain_amygdala
ENSG00000100109.12	TFIP11	-0.36125	NA	0.717913	0.013057	0.0722114	0.0217459	NA	5	7	7	Brain_amygdala
ENSG00000101190.8	TCFL5	-0.360754	NA	0.718283	0.0872537	0.0675311	0.0200096	NA	8	15	15	Brain_amygdala
ENSG00000204241.3	RP11-713P17.3	-0.359781	NA	0.719011	0.0920341	0.0638327	0.0312357	NA	41	50	50	Brain_amygdala
ENSG00000176209.7	SMIM19	0.359692	NA	0.719077	0.362902	0.196714	6.44845e-05	NA	89	106	106	Brain_amygdala
ENSG00000227370.1	RP4-669P10.19	0.35952	NA	0.719206	0.0190348	0.0718149	0.0243404	NA	19	21	21	Brain_amygdala
ENSG00000167553.10	TUBA1C	-0.359381	NA	0.71931	0.0849381	0.211732	2.56869e-05	NA	11	14	14	Brain_amygdala
ENSG00000129103.13	SUMF2	-0.359175	NA	0.719464	0.0330327	0.0638446	0.0345094	NA	9	12	12	Brain_amygdala
ENSG00000263503.1	RP11-707O23.5	-0.358858	NA	0.719701	0.00599197	0.486753	5.92769e-13	NA	7	26	26	Brain_amygdala
ENSG00000185860.9	C1orf110	0.3584	NA	0.720044	0.144162	0.137689	0.00108466	NA	47	61	61	Brain_amygdala
ENSG00000133895.10	MEN1	-0.35828	NA	0.720134	0.0382998	0.0701764	0.0234145	NA	8	11	11	Brain_amygdala
ENSG00000168484.8	SFTPC	0.358133	NA	0.720244	0.0376619	0.103262	0.00229655	NA	10	12	12	Brain_amygdala
ENSG00000161551.8	ZNF577	0.358088	NA	0.720278	0.372311	0.106771	0.00240635	NA	100	147	147	Brain_amygdala
ENSG00000198130.10	HIBCH	-0.357944	NA	0.720385	0.0648764	0.223812	2.00939e-05	NA	17	19	19	Brain_amygdala
ENSG00000205035.4	RP11-707M1.1	-0.357597	NA	0.720645	0.168906	0.23902	2.48597e-06	NA	46	50	50	Brain_amygdala
ENSG00000137563.7	GGH	0.357237	NA	0.720915	0.0154551	0.0717689	0.0201875	NA	36	43	43	Brain_amygdala
ENSG00000136059.10	VILL	0.356633	NA	0.721366	0.21816	0.148574	0.000775501	NA	69	79	79	Brain_amygdala
ENSG00000065548.13	ZC3H15	-0.356105	NA	0.721762	0.121683	0.0674206	0.0245148	NA	66	83	83	Brain_amygdala
ENSG00000203279.3	RP11-498P14.5	-0.353242	NA	0.723907	0.126009	0.328123	2.10109e-08	NA	54	60	60	Brain_amygdala
ENSG00000038002.4	AGA	0.352646	NA	0.724354	0.194208	0.131358	0.0016378	NA	45	67	67	Brain_amygdala
ENSG00000077782.15	FGFR1	0.352357	NA	0.72457	0.0446378	0.118697	0.00192161	NA	9	14	14	Brain_amygdala
ENSG00000198945.3	L3MBTL3	-0.352309	NA	0.724606	0.0941604	0.122173	0.00271385	NA	33	55	55	Brain_amygdala
ENSG00000144182.12	LIPT1	-0.352134	NA	0.724738	0.123	0.229782	8.71786e-06	NA	26	30	30	Brain_amygdala
ENSG00000177302.10	TOP3A	0.351781	NA	0.725003	0.170259	0.0710733	0.0179177	NA	35	52	52	Brain_amygdala
ENSG00000101104.8	PABPC1L	0.351763	NA	0.725016	0.105681	0.193567	7.47424e-05	NA	29	36	36	Brain_amygdala
ENSG00000105185.7	PDCD5	-0.351198	NA	0.72544	0.121461	0.128586	0.00135104	NA	39	49	49	Brain_amygdala
ENSG00000197083.7	ZNF300P1	-0.350825	NA	0.725719	0.171799	0.538922	3.194e-16	NA	30	39	39	Brain_amygdala
ENSG00000196072.7	BLOC1S2	-0.349442	NA	0.726757	0.073677	0.171338	4.83392e-05	NA	14	17	17	Brain_amygdala
ENSG00000146205.9	ANO7	0.349213	NA	0.726929	0.0856748	0.111782	0.00302158	NA	16	24	24	Brain_amygdala
ENSG00000185485.10	SDHAP1	0.348917	NA	0.727152	0.122792	0.0800804	0.0114059	NA	45	79	79	Brain_amygdala
ENSG00000226278.1	PSPHP1	0.348398	NA	0.727541	0.0390914	0.49721	2.12323e-13	NA	7	12	12	Brain_amygdala
ENSG00000122687.13	FTSJ2	0.347869	NA	0.727939	0.0895968	0.306521	1.0961e-07	NA	7	11	11	Brain_amygdala
ENSG00000214425.2	LRRC37A4P	-0.347847	NA	0.727955	0.122828	0.444835	1.66831e-11	NA	20	45	45	Brain_amygdala
ENSG00000054983.12	GALC	-0.347626	NA	0.728121	0.367086	0.147882	0.000558537	NA	110	141	141	Brain_amygdala
ENSG00000172586.7	CHCHD1	0.346578	NA	0.728908	0.0701226	0.0678931	0.0249046	NA	26	29	29	Brain_amygdala
ENSG00000116791.9	CRYZ	0.346334	NA	0.729092	0.103412	0.131333	0.000566536	NA	45	51	51	Brain_amygdala
ENSG00000070269.9	TMEM260	0.345506	NA	0.729714	0.151575	0.0854073	0.00882838	NA	45	77	77	Brain_amygdala
ENSG00000111341.5	MGP	0.34543	NA	0.729771	0.00882544	0.0658353	0.0243641	NA	3	7	7	Brain_amygdala
ENSG00000153113.19	CAST	-0.345239	NA	0.729915	0.125207	0.201721	2.38176e-05	NA	23	27	27	Brain_amygdala
ENSG00000236493.1	EIF2S2P3	-0.345235	NA	0.729918	0.0845461	0.16303	0.000246638	NA	53	72	72	Brain_amygdala
ENSG00000142675.13	CNKSR1	-0.345193	NA	0.729949	0.228413	0.285703	4.98385e-08	NA	26	28	28	Brain_amygdala
ENSG00000272316.1	XXbac-BPGBPG55C20.2	0.344875	NA	0.730188	0.232922	0.251326	6.37568e-07	NA	27	36	36	Brain_amygdala
ENSG00000177144.5	NUDT4P1	0.344758	NA	0.730276	0.00223956	0.0897284	0.010858	NA	3	8	8	Brain_amygdala
ENSG00000140873.11	ADAMTS18	0.344659	NA	0.730351	0.104722	0.381147	4.1069e-09	NA	17	24	24	Brain_amygdala
ENSG00000178096.8	BOLA1	-0.34457	NA	0.730418	0.000120938	0.0524758	0.049467	NA	4	16	16	Brain_amygdala
ENSG00000169884.9	WNT10B	0.34441	NA	0.730538	0.129284	0.100916	0.00513762	NA	30	35	35	Brain_amygdala
ENSG00000135503.8	ACVR1B	0.344378	NA	0.730562	0.358079	0.0615703	0.022642	NA	63	75	75	Brain_amygdala
ENSG00000272462.2	U91328.19	0.344241	NA	0.730665	0.0893759	0.196575	2.88069e-05	NA	21	22	22	Brain_amygdala
ENSG00000268535.1	RP11-420K14.3	-0.344207	NA	0.730691	0.116824	0.296863	2.96238e-07	NA	48	54	54	Brain_amygdala
ENSG00000100802.10	C14orf93	-0.344072	NA	0.730792	0.0737764	0.0838138	0.00777709	NA	33	38	38	Brain_amygdala
ENSG00000162039.10	MEIOB	0.343585	NA	0.731159	0.0178055	0.0997007	0.00450147	NA	61	64	64	Brain_amygdala
ENSG00000152582.8	SPEF2	0.343321	NA	0.731357	0.0428264	0.124835	0.00240441	NA	37	37	37	Brain_amygdala
ENSG00000155542.7	SETD9	0.343125	NA	0.731505	0.339121	0.274838	1.27733e-06	NA	90	105	105	Brain_amygdala
ENSG00000182013.13	PNMAL1	-0.341364	NA	0.732829	0.0284688	0.095227	0.00563684	NA	6	8	8	Brain_amygdala
ENSG00000204622.6	HLA-J	-0.340935	NA	0.733152	0.0165595	0.144647	0.000541505	NA	15	33	33	Brain_amygdala
ENSG00000136982.5	DSCC1	0.340807	NA	0.733249	0.112251	0.127509	0.00080977	NA	25	26	26	Brain_amygdala
ENSG00000173145.7	NOC3L	-0.34057	NA	0.733428	0.0283088	0.102582	0.00418057	NA	7	8	8	Brain_amygdala
ENSG00000154146.8	NRGN	-0.340526	NA	0.73346	0.0786765	0.0877054	0.00898627	NA	28	37	37	Brain_amygdala
ENSG00000251350.1	RP11-328N19.1	-0.340503	NA	0.733477	0.145901	0.2393	2.62012e-06	NA	56	63	63	Brain_amygdala
ENSG00000264469.1	RP11-173M1.8	0.339625	NA	0.734139	0.0235583	0.115727	0.00123563	NA	7	10	10	Brain_amygdala
ENSG00000218510.3	LINC00339	-0.339448	NA	0.734272	0.188762	0.126304	0.000728986	NA	55	61	61	Brain_amygdala
ENSG00000197406.6	DIO3	0.338901	NA	0.734684	0.0907982	0.0702162	0.0260849	NA	19	25	25	Brain_amygdala
ENSG00000233426.2	EIF3FP3	-0.338203	NA	0.73521	0.00952619	0.187602	6.22703e-05	NA	29	33	33	Brain_amygdala
ENSG00000212127.5	TAS2R14	-0.337813	NA	0.735504	0.0280479	0.130564	0.00134085	NA	24	31	31	Brain_amygdala
ENSG00000258839.2	MC1R	-0.33755	NA	0.735702	0.183802	0.0727023	0.0225672	NA	35	42	42	Brain_amygdala
ENSG00000173156.2	RHOD	0.337172	NA	0.735987	0.122761	0.183989	4.84872e-05	NA	7	8	8	Brain_amygdala
ENSG00000260469.1	RP11-8P11.3	-0.336568	NA	0.736443	0.0222135	0.0889309	0.00797766	NA	10	13	13	Brain_amygdala
ENSG00000138709.13	LARP1B	-0.336329	NA	0.736623	0.0967418	0.060659	0.0370889	NA	20	32	32	Brain_amygdala
ENSG00000183476.8	SH2D7	0.335908	NA	0.73694	0.111167	0.0550828	0.0357857	NA	19	29	29	Brain_amygdala
ENSG00000100888.8	CHD8	0.335268	NA	0.737423	0.234221	0.136454	0.00157631	NA	54	72	72	Brain_amygdala
ENSG00000204538.3	PSORS1C2	-0.335264	NA	0.737426	0.0220484	0.068182	0.0287307	NA	14	24	24	Brain_amygdala
ENSG00000261617.1	RP11-243A14.1	0.33509	NA	0.737558	0.0310807	0.170215	0.000332777	NA	9	16	16	Brain_amygdala
ENSG00000227533.1	SLC2A1-AS1	0.334994	NA	0.73763	0.345796	0.126025	0.00197634	NA	99	118	118	Brain_amygdala
ENSG00000125755.14	SYMPK	-0.334751	NA	0.737813	0.0149328	0.072246	0.0239554	NA	7	8	8	Brain_amygdala
ENSG00000109079.5	TNFAIP1	-0.33456	NA	0.737957	0.0301282	0.134283	0.000959688	NA	6	7	7	Brain_amygdala
ENSG00000100626.12	GALNT16	0.334195	NA	0.738232	0.228869	0.0839092	0.0127577	NA	56	62	62	Brain_amygdala
ENSG00000112276.9	BVES	0.333618	NA	0.738668	0.0905469	0.124753	0.00219174	NA	49	57	57	Brain_amygdala
ENSG00000124596.12	OARD1	-0.33345	NA	0.738795	0.0897145	0.0932884	0.00839747	NA	24	32	32	Brain_amygdala
ENSG00000257800.1	FNBP1P1	-0.332775	NA	0.739304	0.0687158	0.402043	1.98718e-10	NA	13	16	16	Brain_amygdala
ENSG00000177842.7	ZNF620	0.33255	NA	0.739474	0.00728269	0.05815	0.0401903	NA	3	4	4	Brain_amygdala
ENSG00000198515.9	CNGA1	0.332372	NA	0.739609	0.0632203	0.182438	0.000135582	NA	22	24	24	Brain_amygdala
ENSG00000259438.1	CTD-2650P22.1	-0.329638	NA	0.741673	0.0651114	0.0551105	0.0474315	NA	28	34	34	Brain_amygdala
ENSG00000134809.4	TIMM10	-0.329234	NA	0.741979	0.104047	0.323327	2.0271e-08	NA	11	13	13	Brain_amygdala
ENSG00000272195.1	RP11-156E8.1	0.329067	NA	0.742105	0.272373	0.48216	1.53278e-12	NA	40	60	60	Brain_amygdala
ENSG00000101346.7	POFUT1	-0.328831	NA	0.742284	0.0749633	0.0965557	0.00705402	NA	14	15	15	Brain_amygdala
ENSG00000266490.1	CTD-2349P21.9	-0.328744	NA	0.742349	0.311362	0.2932	6.36857e-07	NA	80	121	121	Brain_amygdala
ENSG00000246898.1	LINC00920	-0.328547	NA	0.742498	0.199977	0.39745	7.10637e-10	NA	8	8	8	Brain_amygdala
ENSG00000128645.11	HOXD1	-0.328259	NA	0.742716	0.32207	0.254551	4.1588e-06	NA	71	102	102	Brain_amygdala
ENSG00000254427.1	RP11-430H10.1	-0.328255	NA	0.742719	0.197412	0.299315	1.31184e-07	NA	17	19	19	Brain_amygdala
ENSG00000270020.1	RP11-463O9.9	-0.32822	NA	0.742745	0.359962	0.359672	5.47531e-09	NA	50	61	61	Brain_amygdala
ENSG00000103852.8	TTC23	0.327987	NA	0.742921	0.046383	0.299062	4.03392e-08	NA	5	6	6	Brain_amygdala
ENSG00000182534.9	MXRA7	-0.32765	NA	0.743176	0.158906	0.347464	4.24664e-09	NA	16	26	26	Brain_amygdala
ENSG00000186301.7	MST1P2	0.327623	NA	0.743197	0.280353	0.238175	1.21708e-05	NA	66	86	86	Brain_amygdala
ENSG00000228409.1	CCT6P1	-0.327389	NA	0.743374	0.0450736	0.101439	0.00618656	NA	8	14	14	Brain_amygdala
ENSG00000117543.15	DPH5	-0.327	NA	0.743668	0.003337	0.0956971	0.00779559	NA	1	2	2	Brain_amygdala
ENSG00000131558.10	EXOC4	-0.326753	NA	0.743855	0.086129	0.181748	0.000139851	NA	44	48	48	Brain_amygdala
ENSG00000232022.2	RP5-1109J22.1	0.326034	NA	0.744398	0.116773	0.107263	0.00316892	NA	58	63	63	Brain_amygdala
ENSG00000077312.4	SNRPA	-0.32573	NA	0.744629	0.0463131	0.141532	0.000168626	NA	11	13	13	Brain_amygdala
ENSG00000114956.15	DGUOK	0.325516	NA	0.74479	0.0360924	0.157646	0.000413527	NA	17	26	26	Brain_amygdala
ENSG00000161021.7	MAML1	-0.324292	NA	0.745717	0.0296653	0.0600299	0.0303598	NA	7	12	12	Brain_amygdala
ENSG00000106153.12	CHCHD2	-0.323733	NA	0.74614	0.0644757	0.079695	0.0133511	NA	19	24	24	Brain_amygdala
ENSG00000187595.10	ZNF385C	-0.323664	NA	0.746192	0.0710338	0.0879973	0.00884886	NA	11	14	14	Brain_amygdala
ENSG00000095464.9	PDE6C	-0.322922	NA	0.746754	0.00351874	0.0617056	0.0383915	NA	2	4	4	Brain_amygdala
ENSG00000187630.10	DHRS4L2	-0.322845	NA	0.746813	0.162171	0.147326	0.000655007	NA	44	48	48	Brain_amygdala
ENSG00000050165.13	DKK3	-0.322633	NA	0.746973	0.10298	0.0704847	0.0195617	NA	30	43	43	Brain_amygdala
ENSG00000234608.3	MAPKAPK5-AS1	0.322474	NA	0.747094	0.0393011	0.0867979	0.00702979	NA	83	93	93	Brain_amygdala
ENSG00000132740.4	IGHMBP2	0.322238	NA	0.747273	0.303451	0.256836	3.96759e-06	NA	47	52	52	Brain_amygdala
ENSG00000063180.4	CA11	0.322187	NA	0.747311	0.0512391	0.160597	0.00032257	NA	12	21	21	Brain_amygdala
ENSG00000198356.7	ASNA1	0.322166	NA	0.747327	0.0566835	0.155127	0.000466794	NA	34	36	36	Brain_amygdala
ENSG00000145439.7	CBR4	-0.321637	NA	0.747728	0.126903	0.0816545	0.0138907	NA	27	31	31	Brain_amygdala
ENSG00000162877.8	PM20D1	0.321357	NA	0.74794	0.0426326	0.12545	0.0018585	NA	11	14	14	Brain_amygdala
ENSG00000078053.12	AMPH	-0.320807	NA	0.748356	0.0566721	0.114079	0.00304927	NA	26	31	31	Brain_amygdala
ENSG00000163811.7	WDR43	-0.320665	NA	0.748464	0.0204299	0.0849842	0.0124311	NA	10	10	10	Brain_amygdala
ENSG00000142794.14	NBPF3	0.320283	NA	0.748754	0.131603	0.503406	3.97504e-14	NA	13	18	18	Brain_amygdala
ENSG00000234104.1	RP5-1177M21.1	-0.32007	NA	0.748916	0.0602363	0.153282	0.00048296	NA	54	74	74	Brain_amygdala
ENSG00000143641.8	GALNT2	0.31966	NA	0.749226	0.0279084	0.0886862	0.00928167	NA	6	6	6	Brain_amygdala
ENSG00000126368.5	NR1D1	-0.319651	NA	0.749233	0.113989	0.0479401	0.0392489	NA	40	48	48	Brain_amygdala
ENSG00000260369.2	CTD-2526A2.2	0.319574	NA	0.749292	0.0903437	0.226578	2.04107e-05	NA	19	47	47	Brain_amygdala
ENSG00000142252.6	GEMIN7	-0.318249	NA	0.750296	0.06261	0.0903366	0.00861037	NA	18	22	22	Brain_amygdala
ENSG00000260787.1	RP11-797A18.4	-0.318207	NA	0.750328	0.142382	0.185411	0.000160055	NA	29	30	30	Brain_amygdala
ENSG00000198156.6	NPIPB6	-0.317412	NA	0.750931	0.148944	0.0810851	0.0130937	NA	33	39	39	Brain_amygdala
ENSG00000211445.7	GPX3	-0.31562	NA	0.752291	0.288775	0.145205	0.000615901	NA	75	94	94	Brain_amygdala
ENSG00000076662.5	ICAM3	-0.315321	NA	0.752518	01:16:24.636000	0.274469	3.12623e-07	NA	22	34	34	Brain_amygdala
ENSG00000143674.6	MLK4	-0.315123	NA	0.752668	0.0447326	0.131995	0.00170438	NA	15	22	22	Brain_amygdala
ENSG00000266402.2	SNORA76	0.314215	NA	0.753358	0.0528968	0.119406	0.00287067	NA	22	27	27	Brain_amygdala
ENSG00000238083.3	LRRC37A2	0.313822	NA	0.753656	0.0333688	0.407844	3.55223e-10	NA	11	43	43	Brain_amygdala
ENSG00000171928.9	TVP23B	0.31381	NA	0.753665	0.103271	0.323196	1.01737e-07	NA	7	11	11	Brain_amygdala
ENSG00000240875.1	LINC00886	-0.313612	NA	0.753816	0.118252	0.154789	0.000225537	NA	62	92	92	Brain_amygdala
ENSG00000186517.9	ARHGAP30	0.313323	NA	0.754036	0.0321992	0.0661798	0.0279192	NA	14	20	20	Brain_amygdala
ENSG00000149541.5	B3GAT3	0.312612	NA	0.754575	0.016687	0.0778622	0.0156778	NA	9	10	10	Brain_amygdala
ENSG00000232746.1	RP11-767C1.1	0.312124	NA	0.754946	0.0174393	0.0615846	0.0309942	NA	31	34	34	Brain_amygdala
ENSG00000213672.3	NCKIPSD	-0.31205	NA	0.755002	0.0790753	0.234464	4.8659e-06	NA	16	19	19	Brain_amygdala
ENSG00000272864.1	RP11-17E13.2	0.310304	NA	0.75633	0.0904768	0.279969	6.32144e-07	NA	64	77	77	Brain_amygdala
ENSG00000156113.16	KCNMA1	0.309277	NA	0.757111	0.376952	0.163773	0.000154762	NA	88	109	109	Brain_amygdala
ENSG00000164144.10	ARFIP1	-0.308601	NA	0.757625	0.0444727	0.148787	0.000668374	NA	16	16	16	Brain_amygdala
ENSG00000169402.11	RSPH10B2	0.308275	NA	0.757873	0.0838789	0.0796164	0.0157945	NA	26	46	46	Brain_amygdala
ENSG00000225449.2	AC079776.7	-0.308189	NA	0.757938	0.161835	0.290536	3.72657e-07	NA	26	28	28	Brain_amygdala
ENSG00000184574.5	LPAR5	-0.307406	NA	0.758534	0.087859	0.117732	0.00204481	NA	36	56	56	Brain_amygdala
ENSG00000107859.5	PITX3	0.306926	NA	0.7589	0.0630209	0.119643	0.00158435	NA	17	21	21	Brain_amygdala
ENSG00000248593.3	DSTNP2	-0.306416	NA	0.759288	0.0199305	0.0867761	0.00615711	NA	10	21	21	Brain_amygdala
ENSG00000171863.8	RPS7	0.306242	NA	0.759421	0.0476825	0.10511	0.00529543	NA	10	12	12	Brain_amygdala
ENSG00000123338.8	NCKAP1L	-0.3051	NA	0.76029	0.464773	0.0523201	0.0464568	NA	83	102	102	Brain_amygdala
ENSG00000120913.19	PDLIM2	-0.304791	NA	0.760525	0.0778774	0.0642026	0.0277174	NA	37	43	43	Brain_amygdala
ENSG00000198160.10	MIER1	-0.304548	NA	0.76071	0.00623612	0.0705007	0.0201109	NA	8	48	48	Brain_amygdala
ENSG00000170745.7	KCNS3	0.30451	NA	0.76074	0.135577	0.214534	3.16705e-05	NA	49	64	64	Brain_amygdala
ENSG00000145979.13	TBC1D7	-0.304034	NA	0.761102	0.105315	0.102726	0.00621176	NA	38	52	52	Brain_amygdala
ENSG00000179603.13	GRM8	-0.303684	NA	0.761369	0.0993027	0.0539974	0.0473914	NA	50	55	55	Brain_amygdala
ENSG00000111653.15	ING4	-0.30342	NA	0.76157	0.0267747	0.0665453	0.0218411	NA	8	12	12	Brain_amygdala
ENSG00000203797.5	DDO	-0.302975	NA	0.761909	0.0653369	0.103768	0.00535372	NA	16	20	20	Brain_amygdala
ENSG00000111816.6	FRK	0.302926	NA	0.761946	0.0271294	0.0690108	0.0273604	NA	20	23	23	Brain_amygdala
ENSG00000136425.8	CIB2	0.302379	NA	0.762363	0.356421	0.319304	1.95557e-07	NA	62	82	82	Brain_amygdala
ENSG00000233609.3	RP11-62H7.2	0.301893	NA	0.762734	0.0325087	0.153509	0.000558119	NA	17	21	21	Brain_amygdala
ENSG00000272859.1	RP11-352E8.2	0.301758	NA	0.762837	0.28434	0.0659299	0.0246962	NA	95	111	111	Brain_amygdala
ENSG00000089597.12	GANAB	0.300708	NA	0.763638	0.371177	0.139461	0.0012311	NA	60	79	79	Brain_amygdala
ENSG00000174744.9	BRMS1	0.300421	NA	0.763856	0.158192	0.102164	0.00600202	NA	34	42	42	Brain_amygdala
ENSG00000164111.10	ANXA5	-0.29939	NA	0.764643	0.0646967	0.0948751	0.00807732	NA	13	17	17	Brain_amygdala
ENSG00000099800.3	TIMM13	-0.299289	NA	0.76472	0.00797779	0.110863	0.00313088	NA	5	29	29	Brain_amygdala
ENSG00000175691.8	ZNF77	-0.299241	NA	0.764756	0.00104908	0.143999	0.000595903	NA	3	31	31	Brain_amygdala
ENSG00000239389.3	PCDHA13	0.299238	NA	0.764759	0.0882456	0.190254	0.000116223	NA	22	28	28	Brain_amygdala
ENSG00000163629.8	PTPN13	0.298954	NA	0.764975	0.0938713	0.0731932	0.0156382	NA	40	55	55	Brain_amygdala
ENSG00000174226.4	SNX31	-0.298742	NA	0.765137	0.1401	0.439185	7.04578e-11	NA	15	20	20	Brain_amygdala
ENSG00000229180.4	GS1-124K5.11	-0.297853	NA	0.765816	0.0449371	0.0611908	0.0341889	NA	24	33	33	Brain_amygdala
ENSG00000197912.9	SPG7	-0.297571	NA	0.766031	0.161115	0.254327	3.69254e-06	NA	27	43	43	Brain_amygdala
ENSG00000105928.9	DFNA5	0.297447	NA	0.766125	0.136023	0.389081	3.92757e-10	NA	14	15	15	Brain_amygdala
ENSG00000148481.9	FAM188A	0.296825	NA	0.7666	0.051658	0.186817	5.80496e-05	NA	15	18	18	Brain_amygdala
ENSG00000197345.8	MRPL21	0.296141	NA	0.767123	0.150999	0.340395	2.45523e-08	NA	29	32	32	Brain_amygdala
ENSG00000220793.4	RPL21P119	-0.295993	NA	0.767236	0.0277301	0.0562682	0.0480644	NA	12	20	20	Brain_amygdala
ENSG00000128891.11	C15orf57	-0.295986	NA	0.767241	0.312583	0.486825	1.80814e-16	NA	28	31	31	Brain_amygdala
ENSG00000169760.13	NLGN1	-0.295978	NA	0.767247	0.0270556	0.119623	0.00292069	NA	11	17	17	Brain_amygdala
ENSG00000119401.10	TRIM32	0.295798	NA	0.767384	0.017293	0.0547022	0.048048	NA	19	29	29	Brain_amygdala
ENSG00000143155.8	TIPRL	-0.295594	NA	0.76754	0.0724608	0.192085	9.40809e-05	NA	8	9	9	Brain_amygdala
ENSG00000122507.16	BBS9	0.294697	NA	0.768225	0.0711387	0.113933	0.00249568	NA	36	42	42	Brain_amygdala
ENSG00000182326.10	C1S	0.293165	NA	0.769396	0.0379286	0.0646534	0.025119	NA	4	27	27	Brain_amygdala
ENSG00000187824.4	TMEM220	-0.29207	NA	0.770233	0.0738682	0.192756	4.76537e-05	NA	47	50	50	Brain_amygdala
ENSG00000248174.1	RP11-148L24.1	-0.29074	NA	0.77125	0.030938	0.354684	8.12898e-09	NA	29	39	39	Brain_amygdala
ENSG00000103966.5	EHD4	0.290729	NA	0.771259	0.013172	0.0681318	0.0269579	NA	6	8	8	Brain_amygdala
ENSG00000170092.10	AC018720.10	-0.290031	NA	0.771793	0.0417203	0.0720181	0.0232861	NA	9	17	17	Brain_amygdala
ENSG00000247134.2	RP11-11N9.4	0.289756	NA	0.772003	0.0707228	0.0677484	0.0277384	NA	34	37	37	Brain_amygdala
ENSG00000079337.11	RAPGEF3	0.288774	NA	0.772755	0.0470553	0.140891	0.000841526	NA	17	28	28	Brain_amygdala
ENSG00000213938.3	SEPHS1P6	-0.288198	NA	0.773195	0.356345	0.134485	0.000527203	NA	64	84	84	Brain_amygdala
ENSG00000269473.1	CTD-2619J13.19	-0.287399	NA	0.773807	0.0490123	0.101078	0.00503219	NA	10	10	10	Brain_amygdala
ENSG00000134463.10	ECHDC3	-0.285625	NA	0.775165	0.113607	0.270247	5.89733e-07	NA	30	39	39	Brain_amygdala
ENSG00000152291.9	TGOLN2	0.285606	NA	0.77518	0.0634643	0.168527	0.000266966	NA	44	57	57	Brain_amygdala
ENSG00000174194.11	AGAP8	-0.285395	NA	0.775342	0.152488	0.281227	7.04793e-07	NA	43	53	53	Brain_amygdala
ENSG00000133739.11	LRRCC1	-0.285182	NA	0.775505	0.0506395	0.0916465	0.00589536	NA	24	37	37	Brain_amygdala
ENSG00000186897.3	C1QL4	-0.284932	NA	0.775696	0.0387604	0.111426	0.00231318	NA	11	15	15	Brain_amygdala
ENSG00000156414.14	TDRD9	0.284259	NA	0.776212	0.0173814	0.0983794	0.00574343	NA	15	20	20	Brain_amygdala
ENSG00000153234.9	NR4A2	0.284173	NA	0.776278	0.128481	0.0920538	0.00708687	NA	30	39	39	Brain_amygdala
ENSG00000188674.6	C2orf80	0.283432	NA	0.776846	0.0208729	0.0968124	0.00766571	NA	5	9	9	Brain_amygdala
ENSG00000167085.7	PHB	0.282467	NA	0.777586	0.122839	0.125021	0.00203527	NA	21	34	34	Brain_amygdala
ENSG00000269486.1	CTC-360G5.9	-0.281665	NA	0.7782	0.0956948	0.265617	1.58635e-06	NA	13	17	17	Brain_amygdala
ENSG00000197563.5	PIGN	-0.280762	NA	0.778893	0.113203	0.243568	3.27167e-06	NA	46	57	57	Brain_amygdala
ENSG00000102996.4	MMP15	0.280519	NA	0.779079	0.0582497	0.0505342	0.0430484	NA	44	53	53	Brain_amygdala
ENSG00000163605.10	PPP4R2	-0.279205	NA	0.780087	0.0259283	0.081308	0.0118187	NA	7	13	13	Brain_amygdala
ENSG00000115507.5	OTX1	0.277967	NA	0.781038	0.054595	0.0895857	0.0110614	NA	25	31	31	Brain_amygdala
ENSG00000176928.4	GCNT4	-0.277749	NA	0.781205	0.0901824	0.146736	0.000794302	NA	65	87	87	Brain_amygdala
ENSG00000142528.11	ZNF473	-0.276893	NA	0.781863	0.072739	0.120571	0.00155869	NA	34	48	48	Brain_amygdala
ENSG00000153291.11	SLC25A27	-0.276642	NA	0.782055	0.209448	0.391021	2.19572e-10	NA	33	46	46	Brain_amygdala
ENSG00000089505.13	CMTM1	-0.276172	NA	0.782416	0.0261919	0.118258	0.0020154	NA	5	5	5	Brain_amygdala
ENSG00000095951.12	HIVEP1	0.275437	NA	0.78298	0.00097408	0.123719	0.00132414	NA	3	8	8	Brain_amygdala
ENSG00000126773.8	PCNXL4	0.27517	NA	0.783186	0.0915383	0.0864646	0.0106612	NA	76	83	83	Brain_amygdala
ENSG00000232629.4	HLA-DQB2	0.275166	NA	0.783189	0.0526592	0.128495	0.00102586	NA	34	55	55	Brain_amygdala
ENSG00000163788.9	SNRK	0.274991	NA	0.783323	0.0475763	0.0721569	0.0214787	NA	22	27	27	Brain_amygdala
ENSG00000173267.9	SNCG	-0.274307	NA	0.783849	0.00646667	0.0579647	0.0415982	NA	2	5	5	Brain_amygdala
ENSG00000184227.3	ACOT1	0.273276	NA	0.784641	0.127449	0.162057	0.000194436	NA	34	40	40	Brain_amygdala
ENSG00000178093.12	TSSK6	0.273274	NA	0.784642	0.157751	0.110898	0.00375319	NA	39	46	46	Brain_amygdala
ENSG00000105607.8	GCDH	0.273041	NA	0.784822	0.0569324	0.160528	0.000440339	NA	8	10	10	Brain_amygdala
ENSG00000145194.13	ECE2	-0.272342	NA	0.785359	0.0989789	0.229041	3.82682e-06	NA	14	14	14	Brain_amygdala
ENSG00000157021.9	FAM92A1P1	-0.271869	NA	0.785723	0.559557	0.0691694	0.0252436	NA	114	136	136	Brain_amygdala
ENSG00000221882.2	OR3A2	0.27182	NA	0.785761	0.130787	0.147967	0.000731207	NA	19	35	35	Brain_amygdala
ENSG00000264070.1	DND1P1	0.27142	NA	0.786068	0.0464947	0.299706	2.35095e-07	NA	11	26	26	Brain_amygdala
ENSG00000227113.2	RP11-460N20.4	0.271245	NA	0.786202	0.122858	0.259923	2.98134e-06	NA	25	27	27	Brain_amygdala
ENSG00000163803.8	PLB1	0.271142	NA	0.786282	0.0169628	0.0644788	0.0278212	NA	11	14	14	Brain_amygdala
ENSG00000242142.1	SERBP1P3	0.271132	NA	0.78629	0.27055	0.426818	4.17045e-12	NA	39	48	48	Brain_amygdala
ENSG00000265542.1	RP11-60A24.3	-0.270454	NA	0.786811	0.0975426	0.0851527	0.0124426	NA	28	36	36	Brain_amygdala
ENSG00000108379.5	WNT3	-0.270189	NA	0.787015	0.00449647	0.292229	4.44035e-07	NA	8	16	16	Brain_amygdala
ENSG00000119946.9	CNNM1	0.269248	NA	0.787739	0.270127	0.0631611	0.0149484	NA	88	112	112	Brain_amygdala
ENSG00000268225.1	CTD-2331H12.5	0.268889	NA	0.788015	0.0086477	0.0695479	0.0224947	NA	9	12	12	Brain_amygdala
ENSG00000227262.3	HCG4B	-0.26887	NA	0.78803	0.128294	0.0788826	0.0103711	NA	35	100	100	Brain_amygdala
ENSG00000135773.8	CAPN9	0.267123	NA	0.789374	0.000482057	0.0742987	0.0197721	NA	8	10	10	Brain_amygdala
ENSG00000204169.6	AGAP7	0.266939	NA	0.789516	0.0750182	0.183175	0.000127216	NA	19	29	29	Brain_amygdala
ENSG00000116127.13	ALMS1	0.266603	NA	0.789775	0.150752	0.0802025	0.0146094	NA	30	48	48	Brain_amygdala
ENSG00000167670.11	CHAF1A	-0.266563	NA	0.789805	0.131764	0.316685	1.08494e-08	NA	9	20	20	Brain_amygdala
ENSG00000106565.13	TMEM176B	-0.265488	NA	0.790633	0.0359406	0.330236	7.47617e-08	NA	13	23	23	Brain_amygdala
ENSG00000118997.9	DNAH7	0.265282	NA	0.790792	0.0825111	0.177398	0.000154023	NA	10	11	11	Brain_amygdala
ENSG00000186272.8	ZNF17	-0.264662	NA	0.79127	0.0790336	0.142182	0.00112582	NA	30	37	37	Brain_amygdala
ENSG00000271529.1	CICP14	0.264595	NA	0.791321	0.0408749	0.142613	0.00113696	NA	9	11	11	Brain_amygdala
ENSG00000170290.3	SLN	-0.264465	NA	0.791422	0.0338985	0.0610957	0.0291178	NA	11	16	16	Brain_amygdala
ENSG00000197771.8	MCMBP	-0.264308	NA	0.791543	0.0614359	0.114046	0.00428169	NA	36	49	49	Brain_amygdala
ENSG00000164440.10	TXLNB	-0.264112	NA	0.791694	0.0564458	0.164649	0.000189045	NA	15	17	17	Brain_amygdala
ENSG00000239617.1	RP11-302B13.1	-0.263956	NA	0.791814	0.157871	0.107752	0.00269424	NA	78	94	94	Brain_amygdala
ENSG00000262500.1	RP11-259G18.2	0.263851	NA	0.791894	0.0115134	0.378343	2.18412e-09	NA	5	28	28	Brain_amygdala
ENSG00000144504.11	ANKMY1	-0.263	NA	0.792551	0.00170529	0.243422	7.2265e-06	NA	1	2	2	Brain_amygdala
ENSG00000225746.4	AL132709.5	0.262829	NA	0.792682	0.0635568	0.154863	0.000198637	NA	16	17	17	Brain_amygdala
ENSG00000228696.4	ARL17B	-0.262716	NA	0.79277	0.120464	0.178783	9.79929e-05	NA	29	33	33	Brain_amygdala
ENSG00000162670.8	BRINP3	-0.26258	NA	0.792875	0.0130477	0.0553287	0.0486425	NA	4	4	4	Brain_amygdala
ENSG00000167644.7	C19orf33	0.262249	NA	0.793129	0.0244618	0.0527144	0.049968	NA	8	11	11	Brain_amygdala
ENSG00000222014.4	RAB6C	-0.261629	NA	0.793607	0.0635201	0.238126	7.78741e-06	NA	17	19	19	Brain_amygdala
ENSG00000214146.2	RP11-699L21.1	0.260882	NA	0.794183	0.00195992	0.0971106	0.00705331	NA	4	117	117	Brain_amygdala
ENSG00000140451.8	PIF1	-0.260826	NA	0.794227	0.0543232	0.0694852	0.0266514	NA	22	31	31	Brain_amygdala
ENSG00000106399.7	RPA3	-0.260721	NA	0.794308	0.0201302	0.124083	0.00202192	NA	26	34	34	Brain_amygdala
ENSG00000249846.2	RP11-77P16.4	-0.260245	NA	0.794675	0.157704	0.3906	4.46923e-10	NA	7	9	9	Brain_amygdala
ENSG00000213937.3	CLDN9	-0.260211	NA	0.794701	0.000464845	0.101523	0.000519066	NA	2	9	9	Brain_amygdala
ENSG00000128617.2	OPN1SW	0.259953	NA	0.7949	0.0144933	0.0703319	0.0243049	NA	12	13	13	Brain_amygdala
ENSG00000249621.1	CTD-2544H17.1	0.259181	NA	0.795496	0.195828	0.154706	0.000414589	NA	37	46	46	Brain_amygdala
ENSG00000140398.9	NEIL1	0.258723	NA	0.795849	0.375421	0.154941	0.000389765	NA	77	93	93	Brain_amygdala
ENSG00000106392.6	C1GALT1	-0.25865	NA	0.795905	0.130955	0.19032	2.27346e-05	NA	15	23	23	Brain_amygdala
ENSG00000264538.2	SUZ12P	0.258369	NA	0.796122	0.134656	0.30697	2.83434e-07	NA	42	51	51	Brain_amygdala
ENSG00000115355.11	CCDC88A	-0.258291	NA	0.796182	0.0491958	0.0621106	0.0235608	NA	17	19	19	Brain_amygdala
ENSG00000178852.11	EFCAB13	0.257284	NA	0.79696	0.0412836	0.178046	0.000228289	NA	32	47	47	Brain_amygdala
ENSG00000134574.7	DDB2	-0.257034	NA	0.797152	0.0671663	0.122276	0.00258965	NA	48	54	54	Brain_amygdala
ENSG00000136866.9	ZFP37	-0.25544	NA	0.798383	0.0115141	0.0582575	0.0331445	NA	7	8	8	Brain_amygdala
ENSG00000101307.11	SIRPB1	-0.255091	NA	0.798653	0.221936	0.379584	3.59336e-12	NA	10	13	13	Brain_amygdala
ENSG00000108187.11	PBLD	0.254498	NA	0.799111	0.10588	0.214523	3.69518e-05	NA	26	34	34	Brain_amygdala
ENSG00000197580.7	BCO2	-0.254012	NA	0.799486	0.0108111	0.11055	0.0040557	NA	4	10	10	Brain_amygdala
ENSG00000213402.2	PTPRCAP	0.253919	NA	0.799558	0.246651	0.361088	3.26593e-09	NA	17	17	17	Brain_amygdala
ENSG00000100330.11	MTMR3	-0.253652	NA	0.799765	0.0730173	0.181154	0.000108933	NA	20	20	20	Brain_amygdala
ENSG00000246082.2	NUDT16P	-0.253349	NA	0.799999	0.0741495	0.110701	0.00431514	NA	56	65	65	Brain_amygdala
ENSG00000224676.1	AP000351.8	0.252391	NA	0.800739	0.12761	0.306818	1.15701e-07	NA	35	49	49	Brain_amygdala
ENSG00000239881.1	RPS27P25	-0.251618	NA	0.801336	01:01:27.942000	0.0904403	0.00936835	NA	10	11	11	Brain_amygdala
ENSG00000148450.8	MSRB2	-0.251435	NA	0.801478	0.0967966	0.0867764	0.0123383	NA	40	46	46	Brain_amygdala
ENSG00000218537.1	AP000350.4	0.251118	NA	0.801723	0.156294	0.290283	3.8569e-07	NA	27	29	29	Brain_amygdala
ENSG00000159063.8	ALG8	-0.250807	NA	0.801964	0.042692	0.204664	2.56921e-05	NA	12	13	13	Brain_amygdala
ENSG00000169752.12	NRG4	0.250801	NA	0.801968	0.217044	0.104863	0.00278098	NA	71	87	87	Brain_amygdala
ENSG00000254997.2	KRTAP5-9	-0.250682	NA	0.80206	0.0383806	0.112211	0.00369946	NA	24	36	36	Brain_amygdala
ENSG00000240751.1	RP11-553D4.2	-0.25	NA	0.802587	0.0023553	0.0719221	0.0188292	NA	1	4	4	Brain_amygdala
ENSG00000157554.14	ERG	-0.248827	NA	0.803494	0.0294163	0.0588755	0.0310583	NA	12	17	17	Brain_amygdala
ENSG00000160326.9	SLC2A6	-0.248346	NA	0.803866	0.0732942	0.230087	1.12755e-05	NA	20	54	54	Brain_amygdala
ENSG00000272360.1	RP11-359I18.5	0.247592	NA	0.80445	0.0566831	0.0911981	0.00938795	NA	17	21	21	Brain_amygdala
ENSG00000172687.9	ZNF738	-0.247449	NA	0.80456	0.0236254	0.0498017	0.0492331	NA	15	19	19	Brain_amygdala
ENSG00000188690.8	UROS	-0.246927	NA	0.804965	0.394871	0.515479	3.773e-14	NA	33	35	35	Brain_amygdala
ENSG00000233579.1	KRT8P15	-0.246826	NA	0.805043	0.0132376	0.0796165	0.0156235	NA	5	6	6	Brain_amygdala
ENSG00000163386.16	NBPF10	-0.246413	NA	0.805362	0.0055467	0.169568	0.000282202	NA	2	8	8	Brain_amygdala
ENSG00000168374.6	ARF4	0.246097	NA	0.805607	0.133731	0.0847156	0.0138823	NA	78	94	94	Brain_amygdala
ENSG00000256660.1	CLEC12B	-0.246067	NA	0.805631	0.0727929	0.131412	0.0016057	NA	65	83	83	Brain_amygdala
ENSG00000136485.10	DCAF7	0.245827	NA	0.805816	0.0841923	0.130726	0.00130224	NA	23	28	28	Brain_amygdala
ENSG00000215146.4	RP11-313J2.1	0.245156	NA	0.806336	0.105204	0.468949	8.00765e-13	NA	30	39	39	Brain_amygdala
ENSG00000171298.8	GAA	-0.244086	NA	0.807164	0.0516945	0.0527465	0.0297912	NA	7	11	11	Brain_amygdala
ENSG00000155393.8	HEATR3	-0.242779	NA	0.808177	0.125508	0.255184	3.08852e-06	NA	34	40	40	Brain_amygdala
ENSG00000174775.12	HRAS	0.240644	NA	0.809831	0.00648117	0.0567398	0.0405551	NA	18	64	64	Brain_amygdala
ENSG00000154451.10	GBP5	-0.240639	NA	0.809835	0.0615221	0.0930741	0.00734825	NA	8	13	13	Brain_amygdala
ENSG00000136270.9	TBRG4	-0.240183	NA	0.810188	0.0234116	0.0685954	0.0270918	NA	11	15	15	Brain_amygdala
ENSG00000179331.2	RAB39A	-0.238811	NA	0.811252	0.110067	0.11284	0.0032882	NA	64	90	90	Brain_amygdala
ENSG00000179941.6	BBS10	-0.238709	NA	0.811331	0.140551	0.159776	0.000477566	NA	82	105	105	Brain_amygdala
ENSG00000273492.1	AP000230.1	-0.238249	NA	0.811688	0.140078	0.251301	1.01709e-06	NA	18	25	25	Brain_amygdala
ENSG00000248278.1	RP11-463M16.4	0.23811	NA	0.811796	0.0462694	0.0863414	0.0116658	NA	30	36	36	Brain_amygdala
ENSG00000164308.12	ERAP2	-0.237618	NA	0.812177	0.38537	0.554684	2.52919e-17	NA	59	69	69	Brain_amygdala
ENSG00000140104.9	C14orf79	0.236206	NA	0.813273	0.133424	0.171862	0.000218419	NA	32	73	73	Brain_amygdala
ENSG00000177409.7	SAMD9L	-0.236053	NA	0.813392	0.0413043	0.150283	0.000546497	NA	13	17	17	Brain_amygdala
ENSG00000157326.14	DHRS4	0.235865	NA	0.813537	0.134841	0.203918	2.70407e-05	NA	67	74	74	Brain_amygdala
ENSG00000183798.4	EMILIN3	0.235728	NA	0.813644	0.0580466	0.105182	0.00237179	NA	18	19	19	Brain_amygdala
ENSG00000230847.4	RP11-195E2.1	0.235679	NA	0.813682	0.120473	0.0820217	0.0160487	NA	19	28	28	Brain_amygdala
ENSG00000187068.2	C3orf70	-0.235555	NA	0.813778	0.0211687	0.047352	0.0459768	NA	18	19	19	Brain_amygdala
ENSG00000214872.4	SMTNL1	-0.23488	NA	0.814302	0.186317	0.301778	9.72602e-08	NA	28	30	30	Brain_amygdala
ENSG00000148824.14	MTG1	0.234199	NA	0.814831	0.170007	0.397832	9.98623e-10	NA	15	17	17	Brain_amygdala
ENSG00000132313.10	MRPL35	0.232982	NA	0.815775	0.0194062	0.0961228	0.00752022	NA	13	15	15	Brain_amygdala
ENSG00000230839.1	RP5-968J1.1	-0.232743	NA	0.815961	0.0028908	0.25444	3.63294e-06	NA	4	5	5	Brain_amygdala
ENSG00000165066.11	NKX6-3	-0.232729	NA	0.815972	0.0633724	0.105863	0.00369215	NA	14	15	15	Brain_amygdala
ENSG00000166796.7	LDHC	-0.232435	NA	0.8162	0.128404	0.177874	1.91127e-05	NA	23	27	27	Brain_amygdala
ENSG00000233327.6	USP32P2	-0.231179	NA	0.817176	0.00665313	0.518035	7.70718e-14	NA	17	45	45	Brain_amygdala
ENSG00000142856.12	ITGB3BP	0.2308	NA	0.81747	0.243841	0.447044	3.58273e-12	NA	79	85	85	Brain_amygdala
ENSG00000234584.1	AC019186.1	-0.230306	NA	0.817854	0.228797	0.146144	0.000679217	NA	37	53	53	Brain_amygdala
ENSG00000259511.1	RP11-182J1.16	0.22989	NA	0.818177	0.0394136	0.194388	0.000109452	NA	17	21	21	Brain_amygdala
ENSG00000149084.7	HSD17B12	-0.229746	NA	0.818289	0.203219	0.443565	1.31671e-11	NA	43	49	49	Brain_amygdala
ENSG00000137804.8	NUSAP1	0.229595	NA	0.818406	0.231389	0.381507	6.89403e-10	NA	30	37	37	Brain_amygdala
ENSG00000269983.1	RP11-497H16.9	-0.229244	NA	0.81868	0.0156349	0.208492	4.99426e-05	NA	5	9	9	Brain_amygdala
ENSG00000182362.9	YBEY	0.229218	NA	0.818699	0.278669	0.329783	7.51378e-08	NA	36	54	54	Brain_amygdala
ENSG00000273198.1	GS1-304P7.3	0.228781	NA	0.819039	0.142432	0.231872	6.22974e-06	NA	86	97	97	Brain_amygdala
ENSG00000241678.1	RP11-732A19.1	-0.228351	NA	0.819373	0.113581	0.147166	0.000573474	NA	32	41	41	Brain_amygdala
ENSG00000064726.5	BTBD1	0.228252	NA	0.819451	0.045736	0.0699774	0.0242351	NA	10	15	15	Brain_amygdala
ENSG00000219435.3	TEX40	0.228178	NA	0.819508	0.106844	0.195179	3.99938e-05	NA	10	12	12	Brain_amygdala
ENSG00000167996.11	FTH1	-0.228024	NA	0.819627	0.118742	0.113708	0.0022358	NA	29	41	41	Brain_amygdala
ENSG00000148386.5	LCN9	0.226979	NA	0.82044	0.0157101	0.0647119	0.0297392	NA	6	6	6	Brain_amygdala
ENSG00000103550.9	KNOP1	0.225902	NA	0.821278	0.146399	0.261719	9.57021e-08	NA	42	46	46	Brain_amygdala
ENSG00000223496.1	EXOSC6	-0.225344	NA	0.821711	0.185573	0.255996	3.94628e-06	NA	16	24	24	Brain_amygdala
ENSG00000143437.16	ARNT	0.225287	NA	0.821756	0.0759117	0.0946057	0.00977425	NA	39	49	49	Brain_amygdala
ENSG00000204351.7	SKIV2L	-0.225274	NA	0.821766	0.0405002	0.165653	0.00017695	NA	15	26	26	Brain_amygdala
ENSG00000142188.12	TMEM50B	0.224815	NA	0.822124	0.0987295	0.189455	2.40301e-05	NA	21	29	29	Brain_amygdala
ENSG00000213077.5	FAM106A	-0.224791	NA	0.822142	0.107574	0.16996	0.000141138	NA	32	64	64	Brain_amygdala
ENSG00000021488.8	SLC7A9	0.224549	NA	0.82233	0.0942526	0.273521	1.97858e-06	NA	31	39	39	Brain_amygdala
ENSG00000242588.2	RP11-274B21.1	0.223944	NA	0.822801	0.0156971	0.203312	5.78341e-05	NA	6	12	12	Brain_amygdala
ENSG00000233005.1	AC067959.1	-0.223882	NA	0.822849	0.0743476	0.127176	0.00202295	NA	23	33	33	Brain_amygdala
ENSG00000197601.8	FAR1	-0.22312	NA	0.823442	0.0891376	0.0615051	0.0283322	NA	32	42	42	Brain_amygdala
ENSG00000242600.2	MBL1P	-0.222931	NA	0.823589	0.0713397	0.192763	0.000104769	NA	22	29	29	Brain_amygdala
ENSG00000237977.1	EIF4HP2	-0.222885	NA	0.823625	0.169128	0.294331	7.32211e-07	NA	35	37	37	Brain_amygdala
ENSG00000183172.8	SMDT1	0.222081	NA	0.824251	0.100778	0.294517	1.43571e-07	NA	23	25	25	Brain_amygdala
ENSG00000110900.10	TSPAN11	0.222009	NA	0.824307	0.0635155	0.202462	1.79939e-05	NA	7	8	8	Brain_amygdala
ENSG00000187688.10	TRPV2	0.221977	NA	0.824332	0.343731	0.112559	0.00196202	NA	48	62	62	Brain_amygdala
ENSG00000226259.6	GTF2H2B	0.221663	NA	0.824576	0.0266691	0.278101	9.76089e-07	NA	8	12	12	Brain_amygdala
ENSG00000162949.12	CAPN13	0.220651	NA	0.825364	0.187649	0.107648	0.00539966	NA	50	64	64	Brain_amygdala
ENSG00000085999.7	RAD54L	0.220246	NA	0.825679	0.0601206	0.0555786	0.0340783	NA	19	25	25	Brain_amygdala
ENSG00000162368.9	CMPK1	0.219271	NA	0.826439	0.025469	0.110592	0.00479586	NA	13	14	14	Brain_amygdala
ENSG00000010219.9	DYRK4	0.218838	NA	0.826776	0.146631	0.073435	0.0234287	NA	62	83	83	Brain_amygdala
ENSG00000165388.8	ZNF488	-0.218476	NA	0.827058	0.065503	0.172467	0.000161819	NA	4	8	8	Brain_amygdala
ENSG00000143862.3	ARL8A	0.217005	NA	0.828204	0.185624	0.17737	9.8075e-05	NA	34	47	47	Brain_amygdala
ENSG00000075131.5	TIPIN	0.216321	NA	0.828738	0.166051	0.319586	1.00104e-07	NA	28	30	30	Brain_amygdala
ENSG00000273011.1	RP11-728K20.3	0.216069	NA	0.828934	0.0335934	0.0843267	0.0115936	NA	31	35	35	Brain_amygdala
ENSG00000140986.7	RPL3L	0.215214	NA	0.8296	0.0531778	0.0736916	0.0179901	NA	10	32	32	Brain_amygdala
ENSG00000127399.10	LRRC61	-0.214927	NA	0.829824	0.104557	0.243237	8.79967e-06	NA	31	41	41	Brain_amygdala
ENSG00000153714.5	LURAP1L	-0.214761	NA	0.829954	0.103101	0.256962	6.94783e-07	NA	22	27	27	Brain_amygdala
ENSG00000256229.3	ZNF486	-0.213894	NA	0.83063	0.0809517	0.0594589	0.040484	NA	79	86	86	Brain_amygdala
ENSG00000225241.3	RP11-640M9.2	-0.213657	NA	0.830815	0.000195763	0.182755	0.000103467	NA	2	7	7	Brain_amygdala
ENSG00000033178.8	UBA6	0.21346	NA	0.830968	0.0810774	0.0828003	0.0138581	NA	71	74	74	Brain_amygdala
ENSG00000167862.5	ICT1	-0.212959	NA	0.831359	0.00715794	0.0683561	0.0249779	NA	10	16	16	Brain_amygdala
ENSG00000232677.2	LINC00665	-0.212292	NA	0.831879	0.102577	0.155375	0.000633734	NA	23	31	31	Brain_amygdala
ENSG00000160886.9	LY6K	0.212255	NA	0.831908	0.110303	0.112178	0.00246857	NA	27	59	59	Brain_amygdala
ENSG00000250565.2	ATP6V1E2	-0.212188	NA	0.83196	0.185118	0.074326	0.015435	NA	56	77	77	Brain_amygdala
ENSG00000099940.7	SNAP29	0.212064	NA	0.832057	0.131868	0.171667	0.000188872	NA	29	37	37	Brain_amygdala
ENSG00000067208.10	EVI5	0.211123	NA	0.832791	0.0504166	0.190978	0.000126211	NA	46	49	49	Brain_amygdala
ENSG00000135446.12	CDK4	0.211013	NA	0.832877	0.0607765	0.0987789	0.00724407	NA	24	27	27	Brain_amygdala
ENSG00000188000.2	OR7D2	-0.210713	NA	0.833112	0.00347588	0.213582	1.52451e-05	NA	5	7	7	Brain_amygdala
ENSG00000254851.1	RP11-109L13.1	0.210569	NA	0.833224	0.155338	0.417689	1.13706e-10	NA	20	23	23	Brain_amygdala
ENSG00000262246.1	CORO7	-0.209343	NA	0.834181	0.148122	0.298744	1.28093e-07	NA	31	42	42	Brain_amygdala
ENSG00000137364.4	TPMT	0.209216	NA	0.83428	0.108389	0.0683514	0.0250644	NA	69	77	77	Brain_amygdala
ENSG00000134545.9	KLRC1	-0.208869	NA	0.834551	0.153567	0.360312	7.09128e-09	NA	33	43	43	Brain_amygdala
ENSG00000107147.7	KCNT1	0.208286	NA	0.835006	0.0621458	0.0880191	0.0061226	NA	14	17	17	Brain_amygdala
ENSG00000215018.5	COL28A1	-0.208044	NA	0.835195	0.0350257	0.151746	0.0003192	NA	10	11	11	Brain_amygdala
ENSG00000132436.7	FIGNL1	-0.208033	NA	0.835203	0.139964	0.205485	3.58148e-05	NA	15	21	21	Brain_amygdala
ENSG00000188002.6	RP11-43F13.1	-0.207537	NA	0.83559	0.301792	0.613879	4.45906e-20	NA	13	20	20	Brain_amygdala
ENSG00000168803.10	ADAL	0.207273	NA	0.835797	0.0956892	0.264117	1.25573e-06	NA	21	28	28	Brain_amygdala
ENSG00000263280.1	LA16c-325D7.2	-0.207223	NA	0.835836	0.0392074	0.279493	1.14535e-06	NA	12	54	54	Brain_amygdala
ENSG00000160695.10	VPS11	0.20649	NA	0.836408	0.0489936	0.184641	7.33589e-05	NA	9	10	10	Brain_amygdala
ENSG00000196712.12	NF1	0.20643	NA	0.836455	0.0326872	0.0900833	0.00664363	NA	18	21	21	Brain_amygdala
ENSG00000155761.9	SPAG17	0.204165	NA	0.838224	0.0284461	0.0916621	0.00964858	NA	21	26	26	Brain_amygdala
ENSG00000231437.3	RP11-88H9.2	-0.204128	NA	0.838254	0.152553	0.330568	4.09025e-09	NA	17	20	20	Brain_amygdala
ENSG00000182324.5	KCNJ14	0.204088	NA	0.838284	0.0815869	0.0750189	0.0108762	NA	16	25	25	Brain_amygdala
ENSG00000168418.6	KCNG4	0.2038	NA	0.83851	0.147149	0.202961	5.85751e-05	NA	28	38	38	Brain_amygdala
ENSG00000143322.15	ABL2	-0.203234	NA	0.838952	0.0934441	0.0673998	0.01656	NA	24	31	31	Brain_amygdala
ENSG00000008277.10	ADAM22	0.203	NA	0.839135	0.000183624	0.0753985	0.011171	NA	1	2	2	Brain_amygdala
ENSG00000273449.1	RP11-218F10.3	0.202941	NA	0.839181	0.152583	0.290368	1.39859e-07	NA	10	10	10	Brain_amygdala
ENSG00000136783.9	NIPSNAP3A	0.202396	NA	0.839607	0.105807	0.168608	0.000229288	NA	45	59	59	Brain_amygdala
ENSG00000183971.5	NPW	-0.202353	NA	0.83964	0.00153205	0.073504	0.0214104	NA	7	13	13	Brain_amygdala
ENSG00000179292.4	TMEM151A	0.201954	NA	0.839953	0.196328	0.169986	0.000201765	NA	24	27	27	Brain_amygdala
ENSG00000143194.8	MAEL	0.201347	NA	0.840427	0.0636187	0.171554	8.86086e-05	NA	14	18	18	Brain_amygdala
ENSG00000259658.3	RP11-89K11.1	0.201147	NA	0.840583	0.18536	0.29925	1.3834e-07	NA	24	31	31	Brain_amygdala
ENSG00000118004.13	COLEC11	0.200585	NA	0.841023	0.0567582	0.0983799	0.00633549	NA	16	19	19	Brain_amygdala
ENSG00000242419.1	PCDHGC4	-0.199903	NA	0.841556	0.0710949	0.0879684	0.00705107	NA	20	26	26	Brain_amygdala
ENSG00000244515.1	KRT18P34	0.19919	NA	0.842114	0.052626	0.164695	0.000383303	NA	24	30	30	Brain_amygdala
ENSG00000001561.6	ENPP4	0.198423	NA	0.842714	0.0399872	0.0749979	0.0110432	NA	12	14	14	Brain_amygdala
ENSG00000118804.7	FAM47E-STBD1	-0.198313	NA	0.8428	0.249504	0.29357	6.96783e-08	NA	66	83	83	Brain_amygdala
ENSG00000187815.5	ZFP69	0.198259	NA	0.842843	0.022512	0.0608146	0.0332165	NA	9	9	9	Brain_amygdala
ENSG00000148482.7	SLC39A12	0.198181	NA	0.842904	0.0546036	0.0533326	0.0478837	NA	20	23	23	Brain_amygdala
ENSG00000135046.9	ANXA1	0.197926	NA	0.843103	0.0425213	0.079718	0.0161006	NA	27	37	37	Brain_amygdala
ENSG00000186806.5	VSIG10L	0.197715	NA	0.843268	0.144011	0.0702104	0.0190945	NA	36	44	44	Brain_amygdala
ENSG00000197958.8	RPL12	-0.197611	NA	0.84335	0.331457	0.282962	5.24274e-07	NA	80	91	91	Brain_amygdala
ENSG00000171853.11	TRAPPC12	-0.196689	NA	0.844071	0.140428	0.0634473	0.0325196	NA	59	73	73	Brain_amygdala
ENSG00000256968.1	SNRPEP2	0.196126	NA	0.844512	0.127752	0.100293	0.00472906	NA	32	43	43	Brain_amygdala
ENSG00000103356.11	EARS2	-0.195814	NA	0.844756	0.0600698	0.182925	0.000108598	NA	28	33	33	Brain_amygdala
ENSG00000214765.4	SEPT7P2	0.195564	NA	0.844951	0.119467	0.19949	3.72139e-05	NA	55	69	69	Brain_amygdala
ENSG00000259433.2	CTD-2651B20.4	-0.195234	NA	0.84521	0.241382	0.43232	3.43218e-11	NA	33	36	36	Brain_amygdala
ENSG00000140382.10	HMG20A	0.192975	NA	0.846978	0.0199424	0.0610008	0.0262967	NA	33	35	35	Brain_amygdala
ENSG00000146469.8	VIP	0.191684	NA	0.84799	0.236088	0.0924203	0.00748309	NA	62	86	86	Brain_amygdala
ENSG00000143498.13	TAF1A	-0.191287	NA	0.848301	0.0296089	0.146603	0.000855132	NA	13	15	15	Brain_amygdala
ENSG00000092094.6	OSGEP	0.190581	NA	0.848854	0.215789	0.483352	2.05097e-12	NA	14	27	27	Brain_amygdala
ENSG00000078902.11	TOLLIP	0.189687	NA	0.849554	0.0157802	0.203705	3.36223e-05	NA	4	15	15	Brain_amygdala
ENSG00000162994.11	CLHC1	0.189184	NA	0.849948	0.088363	0.205373	5.33623e-05	NA	24	31	31	Brain_amygdala
ENSG00000184923.8	NUTM2A	-0.188738	NA	0.850298	0.143838	0.282067	1.71363e-07	NA	20	23	23	Brain_amygdala
ENSG00000163703.13	CRELD1	-0.188727	NA	0.850307	0.243692	0.0756641	0.0162973	NA	49	75	75	Brain_amygdala
ENSG00000131697.13	NPHP4	-0.188133	NA	0.850772	0.0956273	0.202532	3.96569e-05	NA	32	36	36	Brain_amygdala
ENSG00000037474.10	NSUN2	0.188052	NA	0.850836	0.233623	0.402839	1.16304e-10	NA	42	51	51	Brain_amygdala
ENSG00000109846.3	CRYAB	0.187401	NA	0.851346	0.0860738	0.0740745	0.0205142	NA	44	55	55	Brain_amygdala
ENSG00000250989.1	RP11-392E22.5	-0.187216	NA	0.851491	0.173146	0.179073	0.000105917	NA	25	33	33	Brain_amygdala
ENSG00000050438.12	SLC4A8	0.187111	NA	0.851574	0.0875996	0.0770341	0.0192239	NA	20	26	26	Brain_amygdala
ENSG00000154889.12	MPPE1	-0.18704	NA	0.851629	0.176972	0.0566161	0.0421752	NA	51	64	64	Brain_amygdala
ENSG00000196305.13	IARS	0.187012	NA	0.851651	0.456566	0.248769	1.01283e-06	NA	71	88	88	Brain_amygdala
ENSG00000156253.2	RWDD2B	0.186769	NA	0.851841	0.0484851	0.28571	1.04419e-06	NA	9	14	14	Brain_amygdala
ENSG00000105497.3	ZNF175	-0.186707	NA	0.85189	0.0530814	0.151973	0.000646565	NA	33	47	47	Brain_amygdala
ENSG00000105696.4	TMEM59L	0.185941	NA	0.852491	0.0476546	0.0881715	0.011998	NA	16	31	31	Brain_amygdala
ENSG00000128915.7	NARG2	-0.185416	NA	0.852903	0.0253077	0.0606478	0.0280114	NA	5	7	7	Brain_amygdala
ENSG00000260776.1	RP11-114H24.2	-0.185148	NA	0.853113	0.461048	0.449581	1.43896e-11	NA	52	56	56	Brain_amygdala
ENSG00000261478.1	RP11-429B14.4	0.184946	NA	0.853271	0.192828	0.327758	1.01963e-07	NA	45	57	57	Brain_amygdala
ENSG00000169826.6	CSGALNACT2	-0.184647	NA	0.853506	0.158387	0.325952	2.4085e-08	NA	20	22	22	Brain_amygdala
ENSG00000167653.4	PSCA	0.184517	NA	0.853608	0.0302536	0.115613	0.00310254	NA	5	15	15	Brain_amygdala
ENSG00000115806.8	GORASP2	0.183562	NA	0.854357	0.0114058	0.176223	0.000156698	NA	4	7	7	Brain_amygdala
ENSG00000070476.10	ZXDC	0.181974	NA	0.855603	0.110903	0.165822	0.000105541	NA	26	29	29	Brain_amygdala
ENSG00000232637.3	WI2-3658N16.1	-0.181949	NA	0.855622	0.0220579	0.433281	3.74413e-11	NA	12	17	17	Brain_amygdala
ENSG00000163346.12	PBXIP1	0.181637	NA	0.855868	0.125601	0.118168	0.00290518	NA	23	35	35	Brain_amygdala
ENSG00000164347.13	GFM2	-0.181597	NA	0.855899	0.0337608	0.0711686	0.017665	NA	9	12	12	Brain_amygdala
ENSG00000272138.1	RP11-27N21.3	-0.180907	NA	0.856441	0.0394306	0.141115	0.000844809	NA	7	9	9	Brain_amygdala
ENSG00000100987.10	VSX1	0.180716	NA	0.856591	0.0149546	0.121377	0.00272884	NA	7	10	10	Brain_amygdala
ENSG00000165802.15	NSMF	0.180275	NA	0.856937	0.0429003	0.076124	0.0175331	NA	23	99	99	Brain_amygdala
ENSG00000105063.14	PPP6R1	0.179513	NA	0.857535	0.00844878	0.273305	1.86475e-06	NA	5	12	12	Brain_amygdala
ENSG00000168490.9	PHYHIP	-0.178957	NA	0.857972	0.035907	0.0687795	0.0249691	NA	5	8	8	Brain_amygdala
ENSG00000244560.2	RP4-800G7.2	-0.17839	NA	0.858417	0.0852005	0.103806	0.0028294	NA	39	53	53	Brain_amygdala
ENSG00000170260.4	ZNF212	-0.178159	NA	0.858598	0.0248829	0.0555775	0.0429745	NA	11	18	18	Brain_amygdala
ENSG00000204650.9	CRHR1-IT1	0.17789	NA	0.85881	0.00761391	0.330692	3.00605e-08	NA	6	30	30	Brain_amygdala
ENSG00000138448.7	ITGAV	-0.177496	NA	0.859119	0.0788329	0.144202	0.00104235	NA	18	22	22	Brain_amygdala
ENSG00000162383.7	SLC1A7	-0.176911	NA	0.859578	0.0435645	0.385546	3.52399e-10	NA	49	58	58	Brain_amygdala
ENSG00000134905.12	CARS2	-0.176409	NA	0.859972	0.0946433	0.0969713	0.0080533	NA	28	38	38	Brain_amygdala
ENSG00000137411.12	VARS2	0.176294	NA	0.860063	0.0491512	0.309273	9.06298e-08	NA	43	68	68	Brain_amygdala
ENSG00000182504.6	CEP97	-0.176209	NA	0.860129	0.0506412	0.136059	0.000860411	NA	31	40	40	Brain_amygdala
ENSG00000162961.9	DPY30	-0.175	NA	0.86108	1.85527e-07	0.122969	0.000959919	NA	1	6	6	Brain_amygdala
ENSG00000142632.12	ARHGEF19	0.174832	NA	0.861212	0.153119	0.24228	2.70975e-06	NA	40	49	49	Brain_amygdala
ENSG00000188611.10	ASAH2	-0.174099	NA	0.861787	0.104174	0.439754	2.08296e-11	NA	30	43	43	Brain_amygdala
ENSG00000124532.10	MRS2	0.173986	NA	0.861876	0.102542	0.352361	5.41999e-09	NA	24	35	35	Brain_amygdala
ENSG00000160961.7	ZNF333	0.173768	NA	0.862048	0.441694	0.256091	3.19529e-06	NA	111	160	160	Brain_amygdala
ENSG00000155093.13	PTPRN2	0.173507	NA	0.862253	0.050904	0.0847831	0.00732327	NA	28	36	36	Brain_amygdala
ENSG00000096092.5	TMEM14A	-0.173329	NA	0.862393	0.0227326	0.0542886	0.044874	NA	6	8	8	Brain_amygdala
ENSG00000124587.9	PEX6	-0.173247	NA	0.862457	0.19612	0.293542	2.41199e-07	NA	17	17	17	Brain_amygdala
ENSG00000257585.1	LINC00609	0.172831	NA	0.862784	0.04276	0.110777	0.00183461	NA	23	30	30	Brain_amygdala
ENSG00000134086.7	VHL	0.172569	NA	0.86299	0.162777	0.0718297	0.0202383	NA	46	57	57	Brain_amygdala
ENSG00000184674.8	GSTT1	0.171465	NA	0.863858	0.194554	0.578191	2.35553e-17	NA	33	42	42	Brain_amygdala
ENSG00000088881.16	EBF4	0.170994	NA	0.864229	0.0478291	0.0716213	0.0223484	NA	24	31	31	Brain_amygdala
ENSG00000115523.12	GNLY	-0.170772	NA	0.864403	0.210507	0.0868842	0.00873695	NA	50	61	61	Brain_amygdala
ENSG00000113361.8	CDH6	-0.170727	NA	0.864439	0.0265203	0.0608216	0.0378004	NA	14	20	20	Brain_amygdala
ENSG00000116874.7	WARS2	-0.170668	NA	0.864485	0.0310351	0.31068	1.48478e-07	NA	12	14	14	Brain_amygdala
ENSG00000119878.5	CRIPT	-0.170508	NA	0.86461	0.0916524	0.183185	7.61738e-05	NA	21	25	25	Brain_amygdala
ENSG00000169122.7	FAM110B	0.170394	NA	0.8647	0.0420008	0.0986323	0.00699078	NA	16	21	21	Brain_amygdala
ENSG00000123965.12	PMS2P5	-0.170246	NA	0.864817	0.0208461	0.398618	1.33696e-11	NA	4	8	8	Brain_amygdala
ENSG00000109794.9	FAM149A	-0.169188	NA	0.865648	0.102144	0.128479	0.000847214	NA	44	54	54	Brain_amygdala
ENSG00000272960.1	RP11-339B21.15	-0.169145	NA	0.865682	0.104084	0.176978	0.00019008	NA	14	21	21	Brain_amygdala
ENSG00000184840.7	TMED9	-0.168562	NA	0.866142	0.00550836	0.106705	0.00414573	NA	8	14	14	Brain_amygdala
ENSG00000102967.7	DHODH	-0.168306	NA	0.866343	0.0626318	0.121816	0.000877095	NA	7	8	8	Brain_amygdala
ENSG00000163576.13	EFHB	-0.168195	NA	0.86643	0.18744	0.331889	3.4839e-08	NA	35	41	41	Brain_amygdala
ENSG00000256673.1	RP11-599J14.2	-0.167952	NA	0.866621	0.0956819	0.139542	0.00103172	NA	22	98	98	Brain_amygdala
ENSG00000171103.6	TRMT61B	0.1676	NA	0.866898	0.0707918	0.127388	0.00152199	NA	16	21	21	Brain_amygdala
ENSG00000205209.3	SCGB2B2	-0.166977	NA	0.867388	0.0955648	0.0980997	0.00822448	NA	25	36	36	Brain_amygdala
ENSG00000257267.1	ZNF271	0.166828	NA	0.867505	0.0522136	0.0667582	0.0255422	NA	22	26	26	Brain_amygdala
ENSG00000006042.7	TMEM98	0.166171	NA	0.868022	0.0829922	0.149035	0.000890683	NA	36	42	42	Brain_amygdala
ENSG00000232237.2	ASCL5	-0.166138	NA	0.868049	0.000880474	0.110707	0.00408061	NA	3	4	4	Brain_amygdala
ENSG00000140575.8	IQGAP1	-0.16595	NA	0.868197	0.0386867	0.126833	0.00114626	NA	33	39	39	Brain_amygdala
ENSG00000225489.2	RP11-390F4.3	-0.164894	NA	0.869027	0.122821	0.112553	0.00322049	NA	33	46	46	Brain_amygdala
ENSG00000188732.6	FAM221A	0.164471	NA	0.869361	0.197637	0.392566	3.16383e-10	NA	15	17	17	Brain_amygdala
ENSG00000153157.8	SYCP2L	0.164387	NA	0.869427	0.297407	0.069948	0.0236486	NA	93	116	116	Brain_amygdala
ENSG00000178209.10	PLEC	0.163975	NA	0.869751	0.0252671	0.0664195	0.0306161	NA	12	42	42	Brain_amygdala
ENSG00000214491.4	SEC14L6	0.163851	NA	0.869849	0.0536702	0.0791015	0.0174163	NA	12	13	13	Brain_amygdala
ENSG00000171119.2	NRTN	-0.163643	NA	0.870012	0.0427058	0.0897931	0.0101984	NA	10	16	16	Brain_amygdala
ENSG00000198556.9	ZNF789	-0.162831	NA	0.870652	0.00373544	0.0481336	0.0193739	NA	3	5	5	Brain_amygdala
ENSG00000244119.1	PDCL3P4	0.162548	NA	0.870875	0.149683	0.356046	2.19456e-08	NA	32	35	35	Brain_amygdala
ENSG00000176945.12	MUC20	-0.161307	NA	0.871852	0.124602	0.359558	7.00359e-10	NA	16	35	35	Brain_amygdala
ENSG00000076685.14	NT5C2	-0.160874	NA	0.872192	0.0501226	0.175068	0.000173893	NA	15	16	16	Brain_amygdala
ENSG00000136451.4	VEZF1	0.160552	NA	0.872446	0.061254	0.143269	0.00101588	NA	11	17	17	Brain_amygdala
ENSG00000176222.7	ZNF404	-0.159188	NA	0.873521	0.132559	0.255878	3.08412e-06	NA	54	67	67	Brain_amygdala
ENSG00000151789.5	ZNF385D	-0.157395	NA	0.874934	0.0829959	0.0816487	0.0136505	NA	49	61	61	Brain_amygdala
ENSG00000072818.7	ACAP1	0.157368	NA	0.874955	0.0806122	0.0812462	0.0146754	NA	15	18	18	Brain_amygdala
ENSG00000161281.6	COX7A1	-0.157332	NA	0.874983	0.136245	0.0609204	0.0335702	NA	68	85	85	Brain_amygdala
ENSG00000154710.11	RABGEF1	0.157266	NA	0.875035	0.196614	0.222774	5.07851e-06	NA	41	46	46	Brain_amygdala
ENSG00000165171.6	WBSCR27	0.156852	NA	0.875361	0.517868	0.64754	4.1043e-20	NA	24	29	29	Brain_amygdala
ENSG00000078487.13	ZCWPW1	-0.15672	NA	0.875465	0.0434231	0.0929057	0.00807201	NA	55	67	67	Brain_amygdala
ENSG00000171084.11	FAM86JP	0.156719	NA	0.875466	0.117017	0.278139	3.69898e-07	NA	55	60	60	Brain_amygdala
ENSG00000243679.1	RP11-274B21.3	0.156523	NA	0.875621	0.0153703	0.116347	0.00340133	NA	18	22	22	Brain_amygdala
ENSG00000179296.9	CTGLF12P	0.156407	NA	0.875713	0.139086	0.0953944	0.00707989	NA	35	43	43	Brain_amygdala
ENSG00000183833.12	MAATS1	0.156191	NA	0.875882	0.00591516	0.0618477	0.034074	NA	6	6	6	Brain_amygdala
ENSG00000166965.8	RCCD1	0.155772	NA	0.876213	0.0539365	0.0879846	0.0116319	NA	5	6	6	Brain_amygdala
ENSG00000085662.9	AKR1B1	0.155409	NA	0.876499	0.117591	0.134587	0.0017017	NA	45	51	51	Brain_amygdala
ENSG00000176054.6	RPL23P2	-0.155376	NA	0.876525	0.0542208	0.056355	0.0415857	NA	41	50	50	Brain_amygdala
ENSG00000206344.6	HCG27	0.155134	NA	0.876716	0.0612489	0.107467	0.00463149	NA	20	26	26	Brain_amygdala
ENSG00000179271.1	GADD45GIP1	-0.154995	NA	0.876825	0.00975435	0.0952181	0.00835581	NA	9	17	17	Brain_amygdala
ENSG00000169299.9	PGM2	0.153889	NA	0.877697	0.243122	0.0831772	0.00775416	NA	70	106	106	Brain_amygdala
ENSG00000162105.12	SHANK2	-0.153793	NA	0.877773	0.0638156	0.0673314	0.0192159	NA	22	25	25	Brain_amygdala
ENSG00000185149.5	NPY2R	-0.153106	NA	0.878315	0.275265	0.165805	9.27872e-05	NA	59	79	79	Brain_amygdala
ENSG00000015133.14	CCDC88C	0.152588	NA	0.878723	0.0487646	0.0608959	0.0327626	NA	33	44	44	Brain_amygdala
ENSG00000204463.8	BAG6	-0.15219	NA	0.879037	0.122803	0.340057	1.37092e-08	NA	38	63	63	Brain_amygdala
ENSG00000203867.7	RBM20	0.151622	NA	0.879485	0.0706314	0.11169	0.00359515	NA	22	26	26	Brain_amygdala
ENSG00000140623.9	2020-09-12	-0.151476	NA	0.8796	0.207809	0.316128	5.77899e-08	NA	39	65	65	Brain_amygdala
ENSG00000132950.14	ZMYM5	0.151424	NA	0.879641	0.0124195	0.0936973	0.00871747	NA	2	2	2	Brain_amygdala
ENSG00000187942.7	LDLRAD2	0.15123	NA	0.879794	0.325476	0.0605406	0.0343412	NA	64	72	72	Brain_amygdala
ENSG00000234147.1	RP3-460G2.2	0.15065	NA	0.880252	0.039487	0.136721	0.001055	NA	23	28	28	Brain_amygdala
ENSG00000231209.1	GLUD1P6	-0.15034	NA	0.880496	0.0678091	0.240812	8.2532e-06	NA	11	16	16	Brain_amygdala
ENSG00000130653.11	PNPLA7	-0.150329	NA	0.880505	0.0119632	0.0869763	0.00882236	NA	4	10	10	Brain_amygdala
ENSG00000229474.2	PATL2	0.149961	NA	0.880796	0.0589103	0.169193	0.000207449	NA	75	84	84	Brain_amygdala
ENSG00000122008.11	POLK	0.149087	NA	0.881485	0.343113	0.0733484	0.0206668	NA	126	162	162	Brain_amygdala
ENSG00000250366.2	LINC00617	0.148419	NA	0.882012	0.0736527	0.0535492	0.0463885	NA	47	59	59	Brain_amygdala
ENSG00000122965.6	RBM19	0.148003	NA	0.88234	0.187909	0.0625256	0.032349	NA	52	64	64	Brain_amygdala
ENSG00000256427.1	RP11-118B22.4	-0.147862	NA	0.882452	7.42337e-05	0.156214	0.000336794	NA	2	32	32	Brain_amygdala
ENSG00000128928.4	IVD	-0.147034	NA	0.883105	0.0376459	0.0914711	0.00938898	NA	6	6	6	Brain_amygdala
ENSG00000273487.1	RP4-621B10.8	0.146357	NA	0.88364	0.0773496	0.0696097	0.0219715	NA	33	41	41	Brain_amygdala
ENSG00000258181.1	RP11-493L12.4	-0.146287	NA	0.883695	0.0304452	0.103662	0.00347651	NA	14	17	17	Brain_amygdala
ENSG00000198231.8	DDX42	0.14626	NA	0.883716	0.045281	0.210475	4.20839e-05	NA	8	9	9	Brain_amygdala
ENSG00000114125.9	RNF7	-0.145535	NA	0.884288	0.106045	0.0818486	0.012535	NA	32	38	38	Brain_amygdala
ENSG00000169914.5	OTUD3	0.145485	NA	0.884328	0.419503	0.116439	0.00338538	NA	85	99	99	Brain_amygdala
ENSG00000267079.1	RP11-820I16.1	0.144754	NA	0.884905	0.239875	0.525434	3.11752e-14	NA	31	38	38	Brain_amygdala
ENSG00000104765.10	BNIP3L	-0.144621	NA	0.88501	0.033536	0.0885416	0.00761619	NA	22	29	29	Brain_amygdala
ENSG00000164946.15	FREM1	0.14429	NA	0.885271	0.0692915	0.0926939	0.00698631	NA	14	24	24	Brain_amygdala
ENSG00000066230.6	SLC9A3	0.143301	NA	0.886053	0.111775	0.220734	2.82607e-05	NA	42	85	85	Brain_amygdala
ENSG00000143457.6	GOLPH3L	0.143238	NA	0.886103	0.0279398	0.100498	0.00573622	NA	3	3	3	Brain_amygdala
ENSG00000138207.8	RBP4	-0.143149	NA	0.886173	0.0935253	0.153371	0.000279512	NA	25	35	35	Brain_amygdala
ENSG00000248794.1	CTD-2248H3.1	-0.143073	NA	0.886232	0.220415	0.316645	1.71461e-07	NA	31	38	38	Brain_amygdala
ENSG00000196139.7	AKR1C3	-0.140837	NA	0.887999	0.155969	0.0751979	0.0135876	NA	47	58	58	Brain_amygdala
ENSG00000144488.10	ESPNL	0.140769	NA	0.888053	0.0166325	0.25269	4.80808e-06	NA	5	11	11	Brain_amygdala
ENSG00000203791.9	METTL10	-0.137329	NA	0.890771	0.0039088	0.0783199	0.0160618	NA	5	17	17	Brain_amygdala
ENSG00000236624.4	CCDC163P	-0.13732	NA	0.890778	0.0972878	0.0416651	0.0290219	NA	18	19	19	Brain_amygdala
ENSG00000250060.1	RP11-332J15.2	-0.136901	NA	0.891109	0.102124	0.272838	8.90092e-07	NA	11	13	13	Brain_amygdala
ENSG00000203727.3	SAMD5	0.136519	NA	0.891411	0.0977488	0.153405	0.00041506	NA	29	35	35	Brain_amygdala
ENSG00000159339.9	PADI4	-0.136357	NA	0.891539	0.0382782	0.179263	0.000107614	NA	15	17	17	Brain_amygdala
ENSG00000169126.11	ARMC4	0.136056	NA	0.891777	0.0303029	0.0899081	0.0055357	NA	7	8	8	Brain_amygdala
ENSG00000131435.8	PDLIM4	-0.135796	NA	0.891982	0.0695939	0.119782	0.00172125	NA	38	47	47	Brain_amygdala
ENSG00000167771.5	RCOR2	-0.135501	NA	0.892215	0.0207615	0.0888295	0.00733367	NA	10	11	11	Brain_amygdala
ENSG00000154781.11	CCDC174	0.135339	NA	0.892344	0.296004	0.172468	0.000148702	NA	52	59	59	Brain_amygdala
ENSG00000172992.7	DCAKD	-0.134511	NA	0.892999	0.024172	0.0772764	0.0130375	NA	4	6	6	Brain_amygdala
ENSG00000214832.4	UPF3AP2	0.13436	NA	0.893118	0.0462789	0.073927	0.0134605	NA	23	33	33	Brain_amygdala
ENSG00000148362.6	C9orf142	0.134027	NA	0.893381	0.0134771	0.169811	0.000176105	NA	11	29	29	Brain_amygdala
[truncated: 66,076 more rows]

## Sheet: FUSION_summ_stats
		PANEL	FILE	ID	CHR	P0	P1	HSQ	BEST.GWAS.ID	BEST.GWAS.Z	EQTL.ID	EQTL.R2	EQTL.Z	EQTL.GWAS.Z	NSNP	NWGT	MODEL	MODELCV.R2	MODELCV.PV	TWAS.Z	TWAS.P
		Brain_Amygdala	../WEIGHTS//Brain_Amygdala/Brain_Amygdala.ENSG00000023041.7.wgt.RDat	ZDHHC6	10	114000000	114000000	0.354	rs10506868	-3.03	rs4256909	0.014339	-4.14	-1.31716	444	4	lasso	0.06394	0.0104	0.87945	0.3792
		Brain_Amygdala	../WEIGHTS//Brain_Amygdala/Brain_Amygdala.ENSG00000026103.15.wgt.RDat	FAS	10	90800000	90800000	0.558	rs17117501	-4.99	rs7097572	0.393853	6.07	1.97101	569	19	enet	0.418	8.11e-12	0.99518	0.3196
		Brain_Amygdala	../WEIGHTS//Brain_Amygdala/Brain_Amygdala.ENSG00000055950.12.wgt.RDat	MRPL43	10	103000000	103000000	0.517	rs10786609	-3.08	rs12769518	-0.002591	-2.56	0.07273	420	420	blup	0.14446	0.000167	0.3715	0.7103
		Brain_Amygdala	../WEIGHTS//Brain_Amygdala/Brain_Amygdala.ENSG00000065621.10.wgt.RDat	GSTO2	10	106000000	106000000	0.316	rs4918049	-4.06	rs12356059	0.081037	-3.94	-2.2659	424	424	blup	0.04849	0.0227	0.44212	0.6584
		Brain_Amygdala	../WEIGHTS//Brain_Amygdala/Brain_Amygdala.ENSG00000068383.14.wgt.RDat	INPP5A	10	134000000	135000000	0.443	NA	NA	NA	NA	NA	NA	479	0	blup	0.06485	0.00989	NA	NA
		Brain_Amygdala	../WEIGHTS//Brain_Amygdala/Brain_Amygdala.ENSG00000099290.11.wgt.RDat	FAM21A	10	51800000	51900000	0.714	rs2813299	-2.91	rs2338050	0.381584	-5.97	1.10256	261	13	lasso	0.38941	6.43e-11	-0.07572	0.9396
		Brain_Amygdala	../WEIGHTS//Brain_Amygdala/Brain_Amygdala.ENSG00000107779.7.wgt.RDat	BMPR1A	10	88500000	88700000	0.287	rs4934212	2.42	rs1124482	-0.001943	-3.48	0.61379	340	340	blup	0.01231	0.154	-0.13117	0.8956
		Brain_Amygdala	../WEIGHTS//Brain_Amygdala/Brain_Amygdala.ENSG00000107902.9.wgt.RDat	LHPP	10	126000000	126000000	0.535	rs3802703	3.84	rs11245267	0.078757	3.83	0.44152	476	476	blup	0.11153	0.00092	0.4073	0.6838
		Brain_Amygdala	../WEIGHTS//Brain_Amygdala/Brain_Amygdala.ENSG00000107959.11.wgt.RDat	PITRM1	10	3180000	3220000	0.514	rs11251471	-2.88	rs3814592	-0.002436	-3.92	-0.26	732	7	lasso	0.0516	0.0194	-0.02453	0.9804
		Brain_Amygdala	../WEIGHTS//Brain_Amygdala/Brain_Amygdala.ENSG00000108187.11.wgt.RDat	PBLD	10	70000000	70100000	0.24	rs3740051	2.38	rs731063	0.098616	4.74	1.55429	381	21	enet	0.10206	0.00149	0.97556	0.3293
		Brain_Amygdala	../WEIGHTS//Brain_Amygdala/Brain_Amygdala.ENSG00000119943.6.wgt.RDat	PYROXD2	10	100000000	100000000	0.599	rs4917815	-3.62	rs2147896	0.221194	6.06	-0.22779	494	15	lasso	0.31561	9.03e-09	-0.3299	0.7415
		Brain_Amygdala	../WEIGHTS//Brain_Amygdala/Brain_Amygdala.ENSG00000120008.11.wgt.RDat	WDR11	10	123000000	123000000	0.387	rs10788099	2.9	rs1045154	0.203562	-5.27	0.32618	645	9	lasso	0.33295	2.96e-09	-0.05561	0.9557
		Brain_Amygdala	../WEIGHTS//Brain_Amygdala/Brain_Amygdala.ENSG00000120539.10.wgt.RDat	MASTL	10	27400000	27500000	0.228	rs899374	-3.27	rs7086553	0.073397	-3.73	0.74483	455	3	lasso	0.065	0.00982	-0.65197	0.5144
		Brain_Amygdala	../WEIGHTS//Brain_Amygdala/Brain_Amygdala.ENSG00000120586.4.wgt.RDat	MRC1	10	18100000	18200000	0.442	rs2497808	3.48	rs532813	0.263299	5.47	-0.42177	382	5	lasso	0.27641	1.02e-07	0.06325	0.9496
		Brain_Amygdala	../WEIGHTS//Brain_Amygdala/Brain_Amygdala.ENSG00000120616.11.wgt.RDat	EPC1	10	32600000	32700000	0.346	rs2990969	2.39	rs17488859	-0.011755	-3.01	0.23377	313	313	blup	0.02392	0.0815	0.49756	0.6188
		Brain_Amygdala	../WEIGHTS//Brain_Amygdala/Brain_Amygdala.ENSG00000122378.9.wgt.RDat	FAM213A	10	82200000	82200000	0.235	rs12258799	2.69	rs7082102	0.009267	3.67	1.14168	547	547	blup	0.00556	0.227	1.09272	0.2745
		Brain_Amygdala	../WEIGHTS//Brain_Amygdala/Brain_Amygdala.ENSG00000122859.4.wgt.RDat	NEUROG3	10	71300000	71300000	0.358	rs12262904	3.73	rs5030923	0.119182	3.85	-1.18705	725	725	blup	0.07717	0.0053	-0.31833	0.7502
		Brain_Amygdala	../WEIGHTS//Brain_Amygdala/Brain_Amygdala.ENSG00000133661.11.wgt.RDat	SFTPD	10	81700000	81700000	0.434	rs17105302	2	rs1304463	0.293013	-5.39	-0.70714	305	9	enet	0.26045	2.65e-07	0.23796	0.8119
		Brain_Amygdala	../WEIGHTS//Brain_Amygdala/Brain_Amygdala.ENSG00000134463.10.wgt.RDat	ECHDC3	10	11800000	11800000	0.363	rs11812242	3.65	rs17554109	0.110843	-4.21	-2.0113	472	6	lasso	0.27513	1.1e-07	0.4283	0.6684
		Brain_Amygdala	../WEIGHTS//Brain_Amygdala/Brain_Amygdala.ENSG00000138207.8.wgt.RDat	RBP4	10	95400000	95400000	0.663	rs7080485	-3.52	rs11187545	0.132751	4.04	0.5444	555	6	enet	0.04885	0.0223	0.49361	0.6216
		Brain_Amygdala	../WEIGHTS//Brain_Amygdala/Brain_Amygdala.ENSG00000138316.6.wgt.RDat	ADAMTS14	10	72400000	72500000	0.486	rs10823548	3.29	rs11596281	0.318122	-5.51	-1.44356	682	6	lasso	0.22295	2.32e-06	1.25522	0.2094
		Brain_Amygdala	../WEIGHTS//Brain_Amygdala/Brain_Amygdala.ENSG00000138346.10.wgt.RDat	DNA2	10	70200000	70200000	0.393	rs3740055	2.32	rs10823215	0.190828	-5.2	-0.28856	384	384	blup	0.23896	9.31e-07	0.50046	0.6168
		Brain_Amygdala	../WEIGHTS//Brain_Amygdala/Brain_Amygdala.ENSG00000148604.9.wgt.RDat	RGR	10	86000000	86000000	0.597	rs17325546	-2.46	rs10736319	0.177595	4.74	-1.94203	534	17	enet	0.22051	2.67e-06	-1.04944	0.294
		Brain_Amygdala	../WEIGHTS//Brain_Amygdala/Brain_Amygdala.ENSG00000148690.10.wgt.RDat	FRA10AC1	10	95400000	95500000	0.464	rs7080485	-3.52	rs11187583	0.039837	4.67	2.03153	530	8	lasso	0.0913	0.00259	1.31102	0.1899
		Brain_Amygdala	../WEIGHTS//Brain_Amygdala/Brain_Amygdala.ENSG00000148824.14.wgt.RDat	MTG1	10	135000000	135000000	0.511	NA	NA	NA	NA	NA	NA	342	0	enet	0.31501	9.38e-09	NA	NA
		Brain_Amygdala	../WEIGHTS//Brain_Amygdala/Brain_Amygdala.ENSG00000150867.9.wgt.RDat	PIP4K2A	10	22800000	23000000	0.401	rs11593725	-2.63	rs7899156	0.022322	-3.95	1.31507	348	348	blup	0.11854	0.000642	0.90355	0.3662
		Brain_Amygdala	../WEIGHTS//Brain_Amygdala/Brain_Amygdala.ENSG00000151632.12.wgt.RDat	AKR1C2	10	5030000	5060000	0.501	rs11252631	3	rs6650153	0.27233	4.91	0.46903	651	14	lasso	0.23382	1.25e-06	0.17169	0.8637
		Brain_Amygdala	../WEIGHTS//Brain_Amygdala/Brain_Amygdala.ENSG00000151892.10.wgt.RDat	GFRA1	10	118000000	118000000	0.543	rs11197580	-5.2	rs7909875	0.061178	-4.56	1.5375	535	18	enet	0.21333	4e-06	-0.90796	0.3639
		Brain_Amygdala	../WEIGHTS//Brain_Amygdala/Brain_Amygdala.ENSG00000152778.7.wgt.RDat	IFIT5	10	91200000	91200000	0.661	rs11202911	-5.14	rs303208	0.194513	-5.06	1.04321	562	10	lasso	0.17782	2.82e-05	-1.17475	0.2401
		Brain_Amygdala	../WEIGHTS//Brain_Amygdala/Brain_Amygdala.ENSG00000156113.16.wgt.RDat	KCNMA1	10	78600000	79400000	0.561	rs1863898	3.38	rs1366047	-0.011744	-3.6	-1.41135	532	67	enet	0.09219	0.00247	1.02828	0.3038
		Brain_Amygdala	../WEIGHTS//Brain_Amygdala/Brain_Amygdala.ENSG00000165443.7.wgt.RDat	PHYHIPL	10	60900000	61000000	0.412	rs12776000	-2.57	rs7071416	-0.009563	-3.45	-0.00725	401	401	blup	0.06411	0.0103	0.5473	0.5842
		Brain_Amygdala	../WEIGHTS//Brain_Amygdala/Brain_Amygdala.ENSG00000165806.15.wgt.RDat	CASP7	10	115000000	115000000	0.611	rs10787493	2.71	rs3121478	0.030675	4.23	0.29495	600	600	blup	0.19794	9.4e-06	0.24968	0.8028
		Brain_Amygdala	../WEIGHTS//Brain_Amygdala/Brain_Amygdala.ENSG00000166136.11.wgt.RDat	NDUFB8	10	102000000	102000000	0.276	rs10786609	-3.08	rs9420797	0.037988	3.65	0.87349	434	434	blup	0.0825	0.00404	0.26207	0.7933
		Brain_Amygdala	../WEIGHTS//Brain_Amygdala/Brain_Amygdala.ENSG00000166275.11.wgt.RDat	C10orf32	10	105000000	105000000	0.165	rs2902549	2.99	rs9527	0.03619	-3.62	0.37888	343	343	blup	0.04324	0.0298	-1.31826	0.1874
		Brain_Amygdala	../WEIGHTS//Brain_Amygdala/Brain_Amygdala.ENSG00000166321.9.wgt.RDat	NUDT13	10	74900000	74900000	0.139	rs2271904	1.67	rs1867565	0.070926	-3.58	0.37102	217	217	blup	0.08131	0.00429	-0.86222	0.3886
		Brain_Amygdala	../WEIGHTS//Brain_Amygdala/Brain_Amygdala.ENSG00000169826.6.wgt.RDat	CSGALNACT2	10	43600000	43700000	0.514	rs17447650	3.86	rs2257767	0.386768	6.02	-0.78212	391	4	lasso	0.34659	1.21e-09	-0.66217	0.5079
		Brain_Amygdala	../WEIGHTS//Brain_Amygdala/Brain_Amygdala.ENSG00000170430.9.wgt.RDat	MGMT	10	131000000	132000000	0.551	rs944963	-4.29	rs11016847	0.066021	-4.63	-0.92903	597	597	blup	0.202	7.51e-06	0.6787	0.4973
		Brain_Amygdala	../WEIGHTS//Brain_Amygdala/Brain_Amygdala.ENSG00000171160.13.wgt.RDat	MORN4	10	99400000	99400000	0.398	rs1079360	3.57	rs4919129	0.137579	-5.09	-1.69375	477	12	enet	0.20315	7.05e-06	0.58587	0.558
		Brain_Amygdala	../WEIGHTS//Brain_Amygdala/Brain_Amygdala.ENSG00000172661.13.wgt.RDat	FAM21C	10	46200000	46300000	0.388	rs2228064	3.25	rs17696005	0.054253	-3.71	-0.74619	172	172	blup	0.12736	0.000407	-0.98773	0.3233
		Brain_Amygdala	../WEIGHTS//Brain_Amygdala/Brain_Amygdala.ENSG00000172671.15.wgt.RDat	ZFAND4	10	46100000	46200000	0.168	rs2228064	2.72	rs7894352	0.096035	-4.21	-1.59649	198	12	enet	0.11038	0.000976	1.06099	0.2887
		Brain_Amygdala	../WEIGHTS//Brain_Amygdala/Brain_Amygdala.ENSG00000173145.7.wgt.RDat	NOC3L	10	96100000	96100000	0.321	rs17093867	-3.15	rs10882437	0.087572	4.3	-0.57692	331	331	blup	0.12777	0.000398	-0.38722	0.6986
		Brain_Amygdala	../WEIGHTS//Brain_Amygdala/Brain_Amygdala.ENSG00000174194.11.wgt.RDat	AGAP8	10	51200000	51300000	0.706	rs7100934	-3.32	rs10761581	0.168816	5.03	-0.30714	186	39	enet	0.42881	3.61e-12	-0.14788	0.8824
		Brain_Amygdala	../WEIGHTS//Brain_Amygdala/Brain_Amygdala.ENSG00000179133.7.wgt.RDat	C10orf67	10	23600000	23600000	0.333	rs11013435	2.43	rs4259746	0.003889	4.05	1.32143	354	7	lasso	0.05664	0.015	0.47692	0.6334
		Brain_Amygdala	../WEIGHTS//Brain_Amygdala/Brain_Amygdala.ENSG00000180817.7.wgt.RDat	PPA1	10	72000000	72000000	0.72	rs10823548	3.5	rs3750770	0.028265	-4.1	-1.12879	704	704	blup	0.16953	4.41e-05	1.13202	0.2576
		Brain_Amygdala	../WEIGHTS//Brain_Amygdala/Brain_Amygdala.ENSG00000182010.6.wgt.RDat	RTKN2	10	63900000	64000000	0.26	rs2588966	-3.98	rs2306970	0.104478	-4.07	0.77778	458	4	lasso	0.10528	0.00127	-0.76732	0.4429
		Brain_Amygdala	../WEIGHTS//Brain_Amygdala/Brain_Amygdala.ENSG00000183346.6.wgt.RDat	C10orf107	10	63400000	63500000	0.534	rs2588966	-3.98	rs12781009	0.110486	4.63	-0.04139	427	10	lasso	0.17236	3.79e-05	-0.12097	0.9037
		Brain_Amygdala	../WEIGHTS//Brain_Amygdala/Brain_Amygdala.ENSG00000183605.12.wgt.RDat	SFXN4	10	121000000	121000000	0.685	rs7914808	2.6	rs10749291	0.47982	6.61	-0.31542	484	13	enet	0.40214	2.59e-11	0.13838	0.8899
		Brain_Amygdala	../WEIGHTS//Brain_Amygdala/Brain_Amygdala.ENSG00000183748.4.wgt.RDat	MRC1L1	10	17900000	18000000	0.45	rs12246926	-2.61	rs532813	0.193786	-4.81	-0.42177	349	5	lasso	0.1771	2.93e-05	0.05799	0.9538
		Brain_Amygdala	../WEIGHTS//Brain_Amygdala/Brain_Amygdala.ENSG00000184719.7.wgt.RDat	RNLS	10	90000000	90300000	0.322	rs12571023	2.68	rs792207	-0.008778	3.02	1.08571	540	540	blup	0.04372	0.029	0.05095	0.9594
		Brain_Amygdala	../WEIGHTS//Brain_Amygdala/Brain_Amygdala.ENSG00000185532.10.wgt.RDat	PRKG1	10	52800000	54100000	0.425	rs293314	-2.3	rs7893773	0.12382	-4.1	0.18116	462	21	enet	0.12774	0.000399	0.39935	0.6896
		Brain_Amygdala	../WEIGHTS//Brain_Amygdala/Brain_Amygdala.ENSG00000187553.5.wgt.RDat	CYP26C1	10	94800000	94800000	0.495	rs11516919	3.21	rs11596160	0.085336	-4.55	-1	530	12	lasso	0.07607	0.0056	0.4656	0.6415
		Brain_Amygdala	../WEIGHTS//Brain_Amygdala/Brain_Amygdala.ENSG00000188199.6.wgt.RDat	NUTM2B	10	81500000	81500000	0.343	rs10740501	2.27	rs10885307	0.219723	-4.83	-0.15403	322	4	lasso	0.22926	1.62e-06	0.30211	0.7626
		Brain_Amygdala	../WEIGHTS//Brain_Amygdala/Brain_Amygdala.ENSG00000188234.9.wgt.RDat	AGAP4	10	46300000	46300000	0.216	rs2228064	3.34	rs3824617	0.054701	-3.96	-0.27607	122	122	blup	0.06056	0.0123	0.97273	0.3307
		Brain_Amygdala	../WEIGHTS//Brain_Amygdala/Brain_Amygdala.ENSG00000188611.10.wgt.RDat	ASAH2	10	51900000	52000000	0.786	rs2813299	-2.91	rs10821669	0.401671	-5.93	0.31646	322	28	enet	0.4177	8.28e-12	-0.87628	0.3809
		Brain_Amygdala	../WEIGHTS//Brain_Amygdala/Brain_Amygdala.ENSG00000188690.8.wgt.RDat	UROS	10	127000000	128000000	0.8	rs17153494	4.33	rs10901446	0.61116	-7.56	0.53957	588	7	lasso	0.52122	1.82e-15	-0.57636	0.5644
		Brain_Amygdala	../WEIGHTS//Brain_Amygdala/Brain_Amygdala.ENSG00000196072.7.wgt.RDat	BLOC1S2	10	102000000	102000000	0.604	rs7906355	2.85	rs7912400	0.318762	-5.53	0.30488	410	410	blup	0.3189	7.32e-09	-0.30355	0.7615
		Brain_Amygdala	../WEIGHTS//Brain_Amygdala/Brain_Amygdala.ENSG00000196139.7.wgt.RDat	AKR1C3	10	5080000	5150000	0.443	rs11252631	2.98	rs11252934	0.165276	4.52	-0.07639	649	5	lasso	0.08826	0.00302	-0.34214	0.7322
		Brain_Amygdala	../WEIGHTS//Brain_Amygdala/Brain_Amygdala.ENSG00000196968.6.wgt.RDat	FUT11	10	75500000	75500000	0.313	rs1908337	2.94	rs7069592	-0.010087	-2.76	0.30183	237	45	enet	0.04477	0.0275	-0.09829	0.9217
		Brain_Amygdala	../WEIGHTS//Brain_Amygdala/Brain_Amygdala.ENSG00000203791.9.wgt.RDat	METTL10	10	126000000	126000000	0.357	rs3802703	3.45	rs3824808	0.083641	-4.15	0.14379	560	560	blup	0.06772	0.00855	1.06465	0.287
		Brain_Amygdala	../WEIGHTS//Brain_Amygdala/Brain_Amygdala.ENSG00000204152.6.wgt.RDat	TIMM23B	10	51400000	51400000	0.209	rs7100934	-3.32	rs717721	0.035968	3.44	-1.19333	121	121	blup	0.07771	0.00515	-0.24372	0.8074
		Brain_Amygdala	../WEIGHTS//Brain_Amygdala/Brain_Amygdala.ENSG00000204164.6.wgt.RDat	BMS1P5	10	48900000	49000000	0.536	rs9422352	-2.87	rs11204276	0.089536	-4.87	-1.76577	144	6	lasso	0.23267	1.34e-06	0.95338	0.3404
		Brain_Amygdala	../WEIGHTS//Brain_Amygdala/Brain_Amygdala.ENSG00000204169.6.wgt.RDat	AGAP7	10	51500000	51500000	0.562	rs6537553	-2.25	rs10740051	0.195919	4.92	-0.14379	70	8	lasso	0.19086	1.39e-05	-0.02454	0.9804
		Brain_Amygdala	../WEIGHTS//Brain_Amygdala/Brain_Amygdala.ENSG00000204740.5.wgt.RDat	C10orf112	10	19500000	20100000	0.432	rs12412797	-2.41	rs2151234	-0.006107	-3.69	-0.73944	567	567	blup	0.03891	0.0372	0.0409	0.9674
		Brain_Amygdala	../WEIGHTS//Brain_Amygdala/Brain_Amygdala.ENSG00000205696.4.wgt.RDat	ADARB2-AS1	10	1570000	1600000	0.588	rs2242422	3.48	rs2676776	0.095497	-4.06	-0.02512	716	716	blup	0.09462	0.00218	0.5167	0.6054
		Brain_Amygdala	../WEIGHTS//Brain_Amygdala/Brain_Amygdala.ENSG00000214435.3.wgt.RDat	AS3MT	10	105000000	105000000	0.38	rs2902549	2.99	rs4919690	0.273656	-5.08	0.375	343	9	lasso	0.26084	2.59e-07	-0.50867	0.611
		Brain_Amygdala	../WEIGHTS//Brain_Amygdala/Brain_Amygdala.ENSG00000215146.4.wgt.RDat	RP11-313J2.1	10	42800000	42900000	0.539	rs17158029	-1.72	rs10899976	0.304859	-6.12	-1.10714	193	193	blup	0.37077	2.36e-10	0.11625	0.9075
		Brain_Amygdala	../WEIGHTS//Brain_Amygdala/Brain_Amygdala.ENSG00000224597.5.wgt.RDat	PTCHD3P1	10	29700000	29800000	0.637	rs17485090	-3.21	rs10082484	0.383514	5.89	-0.33333	717	12	lasso	0.39979	3.06e-11	-0.42091	0.6738
		Brain_Amygdala	../WEIGHTS//Brain_Amygdala/Brain_Amygdala.ENSG00000224758.1.wgt.RDat	RP13-137A17.5	10	135000000	135000000	0.602	NA	NA	NA	NA	NA	NA	423	0	enet	0.03853	0.0379	NA	NA
		Brain_Amygdala	../WEIGHTS//Brain_Amygdala/Brain_Amygdala.ENSG00000225383.2.wgt.RDat	SFTA1P	10	10800000	10800000	0.47	rs12098246	-2.89	rs17149653	-0.011763	3.42	0.23415	645	10	lasso	0.04019	0.0348	1.03116	0.3025
		Brain_Amygdala	../WEIGHTS//Brain_Amygdala/Brain_Amygdala.ENSG00000226381.3.wgt.RDat	RP11-119F19.2	10	81400000	81500000	0.364	rs7915975	2.29	rs10885307	0.136546	-4.81	-0.19479	308	6	lasso	0.16107	6.93e-05	0.97119	0.3315
		Brain_Amygdala	../WEIGHTS//Brain_Amygdala/Brain_Amygdala.ENSG00000226578.1.wgt.RDat	RP11-258F22.1	10	38100000	38100000	0.337	rs2472159	-3.55	rs1208683	0.142807	-4.01	-0.29012	312	6	lasso	0.24465	6.7e-07	0.72866	0.4662
		Brain_Amygdala	../WEIGHTS//Brain_Amygdala/Brain_Amygdala.ENSG00000226864.1.wgt.RDat	RP11-500G22.2	10	124000000	124000000	0.766	rs2295873	-3.06	rs10887040	0.115058	-5.25	-1.53472	633	55	enet	0.25261	4.21e-07	0.47689	0.6334
		Brain_Amygdala	../WEIGHTS//Brain_Amygdala/Brain_Amygdala.ENSG00000227165.3.wgt.RDat	WDR11-AS1	10	123000000	123000000	0.633	rs10788099	2.9	rs10886800	0.145635	-4.87	-0.05048	645	645	blup	0.14245	0.000185	-0.49311	0.6219
		Brain_Amygdala	../WEIGHTS//Brain_Amygdala/Brain_Amygdala.ENSG00000228261.1.wgt.RDat	RP11-127L20.3	10	106000000	106000000	0.336	rs805684	4.08	rs156699	0.118428	-4.24	-1.59732	433	26	enet	0.1086	0.00107	1.63687	0.1017
		Brain_Amygdala	../WEIGHTS//Brain_Amygdala/Brain_Amygdala.ENSG00000228570.3.wgt.RDat	NUTM2E	10	81600000	81600000	0.533	rs12358729	-3.46	rs1650187	0.341573	5.52	-0.6822	315	5	lasso	0.31682	8.36e-09	-0.88225	0.3776
		Brain_Amygdala	../WEIGHTS//Brain_Amygdala/Brain_Amygdala.ENSG00000228701.1.wgt.RDat	TNKS2-AS1	10	93500000	93600000	0.454	rs12268133	-2.09	rs7085519	0.292318	5.24	0.44172	305	10	lasso	0.21773	3.12e-06	0.73998	0.4593
		Brain_Amygdala	../WEIGHTS//Brain_Amygdala/Brain_Amygdala.ENSG00000229278.1.wgt.RDat	RP11-483F11.7	10	101000000	101000000	0.257	rs7906355	2.85	rs1035209	0.022959	-3.38	-2.5291	443	443	blup	0.04589	0.026	0.52826	0.5973
		Brain_Amygdala	../WEIGHTS//Brain_Amygdala/Brain_Amygdala.ENSG00000231345.3.wgt.RDat	RP11-564C4.6	10	52400000	52400000	0.3	rs2813299	-2.91	rs12358162	0.000912	-3.65	-0.68056	437	21	enet	0.02042	0.0984	0.4728	0.6364
		Brain_Amygdala	../WEIGHTS//Brain_Amygdala/Brain_Amygdala.ENSG00000232229.1.wgt.RDat	LINC00865	10	91600000	91600000	0.685	rs10444056	-3.4	rs3740040	0.36004	6.24	-0.37961	496	10	lasso	0.41092	1.37e-11	-0.34429	0.7306
		Brain_Amygdala	../WEIGHTS//Brain_Amygdala/Brain_Amygdala.ENSG00000232656.3.wgt.RDat	IDI2-AS1	10	1070000	1090000	0.566	rs2242422	3.48	rs7069505	0.030332	-3.66	0.33922	507	507	blup	0.0717	0.00699	0.28276	0.7774
		Brain_Amygdala	../WEIGHTS//Brain_Amygdala/Brain_Amygdala.ENSG00000236493.1.wgt.RDat	EIF2S2P3	10	94400000	94400000	0.41	rs11516919	3.21	rs6583826	0.262428	-4.86	0.33666	387	4	enet	0.15511	9.5e-05	-0.07442	0.9407
		Brain_Amygdala	../WEIGHTS//Brain_Amygdala/Brain_Amygdala.ENSG00000243251.4.wgt.RDat	PGBD3	10	50700000	50700000	0.462	rs2002392	-3.7	rs10857481	-0.01046	3.15	-0.21084	435	435	blup	0.00932	0.182	0.00719	0.9943
		Brain_Amygdala	../WEIGHTS//Brain_Amygdala/Brain_Amygdala.ENSG00000250959.2.wgt.RDat	GLUD1P3	10	75500000	75500000	0.162	rs1908337	2.94	rs11000561	0.012259	3.17	1.37102	244	244	blup	0.04503	0.0271	0.69028	0.49
		Brain_Amygdala	../WEIGHTS//Brain_Amygdala/Brain_Amygdala.ENSG00000259869.1.wgt.RDat	AL022344.7	10	43200000	43200000	0.422	rs2435377	-3.24	rs2257767	0.028331	-3.32	-0.78212	353	35	enet	0.08892	0.00292	0.5314	0.5951
		Brain_Amygdala	../WEIGHTS//Brain_Amygdala/Brain_Amygdala.ENSG00000269609.1.wgt.RDat	RP11-18I14.10	10	104000000	104000000	0.324	rs2815401	-3.07	rs2282295	0.12742	4.23	-0.58723	337	23	enet	0.16363	6.04e-05	-0.46044	0.6452
		Brain_Amygdala	../WEIGHTS//Brain_Amygdala/Brain_Amygdala.ENSG00000271335.1.wgt.RDat	RP11-324I22.4	10	35600000	35600000	0.217	rs12653	3.43	rs1345561	0.072862	4.28	0.81757	332	3	lasso	0.08104	0.00435	0.77287	0.4396
		Brain_Amygdala	../WEIGHTS//Brain_Amygdala/Brain_Amygdala.ENSG00000272692.1.wgt.RDat	RP11-399K21.14	10	77200000	77200000	0.267	rs9416061	-2.83	rs11001397	-0.010057	3.23	-0.33813	369	369	blup	0.04239	0.0311	1.22286	0.2214
		Brain_Amygdala	../WEIGHTS//Brain_Amygdala/Brain_Amygdala.ENSG00000272853.1.wgt.RDat	RP11-398C13.6	10	14900000	14900000	0.442	rs2138930	3.66	rs11259108	-0.011652	-3.32	-0.14537	610	610	blup	0.05104	0.02	0.02231	0.9822
		Brain_Amygdala	../WEIGHTS//Brain_Amygdala/Brain_Amygdala.ENSG00000272983.1.wgt.RDat	RP11-508N22.12	10	38400000	38400000	0.573	rs2472159	-3.55	rs2505194	0.102523	4.92	-2.81429	220	7	lasso	0.29711	2.88e-08	-2.38213	0.0172
		Brain_Amygdala	../WEIGHTS//Brain_Amygdala/Brain_Amygdala.ENSG00000272992.1.wgt.RDat	RP11-809C18.4	10	714000	716000	0.343	rs12242982	3.22	rs10904173	-0.000886	3.39	0.29496	414	414	blup	0.04322	0.0298	-0.89856	0.3689
		Brain_Amygdala	../WEIGHTS//Brain_Amygdala/Brain_Amygdala.ENSG00000273038.1.wgt.RDat	RP11-479G22.8	10	33200000	33200000	0.236	rs7912484	-2.68	rs2990962	0.063268	-4.03	1.95109	449	449	blup	0.10504	0.00128	-0.4019	0.6878
		PANEL	FILE	ID	CHR	P0	P1	HSQ	BEST.GWAS.ID	BEST.GWAS.Z	EQTL.ID	EQTL.R2	EQTL.Z	EQTL.GWAS.Z	NSNP	NWGT	MODEL	MODELCV.R2	MODELCV.PV	TWAS.Z	TWAS.P
		Brain_Amygdala	../WEIGHTS//Brain_Amygdala/Brain_Amygdala.ENSG00000006071.7.wgt.RDat	ABCC8	11	17400000	17500000	0.253	rs2283255	-2.87	rs4756887	0.0295	3.76	1.6286	510	510	blup	0.08495	0.00357	1.01378	0.3107
		Brain_Amygdala	../WEIGHTS//Brain_Amygdala/Brain_Amygdala.ENSG00000020922.8.wgt.RDat	MRE11A	11	94200000	94200000	0.22	rs607139	-2.63	rs535801	0.161	4.05	1.2081	439	439	blup	0.0986	0.00178	0.05195	0.9586
		Brain_Amygdala	../WEIGHTS//Brain_Amygdala/Brain_Amygdala.ENSG00000025434.14.wgt.RDat	NR1H3	11	47300000	47300000	0.226	rs12577603	-3.02	rs901746	0.0915	3.66	-0.5921	296	296	blup	0.09489	0.00215	0.42716	0.6693
		Brain_Amygdala	../WEIGHTS//Brain_Amygdala/Brain_Amygdala.ENSG00000050165.13.wgt.RDat	DKK3	11	12000000	12000000	0.429	rs7952552	3.03	rs1564943	-0.00258	3.08	-1.0207	771	771	blup	0.07925	0.00477	-0.93813	0.3482
		Brain_Amygdala	../WEIGHTS//Brain_Amygdala/Brain_Amygdala.ENSG00000074266.13.wgt.RDat	EED	11	86000000	86000000	0.568	rs12294296	3.37	rs3781812	-0.00264	3.1	-1.2426	534	10	lasso	0.02596	0.0731	-1.61974	0.1053
		Brain_Amygdala	../WEIGHTS//Brain_Amygdala/Brain_Amygdala.ENSG00000084207.11.wgt.RDat	GSTP1	11	67400000	67400000	0.366	rs34211419	-4.3	rs7941395	0.0679	-3.99	-1.1135	258	6	lasso	0.11645	0.000714	1.069	0.2851
		Brain_Amygdala	../WEIGHTS//Brain_Amygdala/Brain_Amygdala.ENSG00000109854.9.wgt.RDat	HTATIP2	11	20400000	20400000	0.442	rs4757035	-4.34	rs10833312	0.127	-4.71	-0.223	706	9	lasso	0.12675	0.00042	-0.23015	0.818
		Brain_Amygdala	../WEIGHTS//Brain_Amygdala/Brain_Amygdala.ENSG00000110025.8.wgt.RDat	SNX15	11	64800000	64800000	0.217	rs11606204	-2.62	rs3850947	0.154	-4.37	1.1446	333	3	lasso	0.13545	0.000267	-1.2269	0.2199
		Brain_Amygdala	../WEIGHTS//Brain_Amygdala/Brain_Amygdala.ENSG00000110074.6.wgt.RDat	FOXRED1	11	126000000	126000000	0.278	rs651054	-3.35	rs608367	0.0694	-4.19	0.3484	651	651	blup	0.04289	0.0303	-0.02406	0.9808
		Brain_Amygdala	../WEIGHTS//Brain_Amygdala/Brain_Amygdala.ENSG00000110448.6.wgt.RDat	CD5	11	60900000	60900000	0.383	rs656736	-4.14	rs11603956	-0.00781	3.26	0.1229	373	373	blup	0.01405	0.139	0.47655	0.6337
		Brain_Amygdala	../WEIGHTS//Brain_Amygdala/Brain_Amygdala.ENSG00000110455.9.wgt.RDat	ACCS	11	44100000	44100000	0.813	rs11037729	-2.87	rs113080	-0.011	-4.53	-0.3709	531	46	enet	0.22349	2.25e-06	0.25714	0.7971
		Brain_Amygdala	../WEIGHTS//Brain_Amygdala/Brain_Amygdala.ENSG00000110768.7.wgt.RDat	GTF2H1	11	18300000	18400000	0.407	rs11024502	-2.35	rs4150575	0.066	-4.71	1.3042	438	6	lasso	0.11654	0.000711	-1.32752	0.1843
		Brain_Amygdala	../WEIGHTS//Brain_Amygdala/Brain_Amygdala.ENSG00000118369.8.wgt.RDat	USP35	11	77900000	77900000	0.19	rs11512969	2.46	rs10793321	0.0441	3.64	1.3039	350	350	blup	0.08827	0.00302	0.23184	0.8167
		Brain_Amygdala	../WEIGHTS//Brain_Amygdala/Brain_Amygdala.ENSG00000120451.6.wgt.RDat	SNX19	11	131000000	131000000	0.728	rs10894332	3.78	rs3751039	0.275	-5.45	-1.4638	641	18	lasso	0.33805	2.12e-09	0.56018	0.5754
		Brain_Amygdala	../WEIGHTS//Brain_Amygdala/Brain_Amygdala.ENSG00000121653.7.wgt.RDat	MAPK8IP1	11	45900000	45900000	0.279	rs16938437	-3.42	rs7127267	-0.0107	3.71	1.5957	375	375	blup	0.01451	0.136	1.02387	0.3059
		Brain_Amygdala	../WEIGHTS//Brain_Amygdala/Brain_Amygdala.ENSG00000131620.13.wgt.RDat	ANO1	11	69900000	70000000	0.625	rs948995	2.75	rs11263613	0.00145	3.3	0.1659	429	429	blup	0.05362	0.0175	0.23916	0.811
		Brain_Amygdala	../WEIGHTS//Brain_Amygdala/Brain_Amygdala.ENSG00000131626.11.wgt.RDat	PPFIA1	11	70100000	70200000	0.355	rs11236503	2.73	rs670310	0.0971	-3.98	-0.1027	419	4	lasso	0.09391	0.00226	0.1552	0.8767
		Brain_Amygdala	../WEIGHTS//Brain_Amygdala/Brain_Amygdala.ENSG00000132740.4.wgt.RDat	IGHMBP2	11	68700000	68700000	0.531	rs4930272	2.81	rs4930591	0.0999	4.15	1.2622	408	8	lasso	0.30366	1.92e-08	0.9808	0.3267
		Brain_Amygdala	../WEIGHTS//Brain_Amygdala/Brain_Amygdala.ENSG00000133805.11.wgt.RDat	AMPD3	11	10300000	10500000	0.682	rs11602057	-3.59	rs2071020	0.298	5.12	0.0786	488	11	lasso	0.24843	5.37e-07	-0.46149	0.6444
		Brain_Amygdala	../WEIGHTS//Brain_Amygdala/Brain_Amygdala.ENSG00000134569.5.wgt.RDat	LRP4	11	46900000	46900000	0.298	rs12577603	-3.02	rs11039112	0.134	4.12	-0.0168	278	6	lasso	0.12373	0.000491	-0.31148	0.7554
		Brain_Amygdala	../WEIGHTS//Brain_Amygdala/Brain_Amygdala.ENSG00000134574.7.wgt.RDat	DDB2	11	47200000	47300000	0.303	rs12577603	-3.02	rs3736101	0.0442	4.06	0.5965	299	299	blup	0.08772	0.0031	-0.47852	0.6323
		Brain_Amygdala	../WEIGHTS//Brain_Amygdala/Brain_Amygdala.ENSG00000134809.4.wgt.RDat	TIMM10	11	57300000	57300000	0.517	rs1877008	2.34	rs2649662	0.27	5.51	0.7048	377	10	lasso	0.26105	2.56e-07	0.15004	0.8807
		Brain_Amygdala	../WEIGHTS//Brain_Amygdala/Brain_Amygdala.ENSG00000134954.10.wgt.RDat	ETS1	11	128000000	128000000	0.583	rs1522435	-2.92	rs4937302	0.00759	-3.61	-0.7163	592	13	lasso	0.13277	0.000307	-0.00362	0.9971
		Brain_Amygdala	../WEIGHTS//Brain_Amygdala/Brain_Amygdala.ENSG00000137513.5.wgt.RDat	NARS2	11	78100000	78300000	0.236	rs11237574	-3.94	rs7940720	0.15	-4.65	0.7069	455	455	blup	0.13476	0.000277	-0.73581	0.4618
		Brain_Amygdala	../WEIGHTS//Brain_Amygdala/Brain_Amygdala.ENSG00000137713.11.wgt.RDat	PPP2R1B	11	112000000	112000000	0.293	rs5744263	3.87	rs10789849	0.195	4.39	-0.2657	367	2	lasso	0.15568	9.23e-05	-0.25186	0.8012
		Brain_Amygdala	../WEIGHTS//Brain_Amygdala/Brain_Amygdala.ENSG00000142089.11.wgt.RDat	IFITM3	11	320000	321000	0.336	NA	NA	NA	NA	NA	NA	328	0	enet	0.0858	0.00342	NA	NA
		Brain_Amygdala	../WEIGHTS//Brain_Amygdala/Brain_Amygdala.ENSG00000142102.11.wgt.RDat	ATHL1	11	289000	296000	0.717	NA	NA	NA	NA	NA	NA	317	0	lasso	0.55082	1.18e-16	NA	NA
		Brain_Amygdala	../WEIGHTS//Brain_Amygdala/Brain_Amygdala.ENSG00000149084.7.wgt.RDat	HSD17B12	11	43600000	43900000	0.744	rs11037729	-2.87	rs1061810	0.415	-6.59	0.0261	502	18	lasso	0.42552	4.63e-12	0.0846	0.9326
		Brain_Amygdala	../WEIGHTS//Brain_Amygdala/Brain_Amygdala.ENSG00000149231.7.wgt.RDat	CCDC82	11	96100000	96100000	0.706	rs16922803	-3.31	rs11021552	0.479	6.55	1.2124	474	11	lasso	0.44215	1.3e-12	1.12524	0.2605
		Brain_Amygdala	../WEIGHTS//Brain_Amygdala/Brain_Amygdala.ENSG00000149243.11.wgt.RDat	KLHL35	11	75100000	75100000	0.482	rs17134442	-2.59	rs11539810	-0.00705	3.74	1.569	456	456	blup	0.04755	0.0239	0.62695	0.5307
		Brain_Amygdala	../WEIGHTS//Brain_Amygdala/Brain_Amygdala.ENSG00000149292.12.wgt.RDat	TTC12	11	113000000	113000000	0.673	rs17114989	3.22	rs4370966	0.434	-6.34	-0.5	525	9	lasso	0.4569	4.11e-13	0.76606	0.4436
		Brain_Amygdala	../WEIGHTS//Brain_Amygdala/Brain_Amygdala.ENSG00000149541.5.wgt.RDat	B3GAT3	11	62400000	62400000	0.349	rs11568486	4.11	rs2849031	0.227	4.57	0.9116	383	7	enet	0.12718	0.00041	0.72212	0.4702
		Brain_Amygdala	../WEIGHTS//Brain_Amygdala/Brain_Amygdala.ENSG00000149743.9.wgt.RDat	TRPT1	11	64000000	64000000	0.666	rs614397	2.68	rs599549	0.242	-4.64	-1.4433	343	7	lasso	0.1577	8.29e-05	1.15605	0.2477
		Brain_Amygdala	../WEIGHTS//Brain_Amygdala/Brain_Amygdala.ENSG00000150687.7.wgt.RDat	PRSS23	11	86500000	86700000	0.494	rs7114910	-3.21	rs1458382	-0.00786	-3.12	0.8086	607	607	blup	0.10757	0.00113	-0.07089	0.9435
		Brain_Amygdala	../WEIGHTS//Brain_Amygdala/Brain_Amygdala.ENSG00000151503.8.wgt.RDat	NCAPD3	11	134000000	134000000	0.597	rs11223731	2.98	rs4936242	0.00719	-3.39	-1.4601	568	22	lasso	0.05808	0.0139	1.53826	0.124
		Brain_Amygdala	../WEIGHTS//Brain_Amygdala/Brain_Amygdala.ENSG00000156689.2.wgt.RDat	GLYATL2	11	58600000	58700000	0.478	rs550864	3.57	rs4939225	-0.0111	-3.38	-0.7771	349	17	enet	0.06886	0.00807	-0.74327	0.4573
		Brain_Amygdala	../WEIGHTS//Brain_Amygdala/Brain_Amygdala.ENSG00000159063.8.wgt.RDat	ALG8	11	77800000	77900000	0.317	rs11512969	2.48	rs977978	0.12	4.34	-0.446	343	6	lasso	0.10394	0.00136	-0.14346	0.8859
		Brain_Amygdala	../WEIGHTS//Brain_Amygdala/Brain_Amygdala.ENSG00000160593.13.wgt.RDat	AMICA1	11	118000000	118000000	0.458	rs11216831	2.48	rs11600901	0.0116	3.34	-0.4156	547	547	blup	0.13076	0.000341	-0.53046	0.5958
		Brain_Amygdala	../WEIGHTS//Brain_Amygdala/Brain_Amygdala.ENSG00000160695.10.wgt.RDat	VPS11	11	119000000	119000000	0.317	rs538478	-2.99	rs15818	0.165	-4.49	-0.662	381	4	lasso	0.18958	1.49e-05	-0.41292	0.6797
		Brain_Amygdala	../WEIGHTS//Brain_Amygdala/Brain_Amygdala.ENSG00000162236.7.wgt.RDat	STX5	11	62600000	62600000	0.445	rs1056044	3.11	rs2507821	0.0318	-4.1	-1.042	321	320	blup	0.13128	0.000332	0.20643	0.8365
		Brain_Amygdala	../WEIGHTS//Brain_Amygdala/Brain_Amygdala.ENSG00000162298.12.wgt.RDat	SYVN1	11	64900000	64900000	0.241	rs551523	-2.34	rs1784859	0.0213	-3.36	-1.1883	332	332	blup	0.03786	0.0393	1.07236	0.2836
		Brain_Amygdala	../WEIGHTS//Brain_Amygdala/Brain_Amygdala.ENSG00000166435.11.wgt.RDat	XRRA1	11	74500000	74700000	0.851	rs1783472	2.51	rs2119028	0.535	6.89	-0.4221	457	14	enet	0.54707	1.68e-16	-0.33199	0.7399
		Brain_Amygdala	../WEIGHTS//Brain_Amygdala/Brain_Amygdala.ENSG00000166436.11.wgt.RDat	TRIM66	11	8630000	8690000	0.317	rs7102266	-3.5	rs10840106	0.0633	3.94	-0.0709	500	500	blup	0.06937	0.00786	-0.27112	0.7863
		Brain_Amygdala	../WEIGHTS//Brain_Amygdala/Brain_Amygdala.ENSG00000166682.6.wgt.RDat	TMPRSS5	11	114000000	114000000	0.569	rs7124349	3.02	rs4938050	0.366	5.98	-0.591	558	3	lasso	0.41503	1.01e-11	-0.23124	0.8171
		Brain_Amygdala	../WEIGHTS//Brain_Amygdala/Brain_Amygdala.ENSG00000166788.5.wgt.RDat	SAAL1	11	18100000	18100000	0.391	rs6486396	-2.73	rs11024460	0.00346	-3.53	-0.375	428	428	blup	0.02969	0.0601	-0.64358	0.5198
		Brain_Amygdala	../WEIGHTS//Brain_Amygdala/Brain_Amygdala.ENSG00000166796.7.wgt.RDat	LDHC	11	18400000	18500000	0.731	rs11024502	-2.35	rs4757650	0.538	6.91	-0.8698	445	8	lasso	0.52674	1.11e-15	-0.48287	0.6292
		Brain_Amygdala	../WEIGHTS//Brain_Amygdala/Brain_Amygdala.ENSG00000166928.6.wgt.RDat	MS4A14	11	60200000	60200000	0.284	rs656736	-4.14	rs2241920	0.131	-4.4	0.6845	459	7	lasso	0.13701	0.000246	-0.62767	0.5302
		Brain_Amygdala	../WEIGHTS//Brain_Amygdala/Brain_Amygdala.ENSG00000167325.10.wgt.RDat	RRM1	11	4120000	4160000	0.624	rs11030211	-2.79	rs12806698	0.212	5.14	-0.0446	507	507	blup	0.24345	7.18e-07	-1.18648	0.2354
		Brain_Amygdala	../WEIGHTS//Brain_Amygdala/Brain_Amygdala.ENSG00000168060.10.wgt.RDat	NAALADL1	11	64800000	64800000	0.332	rs11606204	-2.5	rs10896012	0.158	3.97	-0.8743	331	331	blup	0.1292	0.00037	-1.08096	0.2797
		Brain_Amygdala	../WEIGHTS//Brain_Amygdala/Brain_Amygdala.ENSG00000168062.5.wgt.RDat	BATF2	11	64800000	64800000	0.227	rs11606204	-2.51	rs607969	0.0304	3.39	-0.3125	335	335	blup	0.0847	0.00362	-0.88969	0.3736
		Brain_Amygdala	../WEIGHTS//Brain_Amygdala/Brain_Amygdala.ENSG00000169519.15.wgt.RDat	METTL15	11	28100000	28400000	0.228	rs7931374	3.76	rs4923490	7.4e-06	3.21	0.3697	298	298	blup	0.10055	0.00161	-0.55014	0.5822
		Brain_Amygdala	../WEIGHTS//Brain_Amygdala/Brain_Amygdala.ENSG00000170322.10.wgt.RDat	NFRKB	11	130000000	130000000	0.459	rs659493	3.28	rs11221869	0.133	-4.07	0.8039	461	6	lasso	0.06394	0.0104	-0.77023	0.4412
		Brain_Amygdala	../WEIGHTS//Brain_Amygdala/Brain_Amygdala.ENSG00000172638.8.wgt.RDat	EFEMP2	11	65600000	65600000	0.313	rs7940691	2.74	rs12289836	-0.00788	-3.35	1	349	5	lasso	-0.01021	0.718	-0.53229	0.5945
		Brain_Amygdala	../WEIGHTS//Brain_Amygdala/Brain_Amygdala.ENSG00000172890.7.wgt.RDat	NADSYN1	11	71200000	71200000	0.473	rs10792477	-2.9	rs1790375	-0.00768	-3.18	0.8578	364	9	lasso	0.03665	0.0418	0.06223	0.9504
		Brain_Amygdala	../WEIGHTS//Brain_Amygdala/Brain_Amygdala.ENSG00000172922.4.wgt.RDat	RNASEH2C	11	65500000	65500000	0.507	rs7940691	2.74	rs573589	-0.00697	-3.31	-0.8058	328	8	lasso	0.04898	0.0222	-0.10685	0.9149
		Brain_Amygdala	../WEIGHTS//Brain_Amygdala/Brain_Amygdala.ENSG00000174165.3.wgt.RDat	ZDHHC24	11	66300000	66300000	0.147	rs3741368	2.31	rs6591216	-0.00174	-3.32	0.7027	260	260	blup	0.05518	0.0162	-0.83387	0.4044
		Brain_Amygdala	../WEIGHTS//Brain_Amygdala/Brain_Amygdala.ENSG00000174744.9.wgt.RDat	BRMS1	11	66100000	66100000	0.274	rs7940691	2.74	rs1785631	0.0379	3.53	-0.3235	305	16	enet	0.05866	0.0135	0.206	0.8368
		Brain_Amygdala	../WEIGHTS//Brain_Amygdala/Brain_Amygdala.ENSG00000174775.12.wgt.RDat	HRAS	11	532000	537000	0.314	NA	NA	NA	NA	NA	NA	430	0	blup	0.02054	0.0977	NA	NA
		Brain_Amygdala	../WEIGHTS//Brain_Amygdala/Brain_Amygdala.ENSG00000177042.10.wgt.RDat	TMEM80	11	696000	705000	0.791	NA	NA	NA	NA	NA	NA	476	0	enet	0.51396	3.48e-15	NA	NA
		Brain_Amygdala	../WEIGHTS//Brain_Amygdala/Brain_Amygdala.ENSG00000177236.3.wgt.RDat	AP006621.1	11	780000	781000	0.82	NA	NA	NA	NA	NA	NA	421	0	lasso	0.61155	2.34e-19	NA	NA
		Brain_Amygdala	../WEIGHTS//Brain_Amygdala/Brain_Amygdala.ENSG00000177697.13.wgt.RDat	CD151	11	833000	840000	0.506	NA	NA	NA	NA	NA	NA	417	0	enet	0.33567	2.48e-09	NA	NA
		Brain_Amygdala	../WEIGHTS//Brain_Amygdala/Brain_Amygdala.ENSG00000182919.10.wgt.RDat	C11orf54	11	93500000	93500000	0.437	rs1962041	2.7	rs11020505	0.197	4.54	0.5594	410	6	lasso	0.1931	1.23e-05	0.54088	0.5886
		Brain_Amygdala	../WEIGHTS//Brain_Amygdala/Brain_Amygdala.ENSG00000185627.13.wgt.RDat	PSMD13	11	237000	253000	0.511	NA	NA	NA	NA	NA	NA	294	0	lasso	0.20035	8.23e-06	NA	NA
		Brain_Amygdala	../WEIGHTS//Brain_Amygdala/Brain_Amygdala.ENSG00000187049.5.wgt.RDat	TMEM216	11	61200000	61200000	0.429	rs10792303	-3.62	rs2943805	0.233	4.85	-1.4184	370	5	lasso	0.18108	2.36e-05	-1.40357	0.1604
		Brain_Amygdala	../WEIGHTS//Brain_Amygdala/Brain_Amygdala.ENSG00000188997.3.wgt.RDat	KCTD21	11	77900000	77900000	0.504	rs11512969	2.46	rs977978	0.26	5.41	-0.446	350	16	enet	0.20729	5.6e-06	-0.04763	0.962
		Brain_Amygdala	../WEIGHTS//Brain_Amygdala/Brain_Amygdala.ENSG00000196655.5.wgt.RDat	TRAPPC4	11	119000000	119000000	0.595	rs538478	-2.99	rs569	0.424	6.41	1.6287	384	6	lasso	0.4352	2.22e-12	1.1426	0.2532
		Brain_Amygdala	../WEIGHTS//Brain_Amygdala/Brain_Amygdala.ENSG00000197345.8.wgt.RDat	MRPL21	11	68700000	68700000	0.744	rs4930272	2.81	rs629426	0.347	-5.77	-0.3	408	12	lasso	0.30997	1.29e-08	0.44143	0.6589
		Brain_Amygdala	../WEIGHTS//Brain_Amygdala/Brain_Amygdala.ENSG00000204381.7.wgt.RDat	LAYN	11	111000000	111000000	0.375	rs1806397	3.03	rs4938792	0.0271	-3.85	0.1197	390	390	blup	0.12451	0.000471	0.26573	0.7904
		Brain_Amygdala	../WEIGHTS//Brain_Amygdala/Brain_Amygdala.ENSG00000205035.4.wgt.RDat	RP11-707M1.1	11	49600000	49800000	0.372	rs7479962	-3.19	rs7928714	0.327	-5.45	-0.2695	213	14	lasso	0.32186	6.06e-09	0.21024	0.8335
		Brain_Amygdala	../WEIGHTS//Brain_Amygdala/Brain_Amygdala.ENSG00000205106.2.wgt.RDat	CTD-2210P24.4	11	45800000	45800000	0.364	rs10501317	-3.78	rs2666890	0.0659	3.63	0.0877	400	400	blup	0.04301	0.0301	-1.09447	0.2737
		Brain_Amygdala	../WEIGHTS//Brain_Amygdala/Brain_Amygdala.ENSG00000213402.2.wgt.RDat	PTPRCAP	11	67200000	67200000	0.461	rs11227879	-3.07	rs10274	0.444	-6.54	-0.3636	240	4	lasso	0.4483	8.09e-13	0.32992	0.7415
		Brain_Amygdala	../WEIGHTS//Brain_Amygdala/Brain_Amygdala.ENSG00000214530.3.wgt.RDat	STARD10	11	72500000	72500000	0.48	rs7111814	2.89	rs3862796	0.286	5.46	0.4172	340	4	lasso	0.30296	2e-08	0.42888	0.668
		Brain_Amygdala	../WEIGHTS//Brain_Amygdala/Brain_Amygdala.ENSG00000214872.4.wgt.RDat	SMTNL1	11	57300000	57300000	0.509	rs1877008	2.34	rs2729373	0.273	5.46	0.1	378	378	blup	0.32811	4.05e-09	0.25264	0.8005
		Brain_Amygdala	../WEIGHTS//Brain_Amygdala/Brain_Amygdala.ENSG00000219435.3.wgt.RDat	TEX40	11	64100000	64100000	0.38	rs614397	2.68	rs2286614	0.276	-5.02	0.0969	352	2	lasso	0.26795	1.7e-07	0.20454	0.8379
		Brain_Amygdala	../WEIGHTS//Brain_Amygdala/Brain_Amygdala.ENSG00000233930.3.wgt.RDat	KRTAP5-AS1	11	1590000	1620000	0.559	NA	NA	NA	NA	NA	NA	398	0	enet	0.39548	4.17e-11	NA	NA
		Brain_Amygdala	../WEIGHTS//Brain_Amygdala/Brain_Amygdala.ENSG00000236287.3.wgt.RDat	ZBED5	11	10800000	10900000	0.667	rs10831594	-4.17	rs16909393	0.00222	-2.87	-0.967	724	34	enet	0.02605	0.0728	0.25894	0.7957
		Brain_Amygdala	../WEIGHTS//Brain_Amygdala/Brain_Amygdala.ENSG00000241170.2.wgt.RDat	RP11-147I3.1	11	74600000	74600000	0.435	rs1783472	2.46	rs7105085	0.269	-5.07	-0.5325	456	9	lasso	0.27008	1.5e-07	0.55339	0.58
		Brain_Amygdala	../WEIGHTS//Brain_Amygdala/Brain_Amygdala.ENSG00000245532.4.wgt.RDat	NEAT1	11	65200000	65200000	0.461	rs7940691	2.74	rs1626021	0.0287	3.74	-1.1177	364	364	blup	0.1624	6.45e-05	-0.3378	0.7355
		Brain_Amygdala	../WEIGHTS//Brain_Amygdala/Brain_Amygdala.ENSG00000246174.3.wgt.RDat	KCTD21-AS1	11	77900000	77900000	0.524	rs11512969	2.48	rs977978	0.403	-6.14	-0.446	343	10	enet	0.38134	1.13e-10	0.26014	0.7948
		Brain_Amygdala	../WEIGHTS//Brain_Amygdala/Brain_Amygdala.ENSG00000247271.2.wgt.RDat	ZBED5-AS1	11	10900000	10900000	0.691	rs10831594	-4.13	rs11043086	0.0384	-3.62	1.234	722	71	enet	0.12676	0.000419	-0.12776	0.8983
		Brain_Amygdala	../WEIGHTS//Brain_Amygdala/Brain_Amygdala.ENSG00000254427.1.wgt.RDat	RP11-430H10.1	11	45400000	45400000	0.507	rs11603816	2.74	rs6485621	0.152	-4.9	0.3287	517	5	lasso	0.4014	2.73e-11	-0.15411	0.8775
		Brain_Amygdala	../WEIGHTS//Brain_Amygdala/Brain_Amygdala.ENSG00000254481.1.wgt.RDat	PTP4A2P2	11	134000000	134000000	0.433	rs11223731	2.98	rs11604563	-0.0116	-3.54	1.1447	557	557	blup	0.11602	0.000731	-0.14128	0.8876
		Brain_Amygdala	../WEIGHTS//Brain_Amygdala/Brain_Amygdala.ENSG00000254595.1.wgt.RDat	CTD-2010I16.1	11	6510000	6510000	0.412	rs1041872	2.71	rs10839585	0.119	-4.58	0.9786	648	6	lasso	0.20187	7.57e-06	-1.87812	0.0604
		Brain_Amygdala	../WEIGHTS//Brain_Amygdala/Brain_Amygdala.ENSG00000254682.1.wgt.RDat	RP11-660L16.2	11	71200000	71200000	0.675	rs10792477	-2.9	rs7928249	0.361	-6.17	0.6342	365	7	lasso	0.45635	4.3e-13	-0.4105	0.6814
		Brain_Amygdala	../WEIGHTS//Brain_Amygdala/Brain_Amygdala.ENSG00000254851.1.wgt.RDat	RP11-109L13.1	11	117000000	117000000	0.559	rs567053	-3.43	rs6589598	0.384	6.15	0.1754	540	5	lasso	0.44765	8.51e-13	-0.01083	0.9914
		Brain_Amygdala	../WEIGHTS//Brain_Amygdala/Brain_Amygdala.ENSG00000254854.1.wgt.RDat	CTD-2523D13.2	11	120000000	120000000	0.387	rs10790338	-3.48	rs2136421	-0.0116	3.49	-1.5468	470	470	blup	0.04929	0.0218	0.36939	0.7118
		Brain_Amygdala	../WEIGHTS//Brain_Amygdala/Brain_Amygdala.ENSG00000254860.1.wgt.RDat	TMEM9B-AS1	11	8990000	9000000	0.593	rs16906804	2.23	rs2653570	0.217	-5.38	0.1957	357	4	lasso	0.38866	6.78e-11	0.16214	0.8712
		Brain_Amygdala	../WEIGHTS//Brain_Amygdala/Brain_Amygdala.ENSG00000254941.1.wgt.RDat	RP11-677M14.5	11	125000000	125000000	0.652	rs4635093	2.95	rs558814	0.376	5.76	0.7123	507	8	lasso	0.37919	1.32e-10	0.7136	0.4755
		Brain_Amygdala	../WEIGHTS//Brain_Amygdala/Brain_Amygdala.ENSG00000254968.2.wgt.RDat	RP11-65M17.3	11	112000000	112000000	0.378	rs4252589	-2.38	rs4284419	0.0189	-3.73	-0.0947	435	435	blup	0.05521	0.0161	-0.13917	0.8893
		Brain_Amygdala	../WEIGHTS//Brain_Amygdala/Brain_Amygdala.ENSG00000254997.2.wgt.RDat	KRTAP5-9	11	71300000	71300000	0.402	rs11235411	-2.95	rs11234027	0.0127	3.81	0.5411	361	361	blup	0.19563	1.07e-05	0.84212	0.3997
		Brain_Amygdala	../WEIGHTS//Brain_Amygdala/Brain_Amygdala.ENSG00000255135.3.wgt.RDat	RP11-111M22.3	11	76200000	76200000	0.417	rs10736809	2.89	rs12416814	-0.00887	-3.41	-0.6786	465	13	enet	0.02663	0.0706	0.85747	0.3912
		Brain_Amygdala	../WEIGHTS//Brain_Amygdala/Brain_Amygdala.ENSG00000255190.2.wgt.RDat	TRIM51DP	11	49900000	49900000	0.272	rs11040422	2.43	rs1532421	0.167	-4.74	0.7482	224	224	blup	0.1623	6.49e-05	0.06001	0.9521
		Brain_Amygdala	../WEIGHTS//Brain_Amygdala/Brain_Amygdala.ENSG00000255284.1.wgt.RDat	AP006621.5	11	778000	784000	0.517	NA	NA	NA	NA	NA	NA	421	0	enet	0.3008	2.29e-08	NA	NA
		Brain_Amygdala	../WEIGHTS//Brain_Amygdala/Brain_Amygdala.ENSG00000255320.1.wgt.RDat	RP11-755F10.1	11	66000000	66000000	0.466	rs7940691	2.74	rs2236652	0.457	6.43	1.5323	323	42	enet	0.47389	1.05e-13	1.32569	0.1849
		Brain_Amygdala	../WEIGHTS//Brain_Amygdala/Brain_Amygdala.ENSG00000255328.1.wgt.RDat	RP11-326C3.12	11	327000	330000	0.618	NA	NA	NA	NA	NA	NA	331	0	lasso	0.31203	1.13e-08	NA	NA
		Brain_Amygdala	../WEIGHTS//Brain_Amygdala/Brain_Amygdala.ENSG00000255537.1.wgt.RDat	AP000708.1	11	125000000	125000000	0.332	rs601034	-2.51	rs10893398	0.0105	-3.66	1.269	526	526	blup	0.10611	0.00121	-0.32974	0.7416
		Brain_Amygdala	../WEIGHTS//Brain_Amygdala/Brain_Amygdala.ENSG00000255545.3.wgt.RDat	RP11-627G23.1	11	134000000	134000000	0.469	rs4937970	3.4	rs647837	-0.00221	-3.47	-0.9252	622	622	blup	0.02407	0.0809	0.20903	0.8344
		Brain_Amygdala	../WEIGHTS//Brain_Amygdala/Brain_Amygdala.ENSG00000255980.1.wgt.RDat	AP000439.1	11	69200000	69200000	0.498	rs4930272	2.81	rs11539762	-0.0106	3.27	-0.292	453	453	blup	0.00728	0.205	0.26152	0.7937
		Brain_Amygdala	../WEIGHTS//Brain_Amygdala/Brain_Amygdala.ENSG00000260196.1.wgt.RDat	RP1-239B22.5	11	17400000	17400000	0.576	rs2283255	-2.87	rs1236205	-0.009	-3.14	-0.4457	523	523	blup	0.04315	0.0299	0.48348	0.6288
		Brain_Amygdala	../WEIGHTS//Brain_Amygdala/Brain_Amygdala.ENSG00000261098.1.wgt.RDat	RP11-819C21.1	11	107000000	107000000	0.46	rs10890616	-2.81	rs726073	0.0471	3.97	0.0616	473	473	blup	0.15652	8.82e-05	-0.35995	0.7189
		Brain_Amygdala	../WEIGHTS//Brain_Amygdala/Brain_Amygdala.ENSG00000269990.1.wgt.RDat	CTD-3074O7.12	11	66300000	66300000	0.216	rs3741368	2.31	rs3867132	0.034	-4.35	0.4396	262	262	blup	0.08994	0.00277	-0.35594	0.7219
		PANEL	FILE	ID	CHR	P0	P1	HSQ	BEST.GWAS.ID	BEST.GWAS.Z	EQTL.ID	EQTL.R2	EQTL.Z	EQTL.GWAS.Z	NSNP	NWGT	MODEL	MODELCV.R2	MODELCV.PV	TWAS.Z	TWAS.P
		Brain_Amygdala	../WEIGHTS//Brain_Amygdala/Brain_Amygdala.ENSG00000013573.12.wgt.RDat	DDX11	12	31200000	31300000	0.812	rs4930947	2.58	rs11219	0.704413	-7.8	0.2165	455	7	lasso	0.67994	5.93e-23	-0.2102	0.8335
		Brain_Amygdala	../WEIGHTS//Brain_Amygdala/Brain_Amygdala.ENSG00000050438.12.wgt.RDat	SLC4A8	12	51800000	51900000	0.506	rs1586097	-2.87	rs2288369	0.292425	-5.17	1.1056	414	7	lasso	0.2483	5.41e-07	-0.9919	0.3212
		Brain_Amygdala	../WEIGHTS//Brain_Amygdala/Brain_Amygdala.ENSG00000078246.11.wgt.RDat	TULP3	12	3000000	3050000	0.376	rs12582837	2.51	rs7303345	0.268679	-5.4	-0.5965	592	4	lasso	0.2499	4.93e-07	0.5546	0.5792
		Brain_Amygdala	../WEIGHTS//Brain_Amygdala/Brain_Amygdala.ENSG00000079337.11.wgt.RDat	RAPGEF3	12	48100000	48200000	0.309	rs7298217	2.89	rs12422983	0.023396	4.15	0.2732	539	539	blup	0.15671	8.74e-05	-0.194	0.8462
		Brain_Amygdala	../WEIGHTS//Brain_Amygdala/Brain_Amygdala.ENSG00000081760.12.wgt.RDat	AACS	12	126000000	126000000	0.504	rs11830700	4.93	rs11058046	0.008207	3.15	0.92	543	543	blup	0.01377	0.142	-0.3507	0.7258
		Brain_Amygdala	../WEIGHTS//Brain_Amygdala/Brain_Amygdala.ENSG00000110900.10.wgt.RDat	TSPAN11	12	31100000	31100000	0.636	rs4930947	2.58	rs11051145	0.29185	5.53	0.7302	489	12	lasso	0.22131	2.55e-06	0.4969	0.6193
		Brain_Amygdala	../WEIGHTS//Brain_Amygdala/Brain_Amygdala.ENSG00000111215.7.wgt.RDat	PRR4	12	11000000	11300000	0.63	rs11054174	2.65	rs12226919	0.048523	-4.04	-0.3699	358	358	blup	0.05596	0.0155	0.577	0.5639
		Brain_Amygdala	../WEIGHTS//Brain_Amygdala/Brain_Amygdala.ENSG00000111254.3.wgt.RDat	AKAP3	12	4720000	4760000	0.586	rs2072359	2.75	rs2267546	0.249312	-4.82	-0.2066	695	62	enet	0.15819	8.08e-05	0.8202	0.4121
		Brain_Amygdala	../WEIGHTS//Brain_Amygdala/Brain_Amygdala.ENSG00000111328.2.wgt.RDat	CDK2AP1	12	124000000	124000000	0.605	rs35314848	-3.4	rs28533432	-0.010591	-3.11	0.9221	347	347	blup	0.07861	0.00493	-0.9905	0.3219
		Brain_Amygdala	../WEIGHTS//Brain_Amygdala/Brain_Amygdala.ENSG00000111348.4.wgt.RDat	ARHGDIB	12	15100000	15100000	0.241	rs11056239	-5.26	rs2041902	0.041308	3.84	-0.6667	388	388	blup	0.05436	0.0169	-0.4844	0.6281
		Brain_Amygdala	../WEIGHTS//Brain_Amygdala/Brain_Amygdala.ENSG00000111452.8.wgt.RDat	GPR133	12	131000000	132000000	0.491	rs3924943	-2.7	rs6486610	0.022542	-3.15	0.874	629	9	lasso	0.00497	0.235	-0.9249	0.355
		Brain_Amygdala	../WEIGHTS//Brain_Amygdala/Brain_Amygdala.ENSG00000111581.5.wgt.RDat	NUP107	12	69100000	69100000	0.428	rs11836417	-3.08	rs2546513	0.099509	-4.13	1.3046	528	528	blup	0.13439	0.000282	-0.2943	0.7686
		Brain_Amygdala	../WEIGHTS//Brain_Amygdala/Brain_Amygdala.ENSG00000111615.8.wgt.RDat	KRR1	12	75900000	75900000	0.36	rs12822199	-3.29	rs2054517	0.026565	3.96	-2.1734	521	8	lasso	0.07052	0.00742	-1.7637	0.0778
		Brain_Amygdala	../WEIGHTS//Brain_Amygdala/Brain_Amygdala.ENSG00000121350.11.wgt.RDat	PYROXD1	12	21600000	21600000	0.399	rs17630922	3.21	rs6487222	0.144043	-4.32	-0.9058	553	25	enet	0.17897	2.65e-05	-0.1344	0.8931
		Brain_Amygdala	../WEIGHTS//Brain_Amygdala/Brain_Amygdala.ENSG00000123427.11.wgt.RDat	METTL21B	12	58200000	58200000	0.431	rs12227309	2.6	rs10877011	0.111634	4.98	0.8311	354	354	blup	0.24778	5.58e-07	0.1695	0.8654
		Brain_Amygdala	../WEIGHTS//Brain_Amygdala/Brain_Amygdala.ENSG00000126746.13.wgt.RDat	ZNF384	12	6780000	6800000	0.352	rs4149651	-2.5	rs2041387	0.148326	4.08	-1.3137	282	282	blup	0.22851	1.69e-06	-0.7118	0.4766
		Brain_Amygdala	../WEIGHTS//Brain_Amygdala/Brain_Amygdala.ENSG00000134285.6.wgt.RDat	FKBP11	12	49300000	49300000	0.464	rs2279596	-2.58	rs2934998	0.235122	5.07	-0.8261	334	334	blup	0.20102	7.93e-06	0.2937	0.769
		Brain_Amygdala	../WEIGHTS//Brain_Amygdala/Brain_Amygdala.ENSG00000135390.13.wgt.RDat	ATP5G2	12	54000000	54100000	0.308	rs920777	3.47	rs4759282	0.130145	4.27	-0.9013	420	3	lasso	0.14646	0.00015	-0.5025	0.6153
		Brain_Amygdala	../WEIGHTS//Brain_Amygdala/Brain_Amygdala.ENSG00000139055.2.wgt.RDat	ERP27	12	15100000	15100000	0.268	rs11056239	-5.13	rs2193360	0.112933	-3.85	2.3451	386	386	blup	0.08864	0.00296	1.0001	0.3173
		Brain_Amygdala	../WEIGHTS//Brain_Amygdala/Brain_Amygdala.ENSG00000139112.6.wgt.RDat	GABARAPL1	12	10400000	10400000	0.432	rs11611453	3.15	rs11053751	0.011115	-3.4	1.0069	464	464	blup	0.03314	0.0502	-1.047	0.2951
		Brain_Amygdala	../WEIGHTS//Brain_Amygdala/Brain_Amygdala.ENSG00000139192.7.wgt.RDat	TAPBPL	12	6560000	6580000	0.442	rs4149651	-2.78	rs2041387	0.264236	5.14	-1.3137	420	2	lasso	0.25665	3.32e-07	-1.3352	0.1818
		Brain_Amygdala	../WEIGHTS//Brain_Amygdala/Brain_Amygdala.ENSG00000139344.3.wgt.RDat	AMDHD1	12	96300000	96400000	0.558	rs10859916	3.47	rs7965888	0.029266	-4	-1.0786	550	550	blup	0.01087	0.167	-0.3194	0.7494
		Brain_Amygdala	../WEIGHTS//Brain_Amygdala/Brain_Amygdala.ENSG00000139433.5.wgt.RDat	GLTP	12	110000000	110000000	0.315	rs321725	-2.88	rs12823540	0.065695	-4	1.2207	351	13	enet	0.15014	0.000124	-0.9947	0.3199
		Brain_Amygdala	../WEIGHTS//Brain_Amygdala/Brain_Amygdala.ENSG00000139531.8.wgt.RDat	SUOX	12	56400000	56400000	0.391	rs7968967	3.89	rs4759229	0.230939	-4.74	-1.2192	293	6	lasso	0.21838	3.01e-06	1.1773	0.2391
		Brain_Amygdala	../WEIGHTS//Brain_Amygdala/Brain_Amygdala.ENSG00000139624.8.wgt.RDat	CERS5	12	50500000	50600000	0.258	rs12316892	-2.47	rs17124432	0.210448	-4.57	-0.6944	309	7	lasso	0.12758	0.000402	0.6326	0.527
		Brain_Amygdala	../WEIGHTS//Brain_Amygdala/Brain_Amygdala.ENSG00000139636.11.wgt.RDat	LMBR1L	12	49500000	49500000	0.158	rs2279596	-2.58	rs1054442	-0.011764	-3.22	-0.7517	312	312	blup	0.01393	0.14	-0.2341	0.8149
		Brain_Amygdala	../WEIGHTS//Brain_Amygdala/Brain_Amygdala.ENSG00000150048.6.wgt.RDat	CLEC1A	12	10200000	10300000	0.348	rs11611453	3.1	rs16910526	0.021347	-4.21	-0.5339	395	4	lasso	0.22139	2.54e-06	0.374	0.7084
		Brain_Amygdala	../WEIGHTS//Brain_Amygdala/Brain_Amygdala.ENSG00000151233.6.wgt.RDat	GXYLT1	12	42500000	42500000	0.43	rs1497169	-2.15	rs10491998	-0.011692	-3.41	0.1393	409	409	blup	0.09798	0.00184	0.109	0.9132
		Brain_Amygdala	../WEIGHTS//Brain_Amygdala/Brain_Amygdala.ENSG00000152944.4.wgt.RDat	MED21	12	27200000	27200000	0.449	rs2682706	-3.45	rs10400476	0.106327	4.52	-0.8696	524	11	enet	0.17451	3.37e-05	-1.0404	0.2982
		Brain_Amygdala	../WEIGHTS//Brain_Amygdala/Brain_Amygdala.ENSG00000155957.12.wgt.RDat	TMBIM4	12	66500000	66600000	0.491	rs6421216	3.62	rs10506480	-0.000703	3.71	-0.8263	489	489	blup	0.10214	0.00149	-0.668	0.5041
		Brain_Amygdala	../WEIGHTS//Brain_Amygdala/Brain_Amygdala.ENSG00000166130.10.wgt.RDat	IKBIP	12	99000000	99000000	0.514	rs4762466	3.08	rs3815997	0.154735	4.53	0.4709	441	441	blup	0.18846	1.58e-05	-0.8543	0.3929
		Brain_Amygdala	../WEIGHTS//Brain_Amygdala/Brain_Amygdala.ENSG00000166226.8.wgt.RDat	CCT2	12	70000000	70000000	0.588	rs710711	3.35	rs11177655	-0.000156	-3.17	0.8471	605	605	blup	0.03655	0.042	0.0743	0.9407
		Brain_Amygdala	../WEIGHTS//Brain_Amygdala/Brain_Amygdala.ENSG00000166896.3.wgt.RDat	XRCC6BP1	12	58300000	58400000	0.402	rs4760190	2.3	rs10877041	0.335514	-5.44	0.0338	414	5	lasso	0.30825	1.44e-08	-0.0378	0.9698
		Brain_Amygdala	../WEIGHTS//Brain_Amygdala/Brain_Amygdala.ENSG00000167528.8.wgt.RDat	ZNF641	12	48700000	48700000	0.31	rs11168411	-2.66	rs2732465	0.008368	-3.57	0.3525	471	471	blup	0.0681	0.00839	-0.3088	0.7575
		Brain_Amygdala	../WEIGHTS//Brain_Amygdala/Brain_Amygdala.ENSG00000167553.10.wgt.RDat	TUBA1C	12	49600000	49700000	0.398	rs2279596	-2.58	rs7958241	0.068314	4.06	0.1722	300	300	blup	0.05588	0.0156	-1.607	0.108
		Brain_Amygdala	../WEIGHTS//Brain_Amygdala/Brain_Amygdala.ENSG00000169884.9.wgt.RDat	WNT10B	12	49400000	49400000	0.452	rs2279596	-2.58	rs833843	0.134843	4.59	0.4143	334	334	blup	0.2104	4.71e-06	-0.3826	0.702
		Brain_Amygdala	../WEIGHTS//Brain_Amygdala/Brain_Amygdala.ENSG00000177406.4.wgt.RDat	RP11-218M22.1	12	740000	772000	0.672	rs522993	3.81	rs2075032	0.274558	4.95	-0.0924	455	16	enet	0.14622	0.000152	0.1923	0.8475
		Brain_Amygdala	../WEIGHTS//Brain_Amygdala/Brain_Amygdala.ENSG00000177981.6.wgt.RDat	ASB8	12	48500000	48600000	0.354	rs11168411	-2.66	rs10875746	0.049816	3.83	1.6871	514	514	blup	0.0596	0.0129	0.6813	0.4957
		Brain_Amygdala	../WEIGHTS//Brain_Amygdala/Brain_Amygdala.ENSG00000180481.6.wgt.RDat	GLIPR1L2	12	75800000	75800000	0.646	rs12822199	-3.29	rs7135440	0.485087	-6.71	0.383	470	7	lasso	0.40918	1.55e-11	-0.2814	0.7784
		Brain_Amygdala	../WEIGHTS//Brain_Amygdala/Brain_Amygdala.ENSG00000182993.3.wgt.RDat	C12orf60	12	15000000	15100000	0.41	rs11056239	-5.18	rs10744078	0.280277	5.11	0.4786	370	5	lasso	0.2723	1.31e-07	0.4294	0.6676
		Brain_Amygdala	../WEIGHTS//Brain_Amygdala/Brain_Amygdala.ENSG00000184752.8.wgt.RDat	NDUFA12	12	95300000	95400000	0.565	rs7137067	-3.46	rs9634217	0.001559	-3.08	-1.1823	626	626	blup	0.01471	0.134	0.3233	0.7465
		Brain_Amygdala	../WEIGHTS//Brain_Amygdala/Brain_Amygdala.ENSG00000185163.5.wgt.RDat	DDX51	12	133000000	133000000	0.299	NA	NA	NA	NA	NA	NA	278	0	blup	0.07002	0.00761	NA	NA
		Brain_Amygdala	../WEIGHTS//Brain_Amygdala/Brain_Amygdala.ENSG00000185684.8.wgt.RDat	EP400NL	12	133000000	133000000	0.399	rs2091731	4.51	rs12426424	0.057174	-3.82	1.3092	318	4	lasso	0.11119	0.000936	-0.0513	0.9591
		Brain_Amygdala	../WEIGHTS//Brain_Amygdala/Brain_Amygdala.ENSG00000197728.5.wgt.RDat	RPS26	12	56400000	56400000	0.728	rs2657908	4.09	rs10876870	0.535359	7.17	-1.5357	289	33	enet	0.59757	1.06e-18	-1.1587	0.2466
		Brain_Amygdala	../WEIGHTS//Brain_Amygdala/Brain_Amygdala.ENSG00000198598.2.wgt.RDat	MMP17	12	132000000	132000000	0.369	rs11246996	3.45	rs10902438	-0.009814	-3.29	1.0194	446	446	blup	0.11994	0.000597	-1.0235	0.3061
		Brain_Amygdala	../WEIGHTS//Brain_Amygdala/Brain_Amygdala.ENSG00000204954.5.wgt.RDat	C12orf73	12	104000000	104000000	0.32	rs697196	2.93	rs2254064	0.106414	-4.32	0.6054	637	10	lasso	0.05385	0.0173	-0.7176	0.473
		Brain_Amygdala	../WEIGHTS//Brain_Amygdala/Brain_Amygdala.ENSG00000205426.6.wgt.RDat	KRT81	12	52700000	52700000	0.38	rs11170034	-4.56	rs998820	0.217012	4.6	-0.1667	769	8	lasso	0.1397	0.000214	-0.3386	0.7349
		Brain_Amygdala	../WEIGHTS//Brain_Amygdala/Brain_Amygdala.ENSG00000205809.5.wgt.RDat	KLRC2	12	10600000	10600000	0.8	rs11611453	3.36	rs10734834	0.111077	4.69	0.1754	493	26	enet	0.41061	1.4e-11	0.9981	0.3182
		Brain_Amygdala	../WEIGHTS//Brain_Amygdala/Brain_Amygdala.ENSG00000212127.5.wgt.RDat	TAS2R14	12	11100000	11100000	0.373	rs12819066	2.54	rs10492100	0.128422	4.39	-0.0506	369	369	blup	0.14305	0.000179	-0.3168	0.7514
		Brain_Amygdala	../WEIGHTS//Brain_Amygdala/Brain_Amygdala.ENSG00000212694.4.wgt.RDat	AC084018.1	12	122000000	122000000	0.515	rs28405771	-3.31	rs895951	0.094272	-3.92	1.0559	337	8	lasso	0.26615	1.89e-07	0.6618	0.5081
		Brain_Amygdala	../WEIGHTS//Brain_Amygdala/Brain_Amygdala.ENSG00000215039.2.wgt.RDat	CD27-AS1	12	6550000	6560000	0.294	rs4149651	-2.78	rs2240867	0.065161	-3.8	-0.0699	420	3	lasso	0.06492	0.00985	0.2378	0.8121
		Brain_Amygdala	../WEIGHTS//Brain_Amygdala/Brain_Amygdala.ENSG00000225231.1.wgt.RDat	AC091814.2	12	10100000	10100000	0.697	rs7302532	2.95	rs33873	0.016954	4.3	0.1546	327	38	enet	0.25967	2.78e-07	0.0565	0.955
		Brain_Amygdala	../WEIGHTS//Brain_Amygdala/Brain_Amygdala.ENSG00000229186.3.wgt.RDat	ADAM1A	12	112000000	112000000	0.405	rs3519	-2.09	rs876896	0.080286	3.61	0.3867	183	33	enet	0.22364	2.23e-06	0.7164	0.4738
		Brain_Amygdala	../WEIGHTS//Brain_Amygdala/Brain_Amygdala.ENSG00000234608.3.wgt.RDat	MAPKAPK5-AS1	12	112000000	112000000	0.231	rs3519	-2.09	rs632650	0.152892	-4.58	-0.4742	199	10	enet	0.10886	0.00106	0.4278	0.6688
		Brain_Amygdala	../WEIGHTS//Brain_Amygdala/Brain_Amygdala.ENSG00000236333.3.wgt.RDat	TRHDE-AS1	12	72600000	72700000	0.26	rs17110566	-3.43	rs3782362	-0.007631	3.48	-0.6991	393	393	blup	0.04691	0.0246	-0.4427	0.6579
		Brain_Amygdala	../WEIGHTS//Brain_Amygdala/Brain_Amygdala.ENSG00000236617.2.wgt.RDat	RP11-46H11.12	12	133000000	133000000	0.305	rs4436620	5.97	rs11147046	0.014336	3.86	0.4965	237	237	blup	0.09933	0.00172	0.1834	0.8545
		Brain_Amygdala	../WEIGHTS//Brain_Amygdala/Brain_Amygdala.ENSG00000239335.4.wgt.RDat	RP11-745O10.2	12	66500000	66500000	0.811	rs6421216	3.76	rs1168765	0.438395	-6.62	1.6906	474	10	lasso	0.47176	1.25e-13	-1.4943	0.1351
		Brain_Amygdala	../WEIGHTS//Brain_Amygdala/Brain_Amygdala.ENSG00000239617.1.wgt.RDat	RP11-302B13.1	12	49300000	49300000	0.32	rs2279596	-2.58	rs10875897	0.141991	3.94	-0.9718	338	11	lasso	0.10466	0.00131	-0.9339	0.3504
		Brain_Amygdala	../WEIGHTS//Brain_Amygdala/Brain_Amygdala.ENSG00000245648.1.wgt.RDat	RP11-277P12.20	12	10500000	10600000	0.527	rs11611453	3.28	rs6488304	0.042631	-4.29	0.5	511	38	enet	0.22189	2.47e-06	-1.1808	0.2377
		Brain_Amygdala	../WEIGHTS//Brain_Amygdala/Brain_Amygdala.ENSG00000247157.2.wgt.RDat	RP11-434C1.1	12	11700000	11700000	0.627	rs11054624	2.71	rs7132674	0.002158	4.04	0.8156	445	445	blup	0.11883	0.000632	-1.1044	0.2694
		Brain_Amygdala	../WEIGHTS//Brain_Amygdala/Brain_Amygdala.ENSG00000247373.2.wgt.RDat	RP11-486O12.2	12	124000000	124000000	0.367	rs35314848	-3.47	rs7971779	0.112375	4.91	0.2315	380	7	lasso	0.16979	4.35e-05	0.0986	0.9215
		Brain_Amygdala	../WEIGHTS//Brain_Amygdala/Brain_Amygdala.ENSG00000250132.2.wgt.RDat	RP11-359B12.2	12	1080000	1100000	0.452	rs2286782	-2.5	rs16928336	0.013267	-3.8	-0.4883	404	41	enet	0.025	0.077	0.6609	0.5087
		Brain_Amygdala	../WEIGHTS//Brain_Amygdala/Brain_Amygdala.ENSG00000255748.1.wgt.RDat	AC226150.4	12	134000000	134000000	0.226	rs6560927	2.51	rs7136989	-0.003186	3.2	0.4912	121	121	blup	0.09641	0.00199	0.9413	0.3466
		Brain_Amygdala	../WEIGHTS//Brain_Amygdala/Brain_Amygdala.ENSG00000256576.1.wgt.RDat	RP13-977J11.2	12	133000000	133000000	0.265	NA	NA	NA	NA	NA	NA	285	0	lasso	0.17962	2.56e-05	NA	NA
		Brain_Amygdala	../WEIGHTS//Brain_Amygdala/Brain_Amygdala.ENSG00000256667.2.wgt.RDat	KLRAP1	12	10700000	10800000	0.388	rs11611453	3.07	rs12821011	0.056799	4.13	-0.4102	453	5	lasso	0.08846	0.00299	-0.3668	0.7137
		Brain_Amygdala	../WEIGHTS//Brain_Amygdala/Brain_Amygdala.ENSG00000257139.1.wgt.RDat	RP11-320P7.2	12	70600000	70600000	0.437	rs710711	3.35	rs1658502	0.073057	4.36	0.2533	577	10	lasso	0.17488	3.3e-05	-0.079	0.9371
		Brain_Amygdala	../WEIGHTS//Brain_Amygdala/Brain_Amygdala.ENSG00000257176.1.wgt.RDat	RP11-996F15.2	12	29400000	29500000	0.495	rs159683	-4.55	rs7953619	0.072072	4.55	1.5197	597	597	blup	0.15468	9.72e-05	-0.4193	0.675
		Brain_Amygdala	../WEIGHTS//Brain_Amygdala/Brain_Amygdala.ENSG00000257218.1.wgt.RDat	GATC	12	121000000	121000000	0.627	rs11065286	-3.17	rs542407	0.106831	-4.91	0.1918	389	9	lasso	0.30682	1.57e-08	-0.0915	0.9271
		Brain_Amygdala	../WEIGHTS//Brain_Amygdala/Brain_Amygdala.ENSG00000257303.1.wgt.RDat	RP11-977G19.11	12	56700000	56700000	0.361	rs2657908	3.35	rs17118431	0.095478	-4.2	0.8655	259	259	blup	0.14439	0.000167	-0.4422	0.6583
		Brain_Amygdala	../WEIGHTS//Brain_Amygdala/Brain_Amygdala.ENSG00000257431.1.wgt.RDat	RP11-263K4.3	12	82900000	82900000	0.228	rs2255992	2.93	rs17009658	0.000578	3.5	-0.1229	366	9	enet	0.01132	0.163	-0.2408	0.8097
		Brain_Amygdala	../WEIGHTS//Brain_Amygdala/Brain_Amygdala.ENSG00000257735.1.wgt.RDat	RP11-370I10.6	12	48700000	48800000	0.432	rs11168411	-2.66	rs2634681	0.097196	4.03	-1.5172	470	11	lasso	0.07155	0.00704	-1.064	0.2873
		Brain_Amygdala	../WEIGHTS//Brain_Amygdala/Brain_Amygdala.ENSG00000257815.1.wgt.RDat	RP11-611E13.2	12	70300000	70600000	0.616	rs1821321	2.8	rs11609337	0.278732	5.35	0.1	572	572	blup	0.29037	4.37e-08	-0.3646	0.7154
		Brain_Amygdala	../WEIGHTS//Brain_Amygdala/Brain_Amygdala.ENSG00000257877.1.wgt.RDat	RP3-462E2.3	12	112000000	112000000	0.138	rs3519	-2.09	rs11066089	0.04339	-3.36	-0.8907	206	206	blup	0.03263	0.0515	0.1934	0.8467
		Brain_Amygdala	../WEIGHTS//Brain_Amygdala/Brain_Amygdala.ENSG00000257878.1.wgt.RDat	RP11-256L6.3	12	96400000	96400000	0.453	rs10859916	3.42	rs759394	0.128812	-4.03	1.6201	554	554	blup	0.22397	2.19e-06	-0.5858	0.558
		Brain_Amygdala	../WEIGHTS//Brain_Amygdala/Brain_Amygdala.ENSG00000272368.1.wgt.RDat	RP4-605O3.4	12	50500000	50600000	0.222	rs12316892	-2.44	rs7138945	0.015826	-3.53	-0.2708	311	310	blup	0.07495	0.00593	-0.0553	0.9559
		PANEL	FILE	ID	CHR	P0	P1	HSQ	BEST.GWAS.ID	BEST.GWAS.Z	EQTL.ID	EQTL.R2	EQTL.Z	EQTL.GWAS.Z	NSNP	NWGT	MODEL	MODELCV.R2	MODELCV.PV	TWAS.Z	TWAS.P
		Brain_Amygdala	../WEIGHTS//Brain_Amygdala/Brain_Amygdala.ENSG00000027001.7.wgt.RDat	MIPEP	13	24300000	24500000	0.539	rs1220557	-3.81	rs11617793	0.28101	4.95	-0.814	757	7	lasso	0.24928	5.11e-07	-1.05276	0.292
		Brain_Amygdala	../WEIGHTS//Brain_Amygdala/Brain_Amygdala.ENSG00000083520.10.wgt.RDat	DIS3	13	73300000	73400000	0.231	rs9529996	-3.05	rs9530138	0.00562	4.14	-0.0909	517	517	blup	0.05	0.0211	0.06792	0.946
		Brain_Amygdala	../WEIGHTS//Brain_Amygdala/Brain_Amygdala.ENSG00000083535.11.wgt.RDat	PIBF1	13	73400000	73600000	0.66	rs9529996	-3.05	rs2503686	-0.01152	-3.58	1.7376	517	517	blup	0.18211	2.24e-05	0.28165	0.778
		Brain_Amygdala	../WEIGHTS//Brain_Amygdala/Brain_Amygdala.ENSG00000102580.10.wgt.RDat	DNAJC3	13	96300000	96400000	0.384	rs4773843	3.93	rs4238314	0.03211	3.81	0.1773	500	500	blup	0.12359	0.000494	0.00674	0.995
		Brain_Amygdala	../WEIGHTS//Brain_Amygdala/Brain_Amygdala.ENSG00000102699.5.wgt.RDat	PARP4	13	25000000	25100000	0.595	rs4769313	2.94	rs9318554	-0.00902	-3.3	-0.8926	653	653	blup	0.01929	0.105	0.31622	0.752
		Brain_Amygdala	../WEIGHTS//Brain_Amygdala/Brain_Amygdala.ENSG00000118939.13.wgt.RDat	UCHL3	13	76100000	76200000	0.808	rs481952	-4.1	rs3818355	0.40216	-6.24	0.2417	554	16	lasso	0.4405	1.48e-12	0.32167	0.748
		Brain_Amygdala	../WEIGHTS//Brain_Amygdala/Brain_Amygdala.ENSG00000120669.11.wgt.RDat	SOHLH2	13	36700000	36800000	0.659	rs17793325	3.13	rs943893	0.46071	6.35	0.7101	537	19	lasso	0.47651	8.45e-14	0.70176	0.483
		Brain_Amygdala	../WEIGHTS//Brain_Amygdala/Brain_Amygdala.ENSG00000120675.4.wgt.RDat	DNAJC15	13	43600000	43700000	0.626	rs2296114	-2.88	rs1028735	0.38528	-6.47	0	599	28	enet	0.50999	4.93e-15	0.72053	0.471
		Brain_Amygdala	../WEIGHTS//Brain_Amygdala/Brain_Amygdala.ENSG00000123179.9.wgt.RDat	EBPL	13	50200000	50300000	0.37	rs7981648	2.67	rs9568298	0.07263	-4.44	-0.5768	395	7	lasso	0.09874	0.00177	-0.05686	0.955
		Brain_Amygdala	../WEIGHTS//Brain_Amygdala/Brain_Amygdala.ENSG00000132970.8.wgt.RDat	WASF3	13	27100000	27300000	0.392	rs474808	-3.37	rs9512233	0.02698	-3.57	1.9613	625	625	blup	0.11821	0.000653	0.08468	0.933
		Brain_Amygdala	../WEIGHTS//Brain_Amygdala/Brain_Amygdala.ENSG00000134899.13.wgt.RDat	ERCC5	13	103000000	104000000	0.42	rs8000956	2.51	rs4150274	0.01818	-3.39	-1.0143	706	8	lasso	0.05226	0.0188	0.90251	0.367
		Brain_Amygdala	../WEIGHTS//Brain_Amygdala/Brain_Amygdala.ENSG00000136104.14.wgt.RDat	RNASEH2B	13	51500000	51500000	0.661	rs1006063	-2.67	rs9535526	0.38252	-6.11	1.6028	530	7	lasso	0.36436	3.66e-10	-1.2334	0.217
		Brain_Amygdala	../WEIGHTS//Brain_Amygdala/Brain_Amygdala.ENSG00000136108.10.wgt.RDat	CKAP2	13	53000000	53100000	0.328	rs746448	2.67	rs4886018	0.18895	4.84	0.3237	362	27	enet	0.24765	5.62e-07	-0.52705	0.598
		Brain_Amygdala	../WEIGHTS//Brain_Amygdala/Brain_Amygdala.ENSG00000150893.9.wgt.RDat	FREM2	13	39300000	39500000	0.405	rs7326833	3.09	rs12020645	0.19789	-4.83	1.7589	469	29	enet	0.21901	2.9e-06	-0.49731	0.619
		Brain_Amygdala	../WEIGHTS//Brain_Amygdala/Brain_Amygdala.ENSG00000151849.10.wgt.RDat	CENPJ	13	25500000	25500000	0.54	rs17498731	-2.83	rs17398410	0.01742	3.79	1.0533	539	36	enet	-0.00563	0.473	0.49892	0.618
		Brain_Amygdala	../WEIGHTS//Brain_Amygdala/Brain_Amygdala.ENSG00000152749.7.wgt.RDat	GPR180	13	95300000	95300000	0.657	rs12863456	-3.47	rs7998025	0.16276	-5.12	-0.0704	635	10	lasso	0.17336	3.59e-05	-0.261	0.794
		Brain_Amygdala	../WEIGHTS//Brain_Amygdala/Brain_Amygdala.ENSG00000168852.8.wgt.RDat	TPTE2P5	13	41400000	41400000	0.249	rs7319380	-3.28	rs7320344	0.1588	-4.31	0.6948	356	4	enet	0.08172	0.00421	-0.92389	0.356
		Brain_Amygdala	../WEIGHTS//Brain_Amygdala/Brain_Amygdala.ENSG00000174032.12.wgt.RDat	SLC25A30	13	46000000	46000000	0.602	rs3803196	3.11	rs6561240	0.01007	2.73	2.122	458	54	enet	0.00133	0.294	1.58989	0.112
		Brain_Amygdala	../WEIGHTS//Brain_Amygdala/Brain_Amygdala.ENSG00000205822.6.wgt.RDat	TPTE2P6	13	25000000	25200000	0.596	rs9510991	3.11	rs943049	0.12484	4.78	-0.5384	705	9	lasso	0.22494	2.08e-06	-0.88683	0.375
		Brain_Amygdala	../WEIGHTS//Brain_Amygdala/Brain_Amygdala.ENSG00000227354.2.wgt.RDat	RBM26-AS1	13	80000000	80000000	0.616	rs7990443	-3.85	rs9574424	0.31225	5.28	1.2716	395	5	lasso	0.19777	9.49e-06	0.93041	0.352
		Brain_Amygdala	../WEIGHTS//Brain_Amygdala/Brain_Amygdala.ENSG00000227848.1.wgt.RDat	SUCLA2-AS1	13	48600000	48600000	0.492	rs2503423	2.83	rs12100135	0.10448	4.23	-1.825	371	36	enet	0.19109	1.37e-05	-0.90062	0.368
		Brain_Amygdala	../WEIGHTS//Brain_Amygdala/Brain_Amygdala.ENSG00000229865.1.wgt.RDat	RPL31P54	13	79000000	79000000	0.38	rs9544892	-2.49	rs4341647	0.1384	-4.32	0.3373	495	10	lasso	0.06264	0.0111	-0.34935	0.727
		Brain_Amygdala	../WEIGHTS//Brain_Amygdala/Brain_Amygdala.ENSG00000233672.2.wgt.RDat	RNASEH2B-AS1	13	51500000	51500000	0.363	rs1006063	-2.67	rs17074540	-0.00589	3.38	-0.7014	530	530	blup	0.05242	0.0186	-0.4171	0.677
		Brain_Amygdala	../WEIGHTS//Brain_Amygdala/Brain_Amygdala.ENSG00000235280.2.wgt.RDat	MCF2L-AS1	13	114000000	114000000	0.443	rs7328017	2.81	rs1317506	0.0527	3.62	-0.3789	445	445	blup	0.03892	0.0372	-1.2871	0.198
		Brain_Amygdala	../WEIGHTS//Brain_Amygdala/Brain_Amygdala.ENSG00000235903.3.wgt.RDat	CPB2-AS1	13	46600000	46700000	0.857	rs3803196	3.11	rs17600984	0.6107	7.26	-0.8588	518	20	lasso	0.55409	8.62e-17	-0.88597	0.376
		Brain_Amygdala	../WEIGHTS//Brain_Amygdala/Brain_Amygdala.ENSG00000242715.3.wgt.RDat	CCDC169	13	36800000	36900000	0.493	rs17793325	3.13	rs11839572	0.16533	4.99	0.1399	526	6	lasso	0.28717	5.32e-08	0.6768	0.499
		Brain_Amygdala	../WEIGHTS//Brain_Amygdala/Brain_Amygdala.ENSG00000247400.3.wgt.RDat	DNAJC3-AS1	13	96300000	96300000	0.316	rs4773843	3.93	rs7324781	0.03697	3.87	-0.0576	500	500	blup	0.05168	0.0193	-0.0148	0.988
		Brain_Amygdala	../WEIGHTS//Brain_Amygdala/Brain_Amygdala.ENSG00000253771.1.wgt.RDat	TPTE2P1	13	25500000	25500000	0.728	rs17498731	-2.83	rs2497567	0.0994	-4.52	-1.9661	528	16	lasso	0.24761	5.64e-07	1.26259	0.207
		Brain_Amygdala	../WEIGHTS//Brain_Amygdala/Brain_Amygdala.ENSG00000260992.1.wgt.RDat	DOCK9-AS2	13	99700000	99700000	0.487	rs965957	-3.23	rs2390184	0.26959	-5.12	-2.2632	547	10	lasso	0.24028	8.62e-07	2.29002	0.022
		Brain_Amygdala	../WEIGHTS//Brain_Amygdala/Brain_Amygdala.ENSG00000269356.1.wgt.RDat	RP11-120K24.4	13	114000000	114000000	0.496	rs7336986	4.35	rs9603985	-0.00992	-3.39	0.74	455	455	blup	0.04862	0.0226	0.46181	0.644
		Brain_Amygdala	../WEIGHTS//Brain_Amygdala/Brain_Amygdala.ENSG00000272281.2.wgt.RDat	TPTE2P2	13	52800000	52900000	0.476	rs12876049	-2.71	rs9536066	0.22426	5.24	-0.3357	366	366	blup	0.25949	2.81e-07	-0.77064	0.441
		PANEL	FILE	ID	CHR	P0	P1	HSQ	BEST.GWAS.ID	BEST.GWAS.Z	EQTL.ID	EQTL.R2	EQTL.Z	EQTL.GWAS.Z	NSNP	NWGT	MODEL	MODELCV.R2	MODELCV.PV	TWAS.Z	TWAS.P
		Brain_Amygdala	../WEIGHTS//Brain_Amygdala/Brain_Amygdala.ENSG00000042317.12.wgt.RDat	SPATA7	14	88900000	88900000	0.494	rs1016811	-3.46	rs2401751	0.32458	-5.68	2.4041	465	7	lasso	0.27405	1.18e-07	-1.84772	0.06464
		Brain_Amygdala	../WEIGHTS//Brain_Amygdala/Brain_Amygdala.ENSG00000054983.12.wgt.RDat	GALC	14	88300000	88500000	0.309	rs1016811	-6.85	rs12881360	-0.00951	3.27	0.1447	473	473	blup	0.07091	0.00727	-0.63879	0.52296
		Brain_Amygdala	../WEIGHTS//Brain_Amygdala/Brain_Amygdala.ENSG00000087301.4.wgt.RDat	TXNDC16	14	52900000	53000000	0.53	rs781357	2.46	rs1995009	0.1121	-4.09	0.2013	428	428	blup	0.23459	1.2e-06	-0.15996	0.87291
		Brain_Amygdala	../WEIGHTS//Brain_Amygdala/Brain_Amygdala.ENSG00000092036.12.wgt.RDat	HAUS4	14	23400000	23400000	0.63	rs1483974	2.44	rs4536383	0.27381	5.45	-0.5071	570	14	lasso	0.29741	2.83e-08	-0.55808	0.57679
		Brain_Amygdala	../WEIGHTS//Brain_Amygdala/Brain_Amygdala.ENSG00000092094.6.wgt.RDat	OSGEP	14	20900000	20900000	0.916	rs7143439	-3.58	rs883037	0.55189	-6.98	-0.3489	656	25	lasso	0.49579	1.68e-14	0.14858	0.88189
		Brain_Amygdala	../WEIGHTS//Brain_Amygdala/Brain_Amygdala.ENSG00000100445.12.wgt.RDat	SDR39U1	14	24900000	24900000	0.681	rs3759622	3.71	rs1956917	0.00754	-3.91	-0.199	558	558	blup	0.06834	0.00829	0.43133	0.66623
		Brain_Amygdala	../WEIGHTS//Brain_Amygdala/Brain_Amygdala.ENSG00000119718.6.wgt.RDat	EIF2B2	14	75500000	75500000	0.295	rs8017577	-4.32	rs4384542	0.22677	-4.99	-0.4101	413	2	lasso	0.16092	6.98e-05	0.29172	0.7705
		Brain_Amygdala	../WEIGHTS//Brain_Amygdala/Brain_Amygdala.ENSG00000119723.11.wgt.RDat	COQ6	14	74400000	74400000	0.277	rs17182607	-3.52	rs3180946	0.03614	-3.76	0.9929	408	28	enet	0.16495	5.63e-05	-0.07799	0.93784
		Brain_Amygdala	../WEIGHTS//Brain_Amygdala/Brain_Amygdala.ENSG00000126773.8.wgt.RDat	PCNXL4	14	60600000	60600000	0.191	rs7154819	-2.36	rs388389	0.14915	-4.82	0.4767	304	3	lasso	0.16513	5.58e-05	-0.55192	0.581
		Brain_Amygdala	../WEIGHTS//Brain_Amygdala/Brain_Amygdala.ENSG00000126775.8.wgt.RDat	ATG14	14	55800000	55900000	0.19	rs7143276	3.13	rs2880103	0.11383	4.19	1.137	437	7	lasso	0.07871	0.0049	0.61709	0.53718
		Brain_Amygdala	../WEIGHTS//Brain_Amygdala/Brain_Amygdala.ENSG00000126790.7.wgt.RDat	L3HYPDH	14	59900000	60000000	0.344	rs12372908	2.96	rs8660	0.3333	-5.81	0.2187	458	17	enet	0.29091	4.23e-08	-0.21647	0.82862
		Brain_Amygdala	../WEIGHTS//Brain_Amygdala/Brain_Amygdala.ENSG00000127152.13.wgt.RDat	BCL11B	14	99600000	99700000	0.621	rs10142427	-3.38	rs2748819	-0.01148	-3.58	-1.9448	585	585	blup	0.07582	0.00567	0.81755	0.41362
		Brain_Amygdala	../WEIGHTS//Brain_Amygdala/Brain_Amygdala.ENSG00000131966.9.wgt.RDat	ACTR10	14	58700000	58700000	0.657	rs8014539	3.06	rs17832891	0.18759	-4.86	-0.8373	396	17	lasso	0.19375	1.18e-05	0.95992	0.3371
		Brain_Amygdala	../WEIGHTS//Brain_Amygdala/Brain_Amygdala.ENSG00000133958.9.wgt.RDat	UNC79	14	93800000	94200000	0.225	rs9658664	4.18	rs1958106	0.01529	3.6	1.8013	410	410	blup	0.06851	0.00822	0.86655	0.38619
		Brain_Amygdala	../WEIGHTS//Brain_Amygdala/Brain_Amygdala.ENSG00000139915.14.wgt.RDat	MDGA2	14	47300000	48100000	0.333	rs10132191	-4.65	rs8013322	-0.00814	-3.11	-1.1192	459	459	blup	0.00679	0.211	0.5754	0.56502
		Brain_Amygdala	../WEIGHTS//Brain_Amygdala/Brain_Amygdala.ENSG00000139971.11.wgt.RDat	C14orf37	14	58500000	58800000	0.41	rs7143284	-2.61	rs10134128	0.15813	-4.22	-0.9474	458	8	lasso	0.07	0.00762	0.19188	0.84783
		Brain_Amygdala	../WEIGHTS//Brain_Amygdala/Brain_Amygdala.ENSG00000140043.7.wgt.RDat	PTGR2	14	74300000	74400000	0.417	rs17182607	-3.52	rs8020267	0.15903	4.51	-0.3117	387	30	enet	0.20369	6.84e-06	-1.08121	0.2796
		Brain_Amygdala	../WEIGHTS//Brain_Amygdala/Brain_Amygdala.ENSG00000140104.9.wgt.RDat	C14orf79	14	105000000	105000000	0.267	rs2582530	-3.46	rs2033932	0.20915	4.93	0.6944	316	2	lasso	0.19228	1.28e-05	0.69443	0.48741
		Brain_Amygdala	../WEIGHTS//Brain_Amygdala/Brain_Amygdala.ENSG00000151322.14.wgt.RDat	NPAS3	14	33400000	34300000	0.533	rs2180267	-3.26	rs17538143	-0.00227	3.67	0.5785	692	692	blup	0.07637	0.00552	-0.98795	0.32318
		Brain_Amygdala	../WEIGHTS//Brain_Amygdala/Brain_Amygdala.ENSG00000156414.14.wgt.RDat	TDRD9	14	104000000	105000000	0.576	rs11851014	-4.2	rs9324068	0.14631	-4.19	0.5752	337	337	blup	0.13449	0.000281	0.24906	0.80331
		Brain_Amygdala	../WEIGHTS//Brain_Amygdala/Brain_Amygdala.ENSG00000157379.9.wgt.RDat	DHRS1	14	24800000	24800000	0.459	rs9323559	-3.12	rs12895335	0.31762	-5.71	-0.8188	495	15	enet	0.30703	1.55e-08	0.35431	0.72311
		Brain_Amygdala	../WEIGHTS//Brain_Amygdala/Brain_Amygdala.ENSG00000165502.6.wgt.RDat	RPL36AL	14	50100000	50100000	0.244	rs2180451	-3.05	rs3007030	0.04806	-3.94	-0.1166	383	3	lasso	0.08019	0.00455	0.01747	0.98606
		Brain_Amygdala	../WEIGHTS//Brain_Amygdala/Brain_Amygdala.ENSG00000165929.8.wgt.RDat	TC2N	14	92200000	92300000	0.391	rs10139287	-3.55	rs10498631	0.16046	4.56	0.7027	456	4	lasso	0.20688	5.73e-06	0.30592	0.75966
		Brain_Amygdala	../WEIGHTS//Brain_Amygdala/Brain_Amygdala.ENSG00000166091.15.wgt.RDat	CMTM5	14	23800000	23800000	0.753	rs8003631	-2.29	rs8006357	0.02385	-3.57	-0.3473	461	25	enet	0.07052	0.00742	-0.39471	0.69305
		Brain_Amygdala	../WEIGHTS//Brain_Amygdala/Brain_Amygdala.ENSG00000170270.4.wgt.RDat	C14orf142	14	93700000	93700000	0.456	rs9658664	3.83	rs6575284	-0.0103	-3.17	-1.0892	382	382	blup	0.11408	0.000807	0.1816	0.8559
		Brain_Amygdala	../WEIGHTS//Brain_Amygdala/Brain_Amygdala.ENSG00000183828.10.wgt.RDat	NUDT14	14	106000000	106000000	0.57	NA	NA	NA	NA	NA	NA	260	0	lasso	0.42165	6.18e-12	NA	NA
		Brain_Amygdala	../WEIGHTS//Brain_Amygdala/Brain_Amygdala.ENSG00000184227.3.wgt.RDat	ACOT1	14	74000000	74000000	0.548	rs17182607	-3.52	rs7151745	0.09049	4.09	-0.198	356	356	blup	0.24778	5.58e-07	0.00396	0.99684
		Brain_Amygdala	../WEIGHTS//Brain_Amygdala/Brain_Amygdala.ENSG00000187581.2.wgt.RDat	COX8C	14	93800000	93800000	0.25	rs9658664	4.17	rs7159126	-0.00369	3.25	-0.6013	409	409	blup	0.05087	0.0201	0.49548	0.62026
		Brain_Amygdala	../WEIGHTS//Brain_Amygdala/Brain_Amygdala.ENSG00000187630.10.wgt.RDat	DHRS4L2	14	24400000	24500000	0.595	rs3742491	2.65	rs8003491	0.29743	-6.08	-1.1883	493	8	lasso	0.2774	9.63e-08	0.50437	0.614
		Brain_Amygdala	../WEIGHTS//Brain_Amygdala/Brain_Amygdala.ENSG00000197119.8.wgt.RDat	SLC25A29	14	101000000	101000000	0.422	rs11160589	-3.16	rs10873515	0.0117	-3.58	2.1646	409	409	blup	0.12261	0.00052	-0.34489	0.73018
		Brain_Amygdala	../WEIGHTS//Brain_Amygdala/Brain_Amygdala.ENSG00000197734.4.wgt.RDat	C14orf178	14	78200000	78200000	0.425	rs10438027	3.49	rs4996830	0.01196	3.63	0.0483	619	619	blup	0.08506	0.00355	0.26256	0.79289
		Brain_Amygdala	../WEIGHTS//Brain_Amygdala/Brain_Amygdala.ENSG00000224997.1.wgt.RDat	AL049840.1	14	104000000	104000000	0.222	rs1547350	-3.46	rs17679127	0.04653	3.36	-0.8119	350	350	blup	0.13079	0.00034	-0.51505	0.60652
		Brain_Amygdala	../WEIGHTS//Brain_Amygdala/Brain_Amygdala.ENSG00000225746.4.wgt.RDat	AL132709.5	14	101000000	101000000	0.651	rs1884540	-3.39	rs8017893	0.24282	-5.12	0.5245	493	493	blup	0.22562	2e-06	0.20614	0.83668
		Brain_Amygdala	../WEIGHTS//Brain_Amygdala/Brain_Amygdala.ENSG00000258289.3.wgt.RDat	CHURC1	14	65400000	65400000	0.532	rs10483775	-3.13	rs10151701	0.27085	5.26	-1.0174	493	11	lasso	0.20683	5.74e-06	-0.78668	0.43147
		Brain_Amygdala	../WEIGHTS//Brain_Amygdala/Brain_Amygdala.ENSG00000258586.1.wgt.RDat	RP5-1021I20.2	14	74300000	74300000	0.367	rs17182607	-3.52	rs17182607	0.33271	5.55	-3.5155	386	6	lasso	0.31863	7.45e-09	-3.23609	0.00121
		Brain_Amygdala	../WEIGHTS//Brain_Amygdala/Brain_Amygdala.ENSG00000259065.1.wgt.RDat	RP5-1021I20.1	14	74300000	74300000	0.752	rs17182607	-3.52	rs17182607	0.42314	6.34	-3.5155	390	29	enet	0.40512	2.08e-11	-3.04374	0.00234
		Brain_Amygdala	../WEIGHTS//Brain_Amygdala/Brain_Amygdala.ENSG00000259129.1.wgt.RDat	LINC00648	14	48200000	48300000	0.307	rs10132191	-5	rs4587880	0.01366	4.11	-1.0069	448	448	blup	0.0308	0.0567	-1.14328	0.25292
		Brain_Amygdala	../WEIGHTS//Brain_Amygdala/Brain_Amygdala.ENSG00000259775.1.wgt.RDat	RP11-45P15.4	14	104000000	104000000	0.771	rs4906279	2.62	rs7143775	0.21513	-5.07	2.1389	356	17	lasso	0.34329	1.5e-09	-1.28064	0.20032
		Brain_Amygdala	../WEIGHTS//Brain_Amygdala/Brain_Amygdala.ENSG00000269958.1.wgt.RDat	RP11-73M18.8	14	104000000	104000000	0.3	NA	NA	NA	NA	NA	NA	353	0	lasso	0.11188	0.000904	NA	NA
		Brain_Amygdala	../WEIGHTS//Brain_Amygdala/Brain_Amygdala.ENSG00000269963.1.wgt.RDat	RP11-73M18.9	14	104000000	104000000	0.361	rs1547350	-3.5	rs10135248	0.05344	3.86	-1.979	349	349	blup	0.09397	0.00226	-0.02023	0.98386
		Brain_Amygdala	../WEIGHTS//Brain_Amygdala/Brain_Amygdala.ENSG00000271780.1.wgt.RDat	RP11-1017G21.5	14	102000000	102000000	0.482	rs2403015	-3.91	rs2448241	0.00764	3.87	-0.9072	339	7	lasso	0.01083	0.167	0.30088	0.7635
		PANEL	FILE	ID	CHR	P0	P1	HSQ	BEST.GWAS.ID	BEST.GWAS.Z	EQTL.ID	EQTL.R2	EQTL.Z	EQTL.GWAS.Z	NSNP	NWGT	MODEL	MODELCV.R2	MODELCV.PV	TWAS.Z	TWAS.P
		Brain_Amygdala	../WEIGHTS//Brain_Amygdala/Brain_Amygdala.ENSG00000073417.10.wgt.RDat	PDE8A	15	85500000	85700000	0.238	rs8182086	-3.65	rs4843020	0.09429	4.35	-0.6491	421	11	enet	0.11008	0.000991	-0.5428	0.5873
		Brain_Amygdala	../WEIGHTS//Brain_Amygdala/Brain_Amygdala.ENSG00000074603.14.wgt.RDat	DPP8	15	65700000	65800000	0.296	rs2727089	2.01	rs9806220	0.00107	3.39	0.2449	317	317	blup	0.03243	0.0521	0.602	0.5472
		Brain_Amygdala	../WEIGHTS//Brain_Amygdala/Brain_Amygdala.ENSG00000075131.5.wgt.RDat	TIPIN	15	66600000	66700000	0.528	rs4238403	3.12	rs4075665	0.28255	5.29	1.1077	519	7	lasso	0.35639	6.28e-10	0.6815	0.4955
		Brain_Amygdala	../WEIGHTS//Brain_Amygdala/Brain_Amygdala.ENSG00000092531.5.wgt.RDat	SNAP23	15	42800000	42800000	0.355	rs11070361	2.97	rs3986280	0.08466	-4.12	1.1366	367	367	blup	0.13554	0.000266	-0.9905	0.3219
		Brain_Amygdala	../WEIGHTS//Brain_Amygdala/Brain_Amygdala.ENSG00000103642.7.wgt.RDat	LACTB	15	63400000	63400000	0.379	rs2414803	2.89	rs2652822	0.1649	4.81	-1.087	515	5	lasso	0.19446	1.14e-05	-0.8309	0.406
		Brain_Amygdala	../WEIGHTS//Brain_Amygdala/Brain_Amygdala.ENSG00000103852.8.wgt.RDat	TTC23	15	99700000	99800000	0.428	rs2663114	-2.77	rs2084900	0.22256	-5.41	-0.5531	545	3	lasso	0.26342	2.22e-07	0.5298	0.5963
		Brain_Amygdala	../WEIGHTS//Brain_Amygdala/Brain_Amygdala.ENSG00000103932.7.wgt.RDat	RPAP1	15	41800000	41800000	0.21	rs4924592	-3.95	rs2297380	0.07272	4.17	-0.3094	361	361	blup	0.12103	0.000564	-0.3484	0.7275
		Brain_Amygdala	../WEIGHTS//Brain_Amygdala/Brain_Amygdala.ENSG00000103966.5.wgt.RDat	EHD4	15	42200000	42300000	0.571	rs4924592	-3.95	rs1648854	0.03938	-3.73	-0.5949	433	433	blup	0.13133	0.000331	-0.1638	0.8699
		Brain_Amygdala	../WEIGHTS//Brain_Amygdala/Brain_Amygdala.ENSG00000103978.11.wgt.RDat	TMEM87A	15	42500000	42600000	0.29	rs4924592	-3.95	rs645953	0.00297	3.5	0.0142	426	6	lasso	0.01441	0.137	-0.5197	0.6033
		Brain_Amygdala	../WEIGHTS//Brain_Amygdala/Brain_Amygdala.ENSG00000104147.4.wgt.RDat	OIP5	15	41600000	41600000	0.282	rs8035855	-2.79	rs316611	0.04171	3.82	0.0599	275	4	lasso	0.05785	0.0141	1.4985	0.134
		Brain_Amygdala	../WEIGHTS//Brain_Amygdala/Brain_Amygdala.ENSG00000128891.11.wgt.RDat	C15orf57	15	40800000	40900000	0.613	rs7165020	3.53	rs17673703	0.41535	-6.34	-0.4748	334	8	lasso	0.45188	6.11e-13	-0.0343	0.9727
		Brain_Amygdala	../WEIGHTS//Brain_Amygdala/Brain_Amygdala.ENSG00000128928.4.wgt.RDat	IVD	15	40700000	40700000	0.462	rs8035733	-5	rs4575496	0.12837	3.99	-0.172	385	385	blup	0.14894	0.000132	-1.6578	0.0974
		Brain_Amygdala	../WEIGHTS//Brain_Amygdala/Brain_Amygdala.ENSG00000128944.9.wgt.RDat	KNSTRN	15	40700000	40700000	0.688	rs8035733	-5.71	rs7166991	0.37854	5.78	0.8447	392	13	lasso	0.36403	3.74e-10	1.0457	0.2957
		Brain_Amygdala	../WEIGHTS//Brain_Amygdala/Brain_Amygdala.ENSG00000134160.9.wgt.RDat	TRPM1	15	31300000	31500000	0.859	rs7175141	2.63	rs3809579	0.46308	6.39	1.3972	448	3	enet	0.40651	1.88e-11	1.386	0.1657
		Brain_Amygdala	../WEIGHTS//Brain_Amygdala/Brain_Amygdala.ENSG00000136425.8.wgt.RDat	CIB2	15	78400000	78400000	0.506	rs1040262	3.29	rs8036417	0.07259	4.83	0.6562	413	8	lasso	0.19383	1.18e-05	0.792	0.4284
		Brain_Amygdala	../WEIGHTS//Brain_Amygdala/Brain_Amygdala.ENSG00000137804.8.wgt.RDat	NUSAP1	15	41600000	41700000	0.586	rs8035855	-2.79	rs8037574	0.45664	6.48	-0.1677	275	4	lasso	0.43495	2.27e-12	-0.0229	0.9817
		Brain_Amygdala	../WEIGHTS//Brain_Amygdala/Brain_Amygdala.ENSG00000137806.4.wgt.RDat	NDUFAF1	15	41700000	41700000	0.364	rs8035855	-2.79	rs316611	0.22951	-4.94	0.0756	298	6	lasso	0.24245	7.61e-07	-0.6536	0.5133
		Brain_Amygdala	../WEIGHTS//Brain_Amygdala/Brain_Amygdala.ENSG00000137857.13.wgt.RDat	DUOX1	15	45400000	45500000	0.287	rs2924128	-3.21	rs2292468	0.16625	-4.1	0.4929	304	304	blup	0.03586	0.0435	0.4139	0.679
		Brain_Amygdala	../WEIGHTS//Brain_Amygdala/Brain_Amygdala.ENSG00000137877.8.wgt.RDat	SPTBN5	15	42100000	42200000	0.306	rs4924592	-3.95	rs1209334	0.0955	-3.96	0.5286	416	5	lasso	0.12675	0.00042	-0.8169	0.414
		Brain_Amygdala	../WEIGHTS//Brain_Amygdala/Brain_Amygdala.ENSG00000138606.15.wgt.RDat	SHF	15	45500000	45500000	0.246	rs2924128	-3.38	rs1620253	0.02368	-3.38	-1.2929	338	29	enet	0.108	0.0011	-0.1009	0.9196
		Brain_Amygdala	../WEIGHTS//Brain_Amygdala/Brain_Amygdala.ENSG00000140398.9.wgt.RDat	NEIL1	15	75600000	75600000	0.258	rs11853141	-3.02	rs6495127	-0.00573	-3.59	-0.4901	235	235	blup	0.05102	0.02	0.2643	0.7915
		Brain_Amygdala	../WEIGHTS//Brain_Amygdala/Brain_Amygdala.ENSG00000140400.10.wgt.RDat	MAN2C1	15	75600000	75700000	0.493	rs11853141	-3.02	rs7163907	0.23712	4.91	-0.075	232	30	enet	0.25497	3.67e-07	-0.3029	0.762
		Brain_Amygdala	../WEIGHTS//Brain_Amygdala/Brain_Amygdala.ENSG00000140465.9.wgt.RDat	CYP1A1	15	75000000	75000000	0.34	rs2930291	2.65	rs6495112	0.03418	3.57	0.1609	345	345	blup	0.01884	0.107	0.5705	0.5684
		Brain_Amygdala	../WEIGHTS//Brain_Amygdala/Brain_Amygdala.ENSG00000140575.8.wgt.RDat	IQGAP1	15	90900000	91000000	0.359	rs16974215	3.48	rs16944424	0.21249	4.46	0.858	404	5	lasso	0.17338	3.58e-05	0.5529	0.5803
		Brain_Amygdala	../WEIGHTS//Brain_Amygdala/Brain_Amygdala.ENSG00000157823.12.wgt.RDat	AP3S2	15	90400000	90400000	0.549	rs8179043	2.88	rs2043880	0.26065	4.96	0.1392	419	10	lasso	0.17483	3.31e-05	-0.1043	0.9169
		Brain_Amygdala	../WEIGHTS//Brain_Amygdala/Brain_Amygdala.ENSG00000166173.9.wgt.RDat	LARP6	15	71100000	71100000	0.305	rs4356427	-3.45	rs34417759	0.04696	3.57	0.429	392	6	lasso	0.04177	0.0321	-1.0908	0.2754
		Brain_Amygdala	../WEIGHTS//Brain_Amygdala/Brain_Amygdala.ENSG00000166923.6.wgt.RDat	GREM1	15	33000000	33000000	0.578	rs1564328	3.06	rs8041254	0.06871	-3.99	0.0629	466	466	blup	0.05701	0.0147	-0.8993	0.3685
		Brain_Amygdala	../WEIGHTS//Brain_Amygdala/Brain_Amygdala.ENSG00000166938.8.wgt.RDat	DIS3L	15	66600000	66600000	0.451	rs4238403	3.12	rs4550404	0.02546	3.55	0.8037	489	489	blup	0.11708	0.000692	0.1575	0.8748
		Brain_Amygdala	../WEIGHTS//Brain_Amygdala/Brain_Amygdala.ENSG00000166965.8.wgt.RDat	RCCD1	15	91500000	91500000	0.478	rs16974215	3.48	rs2290202	0.1545	4.9	0.1863	483	7	enet	0.2316	1.42e-06	0.4285	0.6683
		Brain_Amygdala	../WEIGHTS//Brain_Amygdala/Brain_Amygdala.ENSG00000168803.10.wgt.RDat	ADAL	15	43600000	43600000	0.491	rs12910799	2.79	rs3742970	0.21891	-5.25	-0.4336	265	16	lasso	0.33393	2.78e-09	0.2025	0.8395
		Brain_Amygdala	../WEIGHTS//Brain_Amygdala/Brain_Amygdala.ENSG00000169371.9.wgt.RDat	SNUPN	15	75900000	75900000	0.367	rs11853141	-3.02	rs8025681	0.18379	-4.61	1.5399	222	4	lasso	0.13394	0.000289	-0.421	0.6738
		Brain_Amygdala	../WEIGHTS//Brain_Amygdala/Brain_Amygdala.ENSG00000169684.9.wgt.RDat	CHRNA5	15	78900000	78900000	0.423	rs12906835	3.02	rs12591557	0.30566	5.77	0.3429	430	10	lasso	0.32464	5.07e-09	0.7471	0.455
		Brain_Amygdala	../WEIGHTS//Brain_Amygdala/Brain_Amygdala.ENSG00000169752.12.wgt.RDat	NRG4	15	76200000	76400000	0.497	rs4886718	-2.61	rs4886747	0.17026	-4.72	-0.1902	300	299	blup	0.23283	1.32e-06	-0.0715	0.943
		Brain_Amygdala	../WEIGHTS//Brain_Amygdala/Brain_Amygdala.ENSG00000171763.13.wgt.RDat	SPATA5L1	15	45700000	45700000	0.363	rs6493182	3.13	rs1974981	0.35059	5.64	2.05	338	8	lasso	0.35392	7.41e-10	1.4054	0.1599
		Brain_Amygdala	../WEIGHTS//Brain_Amygdala/Brain_Amygdala.ENSG00000173517.6.wgt.RDat	PEAK1	15	77400000	77700000	0.339	rs4360891	2.51	rs34572155	0.08172	-4.09	-0.9366	326	326	blup	0.08299	0.00394	-0.1105	0.912
		Brain_Amygdala	../WEIGHTS//Brain_Amygdala/Brain_Amygdala.ENSG00000174442.7.wgt.RDat	ZWILCH	15	66800000	66800000	0.736	rs4238403	3.12	rs1440376	-0.00123	3.44	0.4552	565	565	blup	0.14029	0.000207	1.6648	0.096
		Brain_Amygdala	../WEIGHTS//Brain_Amygdala/Brain_Amygdala.ENSG00000182397.10.wgt.RDat	DNM1P46	15	100000000	100000000	0.658	rs6598308	-2.96	rs9920347	0.18753	-4.78	-0.2544	539	11	lasso	0.2	8.39e-06	-0.7018	0.4828
		Brain_Amygdala	../WEIGHTS//Brain_Amygdala/Brain_Amygdala.ENSG00000183060.11.wgt.RDat	LYSMD4	15	100000000	100000000	0.356	rs899947	-3.19	rs8041078	0.11225	4.17	1.5312	504	3	lasso	0.13963	0.000215	1.252	0.2106
		Brain_Amygdala	../WEIGHTS//Brain_Amygdala/Brain_Amygdala.ENSG00000183476.8.wgt.RDat	SH2D7	15	78400000	78400000	0.512	rs4886979	-2.84	rs2867922	-0.00182	3.84	0.0798	416	11	enet	0.09744	0.00189	0.3059	0.7597
		Brain_Amygdala	../WEIGHTS//Brain_Amygdala/Brain_Amygdala.ENSG00000184206.7.wgt.RDat	GOLGA6L4	15	84900000	84900000	0.442	rs8182086	-3.65	rs150968	0.06946	-4.07	0.1873	247	247	blup	0.09354	0.00231	-0.3946	0.6932
		Brain_Amygdala	../WEIGHTS//Brain_Amygdala/Brain_Amygdala.ENSG00000184984.8.wgt.RDat	CHRM5	15	34300000	34400000	0.723	rs8038481	2.85	rs646950	0.13572	4.57	0.2292	602	602	blup	0.04594	0.0259	0.1994	0.842
		Brain_Amygdala	../WEIGHTS//Brain_Amygdala/Brain_Amygdala.ENSG00000185088.8.wgt.RDat	RPS27L	15	63400000	63500000	0.268	rs2414803	2.74	rs1972041	-0.01162	-3.8	0.9843	501	501	blup	0.06336	0.0107	-0.3963	0.6919
		Brain_Amygdala	../WEIGHTS//Brain_Amygdala/Brain_Amygdala.ENSG00000206149.6.wgt.RDat	HERC2P9	15	28800000	28900000	0.723	NA	NA	NA	NA	NA	NA	114	0	lasso	0.06498	0.00982	NA	NA
		Brain_Amygdala	../WEIGHTS//Brain_Amygdala/Brain_Amygdala.ENSG00000215302.4.wgt.RDat	CTD-3092A11.1	15	30800000	30800000	0.223	rs4779777	-2.55	rs2046362	0.1557	4.2	-0.4483	133	9	lasso	0.16818	4.74e-05	-0.1861	0.8524
		Brain_Amygdala	../WEIGHTS//Brain_Amygdala/Brain_Amygdala.ENSG00000218052.4.wgt.RDat	RP11-561C5.5	15	85800000	85900000	0.348	rs7164787	-3.57	rs10520600	0.1941	4.39	1.3424	574	20	enet	0.11187	0.000904	0.5971	0.5505
		Brain_Amygdala	../WEIGHTS//Brain_Amygdala/Brain_Amygdala.ENSG00000223313.1.wgt.RDat	RNU6-516P	15	40800000	40800000	0.365	rs7165020	3.33	rs17673703	0.09945	-4.03	-0.4748	353	3	lasso	0.04631	0.0254	0.1866	0.852
		Brain_Amygdala	../WEIGHTS//Brain_Amygdala/Brain_Amygdala.ENSG00000225151.6.wgt.RDat	AC103965.1	15	84900000	84900000	0.417	rs8182086	-3.65	rs2135551	0.13154	-4.61	1.0065	243	243	blup	0.27332	1.23e-07	-0.8879	0.3746
		Brain_Amygdala	../WEIGHTS//Brain_Amygdala/Brain_Amygdala.ENSG00000228998.3.wgt.RDat	RP11-697E2.7	15	90800000	90800000	0.696	rs16974215	3.48	rs2073703	-0.00736	-3.28	0.0588	401	43	enet	0.10136	0.00155	0.3514	0.7253
		Brain_Amygdala	../WEIGHTS//Brain_Amygdala/Brain_Amygdala.ENSG00000229212.3.wgt.RDat	RP11-561C5.4	15	85700000	85800000	0.462	rs8182086	-3.65	rs9744503	0.2822	5.07	0.1206	523	4	lasso	0.29752	2.81e-08	-0.4578	0.6471
		Brain_Amygdala	../WEIGHTS//Brain_Amygdala/Brain_Amygdala.ENSG00000242866.5.wgt.RDat	STRC	15	43900000	44000000	0.238	rs16959468	2.58	rs533143	0.17472	4.12	0.3613	262	21	enet	0.10919	0.00104	-0.3129	0.7544
		Brain_Amygdala	../WEIGHTS//Brain_Amygdala/Brain_Amygdala.ENSG00000247556.2.wgt.RDat	OIP5-AS1	15	41600000	41600000	0.311	rs3101436	2.08	rs7171675	-0.01139	2.99	-1.3636	266	266	blup	0.04353	0.0293	-0.7005	0.4836
		Brain_Amygdala	../WEIGHTS//Brain_Amygdala/Brain_Amygdala.ENSG00000249839.1.wgt.RDat	AC011330.5	15	44000000	44000000	0.376	rs2256928	2.5	rs11070410	0.22753	-5.34	-0.4065	263	6	lasso	0.29259	3.81e-08	-0.3793	0.7045
		Brain_Amygdala	../WEIGHTS//Brain_Amygdala/Brain_Amygdala.ENSG00000259205.2.wgt.RDat	PRKXP1	15	101000000	101000000	0.645	rs6598308	-2.96	rs4965320	0.31387	-5.62	0.1818	591	10	lasso	0.32266	5.76e-09	-0.3286	0.7424
		Brain_Amygdala	../WEIGHTS//Brain_Amygdala/Brain_Amygdala.ENSG00000259362.2.wgt.RDat	RP11-307C19.1	15	77800000	77800000	0.231	rs4886979	-2.84	rs7119	0.0466	3.73	0.8129	302	302	blup	0.02133	0.0936	0.4562	0.6483
		Brain_Amygdala	../WEIGHTS//Brain_Amygdala/Brain_Amygdala.ENSG00000259363.1.wgt.RDat	CTD-2054N24.2	15	100000000	100000000	0.61	rs6598308	-2.96	rs7182621	0.08519	-4.41	-1.6488	538	538	blup	0.21416	3.82e-06	0.3227	0.7469
		Brain_Amygdala	../WEIGHTS//Brain_Amygdala/Brain_Amygdala.ENSG00000259387.2.wgt.RDat	RP13-98N21.2	15	82900000	82900000	0.349	rs6603031	-2.17	rs8033050	0.30371	5.18	-0.9583	150	4	lasso	0.28663	5.49e-08	-0.9301	0.3523
		Brain_Amygdala	../WEIGHTS//Brain_Amygdala/Brain_Amygdala.ENSG00000259433.2.wgt.RDat	CTD-2651B20.4	15	45600000	45600000	0.525	rs2733251	3.25	rs1145080	0.35148	-6.07	1.9296	324	324	blup	0.41091	1.37e-11	-0.3005	0.7638
		Brain_Amygdala	../WEIGHTS//Brain_Amygdala/Brain_Amygdala.ENSG00000259438.1.wgt.RDat	CTD-2650P22.1	15	52300000	52300000	0.291	rs7167590	-3.05	rs2278295	0.04081	3.9	0.9007	378	16	enet	0.04677	0.0248	-0.0639	0.949
		Brain_Amygdala	../WEIGHTS//Brain_Amygdala/Brain_Amygdala.ENSG00000259511.1.wgt.RDat	RP11-182J1.16	15	84800000	84900000	0.252	rs12595786	-3.45	rs11635160	0.07374	-3.7	-0.1628	251	251	blup	0.06153	0.0117	-0.6356	0.525
		Brain_Amygdala	../WEIGHTS//Brain_Amygdala/Brain_Amygdala.ENSG00000259520.1.wgt.RDat	CTD-2651B20.3	15	45500000	45600000	0.626	rs2924128	-3.21	rs7167146	0.43035	-6.49	0.4898	334	38	enet	0.5478	1.57e-16	1.0837	0.2785
		Brain_Amygdala	../WEIGHTS//Brain_Amygdala/Brain_Amygdala.ENSG00000259539.1.wgt.RDat	CTD-2651B20.1	15	45400000	45400000	0.435	rs2924128	-3.33	rs2458236	0.03141	-4.3	-0.1722	306	306	blup	0.15353	0.000103	0.7433	0.4573
		Brain_Amygdala	../WEIGHTS//Brain_Amygdala/Brain_Amygdala.ENSG00000259577.1.wgt.RDat	RP11-430B1.2	15	52500000	52500000	0.484	rs7167590	-2.98	rs3794543	0.1971	-4.8	1.2139	395	8	lasso	0.19599	1.05e-05	-0.4238	0.6717
		Brain_Amygdala	../WEIGHTS//Brain_Amygdala/Brain_Amygdala.ENSG00000259658.3.wgt.RDat	RP11-89K11.1	15	102000000	102000000	0.423	rs1135911	-2.6	rs8031873	0.22143	4.83	-0.7901	371	6	lasso	0.21877	2.94e-06	-0.668	0.5041
		Brain_Amygdala	../WEIGHTS//Brain_Amygdala/Brain_Amygdala.ENSG00000259684.1.wgt.RDat	RP11-120K9.2	15	50800000	50900000	0.331	rs3131560	2.94	rs2630	-0.00974	3.55	1.9929	361	361	blup	0.00938	0.182	0.3806	0.7035
		Brain_Amygdala	../WEIGHTS//Brain_Amygdala/Brain_Amygdala.ENSG00000259785.1.wgt.RDat	RP13-98N21.3	15	82600000	82600000	0.548	rs7171039	2.45	rs8033050	0.31777	-5.33	-0.9583	230	14	enet	0.26327	2.24e-07	0.2414	0.8093
		Brain_Amygdala	../WEIGHTS//Brain_Amygdala/Brain_Amygdala.ENSG00000259905.1.wgt.RDat	PWRN1	15	24700000	24900000	0.612	rs11853976	-3.13	rs8035846	0.29121	5.58	1.6972	325	325	blup	0.39844	3.38e-11	0.8793	0.3793
		Brain_Amygdala	../WEIGHTS//Brain_Amygdala/Brain_Amygdala.ENSG00000260490.2.wgt.RDat	RP11-265N6.3	15	42900000	42900000	0.345	rs11070361	2.97	rs1679008	-0.01164	3.02	1.2157	325	21	enet	0.07147	0.00707	1.0231	0.3063
		Brain_Amygdala	../WEIGHTS//Brain_Amygdala/Brain_Amygdala.ENSG00000260657.1.wgt.RDat	RP11-315D16.4	15	68600000	68600000	0.453	rs4776990	-9.95	rs12148843	0.28425	5.33	-0.7241	477	8	lasso	0.26081	2.6e-07	-0.6557	0.512
		Brain_Amygdala	../WEIGHTS//Brain_Amygdala/Brain_Amygdala.ENSG00000260776.1.wgt.RDat	RP11-114H24.2	15	78200000	78200000	0.695	rs16969738	-3.09	rs7175950	0.36001	5.66	0.48	430	64	enet	0.56188	4.05e-17	-0.2411	0.8095
		Brain_Amygdala	../WEIGHTS//Brain_Amygdala/Brain_Amygdala.ENSG00000260787.1.wgt.RDat	RP11-797A18.4	15	77300000	77300000	0.567	rs11634136	1.87	rs4886847	0.24172	-5.02	0.9145	241	8	lasso	0.23671	1.06e-06	-0.4568	0.6478
		Brain_Amygdala	../WEIGHTS//Brain_Amygdala/Brain_Amygdala.ENSG00000261043.2.wgt.RDat	MIR4313	15	76100000	76100000	0.222	rs11853141	-3.02	rs9920028	0.0079	-4.17	-0.2209	260	259	blup	0.05373	0.0174	-0.7457	0.4558
		Brain_Amygdala	../WEIGHTS//Brain_Amygdala/Brain_Amygdala.ENSG00000270127.1.wgt.RDat	RP11-526I2.5	15	101000000	101000000	0.826	rs6598308	-2.96	rs12460	0.37719	-6.11	0.2444	589	18	lasso	0.45459	4.93e-13	0.1161	0.9075
		Brain_Amygdala	../WEIGHTS//Brain_Amygdala/Brain_Amygdala.ENSG00000270964.1.wgt.RDat	RP11-502I4.3	15	67800000	67800000	0.331	rs4776990	-9.95	rs11632574	0.20657	-4.56	0.558	410	410	blup	0.19843	9.15e-06	-0.1824	0.8553
		Brain_Amygdala	../WEIGHTS//Brain_Amygdala/Brain_Amygdala.ENSG00000272003.1.wgt.RDat	RP11-23P13.7	15	42200000	42200000	0.633	rs4924592	-3.95	rs1704345	0.11881	-4.54	0.0548	422	40	enet	0.33527	2.54e-09	1.3227	0.1859
		Brain_Amygdala	../WEIGHTS//Brain_Amygdala/Brain_Amygdala.ENSG00000273173.1.wgt.RDat	SNURF	15	25200000	25200000	0.38	rs11853976	-3.13	rs4445877	0.01351	-3.79	-0.1467	383	383	blup	0.08008	0.00457	0.3773	0.706
		PANEL	FILE	ID	CHR	P0	P1	HSQ	BEST.GWAS.ID	BEST.GWAS.Z	EQTL.ID	EQTL.R2	EQTL.Z	EQTL.GWAS.Z	NSNP	NWGT	MODEL	MODELCV.R2	MODELCV.PV	TWAS.Z	TWAS.P
		Brain_Amygdala	../WEIGHTS//Brain_Amygdala/Brain_Amygdala.ENSG00000011638.6.wgt.RDat	TMEM159	16	21169698	21191937	0.351	rs7189430	3.08	rs7198998	0.08932	4.11	1.90714	271	9	lasso	0.10159	0.00153	1.9058	0.0567
		Brain_Amygdala	../WEIGHTS//Brain_Amygdala/Brain_Amygdala.ENSG00000059122.12.wgt.RDat	FLYWCH1	16	2961938	3001209	0.834	NA	NA	NA	NA	NA	NA	339	0	enet	0.54082	3.03e-16	NA	NA
		Brain_Amygdala	../WEIGHTS//Brain_Amygdala/Brain_Amygdala.ENSG00000067836.8.wgt.RDat	ROGDI	16	4846969	4852951	0.479	rs4786590	-5.67	rs11864122	0.097257	4.31	-2.0641	388	8	lasso	0.1873	1.69e-05	-1.6134	0.1067
		Brain_Amygdala	../WEIGHTS//Brain_Amygdala/Brain_Amygdala.ENSG00000075399.8.wgt.RDat	VPS9D1	16	89773542	89787392	0.381	rs9924610	-4.1	rs3102368	0.041794	3.51	-0.20482	407	407	blup	0.18541	1.87e-05	1.2229	0.2214
		Brain_Amygdala	../WEIGHTS//Brain_Amygdala/Brain_Amygdala.ENSG00000090565.11.wgt.RDat	RAB11FIP3	16	475619	573011	0.478	NA	NA	NA	NA	NA	NA	400	0	blup	-0.00192	0.363	NA	NA
		Brain_Amygdala	../WEIGHTS//Brain_Amygdala/Brain_Amygdala.ENSG00000090861.11.wgt.RDat	AARS	16	70286198	70323446	0.191	rs1006985	-2.34	rs8048678	0.121614	-3.81	-0.13125	202	1	lasso	0.07812	0.00505	0.1313	0.8956
		Brain_Amygdala	../WEIGHTS//Brain_Amygdala/Brain_Amygdala.ENSG00000099365.5.wgt.RDat	STX1B	16	31000577	31021949	0.485	rs2735393	3.07	rs4889630	0.056351	-3.78	-0.42614	231	231	blup	0.1085	0.00107	0.5433	0.5869
		Brain_Amygdala	../WEIGHTS//Brain_Amygdala/Brain_Amygdala.ENSG00000102858.8.wgt.RDat	MGRN1	16	4666494	4740975	0.586	rs7190704	6.89	rs841225	0.353094	-6.22	-1.32404	421	26	enet	0.40969	1.49e-11	1.0765	0.2817
		Brain_Amygdala	../WEIGHTS//Brain_Amygdala/Brain_Amygdala.ENSG00000102890.10.wgt.RDat	ELMO3	16	67233014	67237932	0.39	rs12923138	2.23	rs17700154	-0.009848	3.39	0.14286	259	259	blup	0.01635	0.123	0.4702	0.6382
		Brain_Amygdala	../WEIGHTS//Brain_Amygdala/Brain_Amygdala.ENSG00000102967.7.wgt.RDat	DHODH	16	72042487	72058954	0.481	rs13333985	-3.01	rs1424241	0.318996	-5.41	-0.21229	370	3	lasso	0.27393	1.19e-07	0.232	0.8166
		Brain_Amygdala	../WEIGHTS//Brain_Amygdala/Brain_Amygdala.ENSG00000103111.10.wgt.RDat	MON1B	16	77224732	77236302	0.461	rs12596244	3.44	rs9674287	0.217228	-4.58	1.01929	724	724	blup	0.16338	6.12e-05	-1.3826	0.1668
		Brain_Amygdala	../WEIGHTS//Brain_Amygdala/Brain_Amygdala.ENSG00000103148.11.wgt.RDat	NPRL3	16	135385	188859	0.668	NA	NA	NA	NA	NA	NA	275	0	lasso	0.25697	3.26e-07	NA	NA
		Brain_Amygdala	../WEIGHTS//Brain_Amygdala/Brain_Amygdala.ENSG00000103199.9.wgt.RDat	ZNF500	16	4798240	4817625	0.264	rs7190704	5.54	rs1684615	0.170059	4.71	-1.38197	388	2	lasso	0.13333	0.000298	-1.4455	0.1483
		Brain_Amygdala	../WEIGHTS//Brain_Amygdala/Brain_Amygdala.ENSG00000103227.14.wgt.RDat	LMF1	16	903634	1020999	0.571	NA	NA	NA	NA	NA	NA	446	0	lasso	0.21868	2.96e-06	NA	NA
		Brain_Amygdala	../WEIGHTS//Brain_Amygdala/Brain_Amygdala.ENSG00000103351.8.wgt.RDat	CLUAP1	16	3550924	3589032	0.428	rs17136624	2.91	rs12933120	0.210702	5.33	-1.85572	365	4	lasso	0.26381	2.17e-07	-1.4298	0.1528
		Brain_Amygdala	../WEIGHTS//Brain_Amygdala/Brain_Amygdala.ENSG00000103355.8.wgt.RDat	PRSS33	16	2833954	2837949	0.644	NA	NA	NA	NA	NA	NA	300	0	enet	0.29994	2.42e-08	NA	NA
		Brain_Amygdala	../WEIGHTS//Brain_Amygdala/Brain_Amygdala.ENSG00000103356.11.wgt.RDat	EARS2	16	23533335	23568391	0.269	rs16940361	3.06	rs34514	0.132224	-4.07	0.68235	429	12	lasso	0.10985	0.001	-0.9299	0.3524
		Brain_Amygdala	../WEIGHTS//Brain_Amygdala/Brain_Amygdala.ENSG00000103479.10.wgt.RDat	RBL2	16	53467889	53524951	0.506	rs1421090	3.64	rs4784312	0.205364	-5.05	-1.17986	385	385	blup	0.22461	2.12e-06	0.6099	0.542
		Brain_Amygdala	../WEIGHTS//Brain_Amygdala/Brain_Amygdala.ENSG00000103485.13.wgt.RDat	QPRT	16	29690329	29710020	0.429	NA	NA	NA	NA	NA	NA	184	0	lasso	0.17249	3.76e-05	NA	NA
		Brain_Amygdala	../WEIGHTS//Brain_Amygdala/Brain_Amygdala.ENSG00000103495.9.wgt.RDat	MAZ	16	29817427	29823426	0.162	rs12596308	2.35	rs7202714	0.009066	-3.4	0.64777	160	160	blup	0.11659	0.00071	0.5321	0.5947
		Brain_Amygdala	../WEIGHTS//Brain_Amygdala/Brain_Amygdala.ENSG00000103522.11.wgt.RDat	IL21R	16	27413483	27462115	0.199	rs2347935	-2.63	rs2287787	0.063432	-4.03	-1.3617	508	508	blup	0.06122	0.0119	0.7784	0.4363
		Brain_Amygdala	../WEIGHTS//Brain_Amygdala/Brain_Amygdala.ENSG00000103550.9.wgt.RDat	KNOP1	16	19714902	19729016	0.586	rs13332532	2.85	rs720176	0.394877	5.95	1.11957	450	5	lasso	0.36691	3.08e-10	1.1363	0.2558
		Brain_Amygdala	../WEIGHTS//Brain_Amygdala/Brain_Amygdala.ENSG00000125122.10.wgt.RDat	LRRC29	16	67241042	67260951	0.282	rs12923138	2.23	rs8061001	-0.01113	3.53	0.44755	247	10	lasso	0.06578	0.00944	0.6671	0.5047
		Brain_Amygdala	../WEIGHTS//Brain_Amygdala/Brain_Amygdala.ENSG00000127578.6.wgt.RDat	WFIKKN1	16	680932	684116	0.555	NA	NA	NA	NA	NA	NA	466	0	lasso	0.30617	1.64e-08	NA	NA
		Brain_Amygdala	../WEIGHTS//Brain_Amygdala/Brain_Amygdala.ENSG00000129925.6.wgt.RDat	TMEM8A	16	420773	434396	0.318	NA	NA	NA	NA	NA	NA	384	0	blup	0.05202	0.019	NA	NA
		Brain_Amygdala	../WEIGHTS//Brain_Amygdala/Brain_Amygdala.ENSG00000132600.12.wgt.RDat	PRMT7	16	68344877	68392230	0.193	rs696584	-2.46	rs3743742	-0.000102	3.57	-0.05797	316	11	enet	0.03183	0.0537	0.4425	0.6581
		Brain_Amygdala	../WEIGHTS//Brain_Amygdala/Brain_Amygdala.ENSG00000140623.9.wgt.RDat	2020-09-12	16	4827670	4838397	0.472	rs7190704	5.47	rs7546	0.34396	5.66	-2.56338	389	10	lasso	0.3245	5.11e-09	-0.2715	0.786
		Brain_Amygdala	../WEIGHTS//Brain_Amygdala/Brain_Amygdala.ENSG00000140873.11.wgt.RDat	ADAMTS18	16	77281710	77469011	0.888	rs186305	-3.94	rs10514415	0.415024	6.19	-0.16312	855	15	enet	0.3151	9.32e-09	-0.1303	0.8964
		Brain_Amygdala	../WEIGHTS//Brain_Amygdala/Brain_Amygdala.ENSG00000141076.13.wgt.RDat	CIRH1A	16	69165194	69265033	0.499	rs6499188	-2.31	rs17624199	0.042409	-4.18	-0.15329	321	32	enet	0.23409	1.23e-06	0.5558	0.5783
		Brain_Amygdala	../WEIGHTS//Brain_Amygdala/Brain_Amygdala.ENSG00000155393.8.wgt.RDat	HEATR3	16	50099852	50140298	0.518	rs1540620	3.35	rs8051216	0.368889	-5.85	-0.92105	376	11	lasso	0.30148	2.2e-08	0.2223	0.8241
		Brain_Amygdala	../WEIGHTS//Brain_Amygdala/Brain_Amygdala.ENSG00000157315.4.wgt.RDat	TMED6	16	69377151	69385712	0.235	rs9938937	2.26	rs153060	0.024264	-3.63	-0.70199	297	297	blup	0.04385	0.0288	0.2463	0.8055
		Brain_Amygdala	../WEIGHTS//Brain_Amygdala/Brain_Amygdala.ENSG00000157322.12.wgt.RDat	CLEC18A	16	69984810	69998141	0.468	rs12934124	-2.14	rs1808417	0.386603	-6.1	0.84264	207	6	lasso	0.43118	3.02e-12	-0.958	0.3381
		Brain_Amygdala	../WEIGHTS//Brain_Amygdala/Brain_Amygdala.ENSG00000159387.7.wgt.RDat	IRX6	16	55357672	55364672	0.296	rs1352189	2.97	rs30935	0.126458	4.67	-0.58273	628	30	enet	0.24229	7.68e-07	0.215	0.8297
		Brain_Amygdala	../WEIGHTS//Brain_Amygdala/Brain_Amygdala.ENSG00000162039.10.wgt.RDat	MEIOB	16	1883984	1934295	0.243	NA	NA	NA	NA	NA	NA	453	0	lasso	0.08752	0.00313	NA	NA
		Brain_Amygdala	../WEIGHTS//Brain_Amygdala/Brain_Amygdala.ENSG00000166747.8.wgt.RDat	AP1G1	16	71762913	71843104	0.184	rs17668674	-3.08	rs918721	-0.011512	3.2	0.31293	430	430	blup	0.0523	0.0187	-1.032	0.3021
		Brain_Amygdala	../WEIGHTS//Brain_Amygdala/Brain_Amygdala.ENSG00000166971.12.wgt.RDat	AKTIP	16	53525562	53538323	0.438	rs10153135	-3.61	rs9931702	0.006334	-3.54	-0.94286	402	402	blup	0.17874	2.68e-05	0.1373	0.8908
		Brain_Amygdala	../WEIGHTS//Brain_Amygdala/Brain_Amygdala.ENSG00000167264.13.wgt.RDat	DUS2	16	68021664	68113223	0.229	rs7206896	2.46	rs28711261	0.081236	4.05	0.12136	256	18	enet	0.13643	0.000254	-1.2539	0.2099
		Brain_Amygdala	../WEIGHTS//Brain_Amygdala/Brain_Amygdala.ENSG00000167377.13.wgt.RDat	ZNF23	16	71481500	71496998	0.394	rs7187165	2.85	rs4788810	0.0435	3.86	0.37173	316	316	blup	0.1599	7.37e-05	-0.4597	0.6457
		Brain_Amygdala	../WEIGHTS//Brain_Amygdala/Brain_Amygdala.ENSG00000167965.13.wgt.RDat	MLST8	16	2254249	2259253	0.379	NA	NA	NA	NA	NA	NA	357	0	lasso	0.29855	2.64e-08	NA	NA
		Brain_Amygdala	../WEIGHTS//Brain_Amygdala/Brain_Amygdala.ENSG00000167984.12.wgt.RDat	NLRC3	16	3589049	3627401	0.572	rs17136624	2.91	rs12933120	0.247018	-5.23	-1.85572	362	7	lasso	0.2999	2.42e-08	0.818	0.4134
		Brain_Amygdala	../WEIGHTS//Brain_Amygdala/Brain_Amygdala.ENSG00000168411.9.wgt.RDat	RFWD3	16	74655292	74700779	0.431	rs9921249	-3.32	rs3815826	0.153259	4.33	-0.45087	353	5	lasso	0.28438	6.3e-08	-1.6362	0.1018
		Brain_Amygdala	../WEIGHTS//Brain_Amygdala/Brain_Amygdala.ENSG00000168418.6.wgt.RDat	KCNG4	16	84255823	84273356	0.611	rs2967871	4.5	rs7185137	0.218551	-5.16	-0.43421	924	11	lasso	0.19386	1.18e-05	0.2698	0.7873
		Brain_Amygdala	../WEIGHTS//Brain_Amygdala/Brain_Amygdala.ENSG00000169189.12.wgt.RDat	NSMCE1	16	27236312	27280115	0.462	rs2347935	-2.63	rs9788909	0.025895	3.4	-0.4898	510	11	lasso	0.06567	0.00949	0.0533	0.9575
		Brain_Amygdala	../WEIGHTS//Brain_Amygdala/Brain_Amygdala.ENSG00000175643.7.wgt.RDat	RMI2	16	11343506	11445619	0.509	rs9937956	-3.51	rs12599600	0.195307	-5.07	-1.26885	513	513	blup	0.23556	1.13e-06	0.7142	0.4751
		Brain_Amygdala	../WEIGHTS//Brain_Amygdala/Brain_Amygdala.ENSG00000176046.7.wgt.RDat	NUPR1	16	28548606	28550495	0.286	rs8053800	2.11	rs11647191	-0.003245	-2.87	-1.58667	211	211	blup	0.00604	0.221	-0.1371	0.8909
		Brain_Amygdala	../WEIGHTS//Brain_Amygdala/Brain_Amygdala.ENSG00000176715.11.wgt.RDat	ACSF3	16	89154783	89222254	0.398	NA	NA	NA	NA	NA	NA	436	0	lasso	0.2024	7.35e-06	NA	NA
		Brain_Amygdala	../WEIGHTS//Brain_Amygdala/Brain_Amygdala.ENSG00000178226.6.wgt.RDat	PRSS36	16	31150246	31161415	0.164	rs2735393	3.07	rs750952	0.092866	3.73	-0.56338	249	249	blup	0.06666	0.00902	-0.0184	0.9853
		Brain_Amygdala	../WEIGHTS//Brain_Amygdala/Brain_Amygdala.ENSG00000178952.4.wgt.RDat	TUFM	16	28853732	28857729	0.349	rs153223	2.9	rs8049439	0.246183	4.97	-1.06803	186	3	lasso	0.24208	7.77e-07	-1.0977	0.2723
		Brain_Amygdala	../WEIGHTS//Brain_Amygdala/Brain_Amygdala.ENSG00000180185.7.wgt.RDat	FAHD1	16	1877196	1890208	0.508	NA	NA	NA	NA	NA	NA	474	0	blup	0.25998	2.73e-07	NA	NA
		Brain_Amygdala	../WEIGHTS//Brain_Amygdala/Brain_Amygdala.ENSG00000182149.16.wgt.RDat	IST1	16	71919136	71962913	0.538	rs17668674	-2.9	rs8044555	0.012905	-3.35	-0.46296	401	401	blup	0.16872	4.6e-05	2.1009	0.0357
		Brain_Amygdala	../WEIGHTS//Brain_Amygdala/Brain_Amygdala.ENSG00000183426.11.wgt.RDat	NPIPA1	16	15031271	15045913	0.761	rs3198697	-2.49	rs3198697	0.299437	-5.3	-2.49306	104	35	enet	0.43336	2.56e-12	0.9656	0.3343
		Brain_Amygdala	../WEIGHTS//Brain_Amygdala/Brain_Amygdala.ENSG00000183793.9.wgt.RDat	NPIPA5	16	15457516	15474904	0.816	rs7190323	-3.28	rs3198697	0.291363	5.23	-2.49306	237	46	enet	0.36724	3.01e-10	-2.081	0.0374
		Brain_Amygdala	../WEIGHTS//Brain_Amygdala/Brain_Amygdala.ENSG00000184110.10.wgt.RDat	EIF3C	16	28699879	28747051	0.54	NA	NA	NA	NA	NA	NA	204	0	enet	0.12784	0.000397	NA	NA
		Brain_Amygdala	../WEIGHTS//Brain_Amygdala/Brain_Amygdala.ENSG00000185324.17.wgt.RDat	CDK10	16	89747145	89762750	0.478	rs9924610	-4.32	rs11538871	0.222128	-4.84	0.81923	421	6	lasso	0.24498	6.57e-07	-1.2178	0.2233
		Brain_Amygdala	../WEIGHTS//Brain_Amygdala/Brain_Amygdala.ENSG00000186153.12.wgt.RDat	WWOX	16	78133310	79246564	0.471	rs186305	-3.5	rs11649069	-0.011664	-3.81	0.48299	865	865	blup	0.13687	0.000248	-0.9669	0.3336
		Brain_Amygdala	../WEIGHTS//Brain_Amygdala/Brain_Amygdala.ENSG00000188599.13.wgt.RDat	NPIPP1	16	15198178	15217355	0.246	rs3198697	-2.49	rs12934778	0.115257	3.75	1.27979	102	10	enet	0.10145	0.00154	1.8558	0.0635
		Brain_Amygdala	../WEIGHTS//Brain_Amygdala/Brain_Amygdala.ENSG00000196502.7.wgt.RDat	SULT1A1	16	28616903	28634946	0.196	rs1646175	2.03	rs3785354	0.203268	-4.52	-1.6	185	9	lasso	0.10861	0.00107	1.6001	0.1096
		Brain_Amygdala	../WEIGHTS//Brain_Amygdala/Brain_Amygdala.ENSG00000196993.4.wgt.RDat	NPIPB9	16	28763108	28784128	0.23	rs252297	2.72	rs4788073	0.203983	-4.67	-1.40559	199	3	lasso	0.18208	2.24e-05	1.5893	0.112
		Brain_Amygdala	../WEIGHTS//Brain_Amygdala/Brain_Amygdala.ENSG00000197165.6.wgt.RDat	SULT1A2	16	28603264	28608430	0.377	rs28698667	-1.94	rs3785354	0.128215	5.15	-1.6	190	190	blup	0.23143	1.43e-06	-1.2511	0.2109
		Brain_Amygdala	../WEIGHTS//Brain_Amygdala/Brain_Amygdala.ENSG00000197253.9.wgt.RDat	TPSB2	16	1277272	1280214	0.872	NA	NA	NA	NA	NA	NA	454	0	lasso	0.29203	3.94e-08	NA	NA
		Brain_Amygdala	../WEIGHTS//Brain_Amygdala/Brain_Amygdala.ENSG00000197302.6.wgt.RDat	ZNF720	16	31724550	31806190	0.225	rs9927367	3.32	rs7203345	0.185874	-4.42	0.60448	207	1	lasso	0.17019	4.25e-05	-0.6045	0.5455
		Brain_Amygdala	../WEIGHTS//Brain_Amygdala/Brain_Amygdala.ENSG00000197599.8.wgt.RDat	CCDC154	16	1484384	1494557	0.437	NA	NA	NA	NA	NA	NA	479	0	lasso	0.20205	7.49e-06	NA	NA
		Brain_Amygdala	../WEIGHTS//Brain_Amygdala/Brain_Amygdala.ENSG00000197943.5.wgt.RDat	PLCG2	16	81812863	81991899	0.769	rs11150416	-2.61	rs4889384	-0.001768	-3.72	-0.96528	701	701	blup	0.18876	1.56e-05	0.8666	0.3861
		Brain_Amygdala	../WEIGHTS//Brain_Amygdala/Brain_Amygdala.ENSG00000198848.8.wgt.RDat	CES1	16	55836763	55867249	0.533	rs8056747	-3.03	rs11865638	0.256443	4.94	-0.31098	514	22	enet	0.26474	2.06e-07	-0.829	0.4071
		Brain_Amygdala	../WEIGHTS//Brain_Amygdala/Brain_Amygdala.ENSG00000205078.5.wgt.RDat	SYCE1L	16	77240338	77246902	0.405	rs12596244	3.44	rs11865641	0.064774	5.13	0.00298	735	26	enet	0.21061	4.65e-06	0.14	0.8887
		Brain_Amygdala	../WEIGHTS//Brain_Amygdala/Brain_Amygdala.ENSG00000214725.3.wgt.RDat	CDIPT-AS1	16	29875155	29879371	0.278	rs12596308	2.4	rs889695	0.19769	-4.73	-0.82021	161	4	lasso	0.24954	5.04e-07	0.7	0.4839
		Brain_Amygdala	../WEIGHTS//Brain_Amygdala/Brain_Amygdala.ENSG00000223496.1.wgt.RDat	EXOSC6	16	70284134	70285833	0.289	rs1006985	-2.32	rs4985407	0.287694	5.12	0.35916	200	2	lasso	0.25209	4.34e-07	0.4121	0.6803
		Brain_Amygdala	../WEIGHTS//Brain_Amygdala/Brain_Amygdala.ENSG00000226232.4.wgt.RDat	RP11-419C5.2	16	70010291	70016448	0.924	rs3790076	1.97	rs3748389	0.311909	-6.25	-0.46667	198	198	blup	0.66055	7.32e-22	0.9322	0.3512
		Brain_Amygdala	../WEIGHTS//Brain_Amygdala/Brain_Amygdala.ENSG00000231439.3.wgt.RDat	WASIR2	16	72910	75123	0.352	NA	NA	NA	NA	NA	NA	226	0	enet	0.16293	6.27e-05	NA	NA
		Brain_Amygdala	../WEIGHTS//Brain_Amygdala/Brain_Amygdala.ENSG00000233232.2.wgt.RDat	NPIPB7	16	28467693	28481868	0.144	rs28698667	-1.94	rs8062405	0.01909	-3.67	-1.11486	217	217	blup	0.05848	0.0137	1.1188	0.2632
		Brain_Amygdala	../WEIGHTS//Brain_Amygdala/Brain_Amygdala.ENSG00000234719.4.wgt.RDat	RP11-166B2.1	16	12021230	12070500	0.88	rs7501380	-2.98	rs2869492	0.540303	6.93	2.31206	453	11	lasso	0.4524	5.86e-13	2.0318	0.0422
		Brain_Amygdala	../WEIGHTS//Brain_Amygdala/Brain_Amygdala.ENSG00000242612.2.wgt.RDat	DECR2	16	451826	462487	0.261	NA	NA	NA	NA	NA	NA	390	0	lasso	0.16185	6.64e-05	NA	NA
		Brain_Amygdala	../WEIGHTS//Brain_Amygdala/Brain_Amygdala.ENSG00000246898.1.wgt.RDat	LINC00920	16	66442427	66446038	0.643	rs13335969	-2.27	rs2289149	0.392071	-6.13	0.12162	506	11	lasso	0.3887	6.76e-11	-0.2702	0.787
		Brain_Amygdala	../WEIGHTS//Brain_Amygdala/Brain_Amygdala.ENSG00000251417.1.wgt.RDat	RP11-1348G14.4	16	28814097	28829149	0.356	NA	NA	NA	NA	NA	NA	185	0	blup	0.22417	2.17e-06	NA	NA
		Brain_Amygdala	../WEIGHTS//Brain_Amygdala/Brain_Amygdala.ENSG00000255513.1.wgt.RDat	AC005363.9	16	2013841	2014096	0.333	NA	NA	NA	NA	NA	NA	448	0	enet	0.07201	0.00688	NA	NA
		Brain_Amygdala	../WEIGHTS//Brain_Amygdala/Brain_Amygdala.ENSG00000258839.2.wgt.RDat	MC1R	16	89979826	89987385	0.29	rs9924610	-3.59	rs17177891	0.101023	4.48	-0.58216	319	319	blup	0.1628	6.32e-05	-0.5553	0.5787
		Brain_Amygdala	../WEIGHTS//Brain_Amygdala/Brain_Amygdala.ENSG00000259954.1.wgt.RDat	IL21R-AS1	16	27458990	27464714	0.442	rs2347935	-2.63	rs12923861	0.337413	-5.81	-0.93264	520	520	blup	0.3098	1.3e-08	0.7205	0.4712
		Brain_Amygdala	../WEIGHTS//Brain_Amygdala/Brain_Amygdala.ENSG00000260121.1.wgt.RDat	RP5-1142A6.9	16	88785023	88786792	0.332	NA	NA	NA	NA	NA	NA	388	0	lasso	0.08076	0.00442	NA	NA
		Brain_Amygdala	../WEIGHTS//Brain_Amygdala/Brain_Amygdala.ENSG00000260213.1.wgt.RDat	RP11-303E16.3	16	81050397	81069364	0.398	rs2925990	-3.2	rs9934957	0.273187	-5.21	0.57229	682	6	lasso	0.27118	1.4e-07	-0.3525	0.7244
		Brain_Amygdala	../WEIGHTS//Brain_Amygdala/Brain_Amygdala.ENSG00000260306.1.wgt.RDat	RP11-645C24.5	16	21805416	21807080	0.446	rs4783425	4.24	rs16972550	0.020238	-3.88	2.22115	137	5	lasso	0.02568	0.0742	-0.3536	0.7236
		Brain_Amygdala	../WEIGHTS//Brain_Amygdala/Brain_Amygdala.ENSG00000260625.1.wgt.RDat	RP11-452L6.7	16	31519792	31520357	0.206	rs9941272	-3.09	rs12149755	0.016477	3.42	-0.42995	254	254	blup	0.0881	0.00304	0.2108	0.8331
		Brain_Amygdala	../WEIGHTS//Brain_Amygdala/Brain_Amygdala.ENSG00000260735.1.wgt.RDat	RP11-72I8.1	16	15188268	15203054	0.307	rs3198697	-2.49	rs2966157	0.095632	4.27	1.85542	102	14	enet	0.14372	0.000173	1.1921	0.2332
		Brain_Amygdala	../WEIGHTS//Brain_Amygdala/Brain_Amygdala.ENSG00000260788.1.wgt.RDat	RP11-298D21.1	16	83754724	83806541	0.511	rs12445758	3.32	rs10514598	0.052902	4.17	1.8255	932	9	lasso	0.04969	0.0214	1.7107	0.0871
		Brain_Amygdala	../WEIGHTS//Brain_Amygdala/Brain_Amygdala.ENSG00000260953.1.wgt.RDat	RP11-426C22.6	16	29273594	29275800	0.555	NA	NA	NA	NA	NA	NA	164	0	lasso	0.20158	7.69e-06	NA	NA
		Brain_Amygdala	../WEIGHTS//Brain_Amygdala/Brain_Amygdala.ENSG00000261195.1.wgt.RDat	CTD-2380F24.1	16	19772561	19777421	0.272	rs13332532	2.85	rs1858973	0.039589	-3.87	-0.71038	453	10	lasso	0.1234	0.000499	0.1506	0.8803
		Brain_Amygdala	../WEIGHTS//Brain_Amygdala/Brain_Amygdala.ENSG00000261373.1.wgt.RDat	VPS9D1-AS1	16	89778264	89784573	0.399	rs9924610	-4.29	rs7189734	0.176577	4.42	0.53125	412	6	lasso	0.13288	0.000305	0.662	0.508
		Brain_Amygdala	../WEIGHTS//Brain_Amygdala/Brain_Amygdala.ENSG00000261556.4.wgt.RDat	RP11-296I10.6	16	70253477	70279519	0.44	rs875858	-2.32	rs4985407	0.354972	5.65	0.35916	198	5	lasso	0.39367	4.75e-11	0.3596	0.7192
		Brain_Amygdala	../WEIGHTS//Brain_Amygdala/Brain_Amygdala.ENSG00000261613.2.wgt.RDat	RP11-20I23.13	16	2604061	2605999	0.521	NA	NA	NA	NA	NA	NA	290	0	lasso	0.34464	1.38e-09	NA	NA
		Brain_Amygdala	../WEIGHTS//Brain_Amygdala/Brain_Amygdala.ENSG00000261617.1.wgt.RDat	RP11-243A14.1	16	9449445	9501950	0.664	rs17547339	3.3	rs2267770	-0.011466	-3.93	-0.58709	560	560	blup	0.18343	2.08e-05	-0.1131	0.91
		Brain_Amygdala	../WEIGHTS//Brain_Amygdala/Brain_Amygdala.ENSG00000261701.2.wgt.RDat	HPR	16	72097123	72111145	0.724	rs17668674	-2.64	rs2000999	0.483445	6.46	0.12538	360	7	lasso	0.45518	4.71e-13	0.1093	0.913
		Brain_Amygdala	../WEIGHTS//Brain_Amygdala/Brain_Amygdala.ENSG00000261810.1.wgt.RDat	RP11-895K13.2	16	10127541	10131154	0.362	rs17547339	3.3	rs8050385	0.109559	-3.95	-0.49468	650	650	blup	0.12345	0.000498	-0.4351	0.6635
		Brain_Amygdala	../WEIGHTS//Brain_Amygdala/Brain_Amygdala.ENSG00000261925.1.wgt.RDat	RP11-388M20.9	16	31237281	31238481	0.149	rs2735393	3.07	rs8060268	0.017382	-3.49	-2.2953	263	263	blup	0.09124	0.00259	0.0252	0.9799
		Brain_Amygdala	../WEIGHTS//Brain_Amygdala/Brain_Amygdala.ENSG00000262246.1.wgt.RDat	CORO7	16	4404543	4475706	0.479	rs12446456	-3.91	rs6500596	0.232467	-5.06	-0.22156	437	3	lasso	0.27888	8.8e-08	0.4357	0.663
		Brain_Amygdala	../WEIGHTS//Brain_Amygdala/Brain_Amygdala.ENSG00000263072.1.wgt.RDat	RP11-473M20.14	16	3166043	3184883	0.464	rs2074907	3.19	rs2735537	0.233594	5.25	-0.42958	389	5	lasso	0.28155	7.49e-08	-0.1804	0.8568
		Brain_Amygdala	../WEIGHTS//Brain_Amygdala/Brain_Amygdala.ENSG00000263280.1.wgt.RDat	LA16c-325D7.2	16	2916349	2917619	0.708	NA	NA	NA	NA	NA	NA	322	0	lasso	0.34764	1.13e-09	NA	NA
		Brain_Amygdala	../WEIGHTS//Brain_Amygdala/Brain_Amygdala.ENSG00000263335.1.wgt.RDat	AF001548.5	16	15820531	15826850	0.63	rs11645172	-3.26	rs16967494	0.430641	6.44	0.34961	455	4	lasso	0.39086	5.8e-11	0.2458	0.8058
		Brain_Amygdala	../WEIGHTS//Brain_Amygdala/Brain_Amygdala.ENSG00000267077.1.wgt.RDat	RP11-127I20.5	16	4845266	4846533	0.641	rs4786590	-5.57	rs12932724	0.251205	5.45	0.83951	387	16	lasso	0.2962	3.05e-08	-0.7901	0.4295
		Brain_Amygdala	../WEIGHTS//Brain_Amygdala/Brain_Amygdala.ENSG00000268836.1.wgt.RDat	LA16c-OS12.2	16	235747	236293	0.437	NA	NA	NA	NA	NA	NA	303	0	blup	0.23136	1.44e-06	NA	NA
		Brain_Amygdala	../WEIGHTS//Brain_Amygdala/Brain_Amygdala.ENSG00000270020.1.wgt.RDat	RP11-463O9.9	16	86553989	86557503	0.72	rs12448818	3.24	rs9935567	0.395863	6.17	-0.34752	929	8	lasso	0.3472	1.16e-09	-0.4738	0.6357
		PANEL	FILE	ID	CHR	P0	P1	HSQ	BEST.GWAS.ID	BEST.GWAS.Z	EQTL.ID	EQTL.R2	EQTL.Z	EQTL.GWAS.Z	NSNP	NWGT	MODEL	MODELCV.R2	MODELCV.PV	TWAS.Z	TWAS.P
		Brain_Amygdala	../WEIGHTS//Brain_Amygdala/Brain_Amygdala.ENSG00000002919.10.wgt.RDat	SNX11	17	46180719	46200436	0.234	rs872760	4.47	rs11079796	0.00335	-3.6	-0.93836	444	444	blup	0.02806	0.0655	1.22452	0.22076
		Brain_Amygdala	../WEIGHTS//Brain_Amygdala/Brain_Amygdala.ENSG00000005156.7.wgt.RDat	LIG3	17	33307513	33332083	0.348	rs1545283	2.64	rs11080308	0.0368	3.87	-1.08228	490	490	blup	0.09917	0.00173	-0.18111	0.85628
		Brain_Amygdala	../WEIGHTS//Brain_Amygdala/Brain_Amygdala.ENSG00000006042.7.wgt.RDat	TMEM98	17	31254928	31272124	0.478	rs991831	4.36	rs7221984	0.0525	3.81	-0.35204	530	12	lasso	0.15216	0.000111	0.14344	0.88594
		Brain_Amygdala	../WEIGHTS//Brain_Amygdala/Brain_Amygdala.ENSG00000006282.15.wgt.RDat	SPATA20	17	48623667	48633213	0.783	rs4794129	-2.72	rs8076470	0.372	-5.87	-0.02814	465	11	lasso	0.36926	2.62e-10	0.52622	0.59873
		Brain_Amygdala	../WEIGHTS//Brain_Amygdala/Brain_Amygdala.ENSG00000006744.14.wgt.RDat	ELAC2	17	12895708	12921504	0.507	rs2996009	2.96	rs1044569	0.351	-5.62	0.17241	570	4	lasso	0.32573	4.72e-09	-0.28818	0.77321
		Brain_Amygdala	../WEIGHTS//Brain_Amygdala/Brain_Amygdala.ENSG00000007171.12.wgt.RDat	NOS2	17	26083792	26127525	0.409	rs2945379	2.37	rs7218395	0.152	4.67	-0.35135	302	302	blup	0.18159	2.3e-05	-0.8727	0.38283
		Brain_Amygdala	../WEIGHTS//Brain_Amygdala/Brain_Amygdala.ENSG00000008283.11.wgt.RDat	CYB561	17	61509665	61523739	0.29	rs8072580	-2.04	rs3087776	0.168	-4.63	-1.64029	257	16	enet	0.16493	5.64e-05	2.14705	0.03179
		Brain_Amygdala	../WEIGHTS//Brain_Amygdala/Brain_Amygdala.ENSG00000011295.11.wgt.RDat	TTC19	17	15902694	15948329	0.18	rs35319034	2.99	rs178789	0.13	-4.28	0.0942	279	279	blup	0.06584	0.00941	0.15395	0.87765
		Brain_Amygdala	../WEIGHTS//Brain_Amygdala/Brain_Amygdala.ENSG00000037042.8.wgt.RDat	TUBG2	17	40811323	40819024	0.234	rs7210270	2.28	rs2292751	0.174	4.28	-1.10791	259	5	lasso	0.17128	4.01e-05	-1.03957	0.29854
		Brain_Amygdala	../WEIGHTS//Brain_Amygdala/Brain_Amygdala.ENSG00000055483.15.wgt.RDat	USP36	17	76783463	76837523	0.492	rs1675273	-3.61	rs3744802	0.181	-4.74	0.41949	625	7	lasso	0.13183	0.000322	0.01575	0.98743
		Brain_Amygdala	../WEIGHTS//Brain_Amygdala/Brain_Amygdala.ENSG00000068489.8.wgt.RDat	PRR11	17	57232860	57282066	0.246	rs35952494	-3.95	rs9909925	-0.0089	3.23	0.91274	294	294	blup	0.05973	0.0128	1.06498	0.28688
		Brain_Amygdala	../WEIGHTS//Brain_Amygdala/Brain_Amygdala.ENSG00000075429.4.wgt.RDat	CACNG5	17	64831235	64881603	0.449	rs17686310	2.93	rs9899787	0.132	-4.29	-0.98347	525	8	lasso	0.1343	0.000284	0.68628	0.49254
		Brain_Amygdala	../WEIGHTS//Brain_Amygdala/Brain_Amygdala.ENSG00000087191.8.wgt.RDat	PSMC5	17	61905032	61909379	0.288	rs11652994	-2.5	rs12946669	0.0641	-3.93	-0.03401	325	325	blup	0.10617	0.00121	-0.17411	0.86178
		Brain_Amygdala	../WEIGHTS//Brain_Amygdala/Brain_Amygdala.ENSG00000091536.12.wgt.RDat	MYO15A	17	18012020	18083116	0.254	rs2290509	2.25	rs854779	0.205	-4.39	-0.60839	325	3	lasso	0.18177	2.28e-05	0.7015	0.48299
		Brain_Amygdala	../WEIGHTS//Brain_Amygdala/Brain_Amygdala.ENSG00000108264.12.wgt.RDat	TADA2A	17	35766965	35839835	0.381	rs4795180	3.01	rs8067120	-0.0106	-2.86	-1.16609	358	358	blup	0.05643	0.0152	0.85441	0.39288
		Brain_Amygdala	../WEIGHTS//Brain_Amygdala/Brain_Amygdala.ENSG00000108270.6.wgt.RDat	AATF	17	35306175	35414171	0.455	rs17695670	3.85	rs17572725	0.0672	3.24	1.29843	424	424	blup	0.07729	0.00527	0.01943	0.9845
		Brain_Amygdala	../WEIGHTS//Brain_Amygdala/Brain_Amygdala.ENSG00000108272.9.wgt.RDat	DHRS11	17	34948228	34957235	0.426	rs13380844	-1.98	rs4796221	0.222	-5.23	0.05397	310	20	enet	0.25909	2.87e-07	-0.05641	0.95502
		Brain_Amygdala	../WEIGHTS//Brain_Amygdala/Brain_Amygdala.ENSG00000108384.10.wgt.RDat	RAD51C	17	56769934	56811703	0.421	rs2680713	-4.39	rs17222691	0.491	-6.91	1.30769	305	8	lasso	0.54026	3.19e-16	-1.13953	0.25448
		Brain_Amygdala	../WEIGHTS//Brain_Amygdala/Brain_Amygdala.ENSG00000108424.5.wgt.RDat	KPNB1	17	45726842	45762871	0.427	rs7225575	3.32	rs2597171	-0.0117	3.06	-0.96022	394	394	blup	0.04746	0.024	-0.50145	0.61605
		Brain_Amygdala	../WEIGHTS//Brain_Amygdala/Brain_Amygdala.ENSG00000108592.12.wgt.RDat	FTSJ3	17	61896793	61907372	0.526	rs11652994	-2.51	rs6504177	0.346	-6.5	1.37589	327	327	blup	0.45396	5.19e-13	-0.68284	0.49471
		Brain_Amygdala	../WEIGHTS//Brain_Amygdala/Brain_Amygdala.ENSG00000108666.5.wgt.RDat	C17orf75	17	30651681	30677042	0.357	rs2519865	2.67	rs1018866	0.137	4.23	-1.58865	255	255	blup	0.18438	1.98e-05	-1.02698	0.30443
		Brain_Amygdala	../WEIGHTS//Brain_Amygdala/Brain_Amygdala.ENSG00000108774.10.wgt.RDat	RAB5C	17	40276994	40307016	0.161	rs7210270	2.28	rs9895297	-0.00957	3.29	-0.67832	320	320	blup	0.01147	0.161	-0.28851	0.77296
		Brain_Amygdala	../WEIGHTS//Brain_Amygdala/Brain_Amygdala.ENSG00000108828.11.wgt.RDat	VAT1	17	41166622	41177140	0.135	rs34260468	-2.23	rs11650132	0.0379	-3.76	0.95918	268	268	blup	0.05274	0.0183	-0.64257	0.5205
		Brain_Amygdala	../WEIGHTS//Brain_Amygdala/Brain_Amygdala.ENSG00000108984.9.wgt.RDat	MAP2K6	17	67410839	67539472	0.391	rs11659091	3.13	rs767690	-0.00223	3.59	-0.40714	357	357	blup	0.06304	0.0108	-0.11256	0.91038
		Brain_Amygdala	../WEIGHTS//Brain_Amygdala/Brain_Amygdala.ENSG00000109047.7.wgt.RDat	RCVRN	17	9799637	9808938	0.762	rs2272032	-3.08	rs1801760	0.318	5.7	-0.26429	631	24	lasso	0.29106	4.19e-08	-0.95273	0.34073
		Brain_Amygdala	../WEIGHTS//Brain_Amygdala/Brain_Amygdala.ENSG00000125409.8.wgt.RDat	TEKT3	17	15207128	15244958	0.525	rs3901067	3.23	rs2109057	-0.00713	3.21	0.07494	474	8	lasso	0.00563	0.226	0.89918	0.36856
		Brain_Amygdala	../WEIGHTS//Brain_Amygdala/Brain_Amygdala.ENSG00000125450.6.wgt.RDat	NUP85	17	73201754	73231853	0.447	rs820188	7.06	rs11657106	0.277	5.15	-1.35542	379	4	lasso	0.21711	3.23e-06	-0.93534	0.34961
		Brain_Amygdala	../WEIGHTS//Brain_Amygdala/Brain_Amygdala.ENSG00000131899.6.wgt.RDat	LLGL1	17	18128901	18148149	0.476	rs11867308	2.45	rs8068517	0.0756	3.61	1.34742	287	287	blup	0.1452	0.00016	-0.6672	0.50465
		Brain_Amygdala	../WEIGHTS//Brain_Amygdala/Brain_Amygdala.ENSG00000141068.9.wgt.RDat	KSR1	17	25783670	25952914	0.24	rs2945379	2.37	rs12449977	-0.0109	3.88	-1.04242	313	313	blup	0.035	0.0455	-0.25583	0.79808
		Brain_Amygdala	../WEIGHTS//Brain_Amygdala/Brain_Amygdala.ENSG00000141127.10.wgt.RDat	PRPSAP2	17	18759612	18834581	0.298	rs11867308	2.45	rs8066636	0.288	-5.5	0.27338	154	15	lasso	0.31312	1.06e-08	-0.00234	0.99813
		Brain_Amygdala	../WEIGHTS//Brain_Amygdala/Brain_Amygdala.ENSG00000141140.12.wgt.RDat	MYO19	17	34851668	34899284	0.273	rs13380844	-1.98	rs12941866	0.116	-4.06	0.84173	321	25	enet	0.08738	0.00316	0.70509	0.48076
		Brain_Amygdala	../WEIGHTS//Brain_Amygdala/Brain_Amygdala.ENSG00000141198.9.wgt.RDat	TOM1L1	17	52976748	53037988	0.374	rs9904768	2.44	rs9899602	0.166	-4.54	-0.83117	476	6	lasso	0.19014	1.44e-05	0.27339	0.78455
		Brain_Amygdala	../WEIGHTS//Brain_Amygdala/Brain_Amygdala.ENSG00000141252.15.wgt.RDat	VPS53	17	411908	624957	0.47	rs7502120	-3.59	rs4968055	0.0835	4.7	-1.75271	403	7	lasso	0.18259	2.18e-05	-1.68821	0.09137
		Brain_Amygdala	../WEIGHTS//Brain_Amygdala/Brain_Amygdala.ENSG00000141279.11.wgt.RDat	NPEPPS	17	45600308	45700642	0.297	rs7225575	4.67	rs4439799	0.07	-4.09	0.21678	363	363	blup	0.09705	0.00193	0.48733	0.62602
		Brain_Amygdala	../WEIGHTS//Brain_Amygdala/Brain_Amygdala.ENSG00000141295.9.wgt.RDat	SCRN2	17	45915080	45918699	0.295	rs12451731	-4.07	rs11079797	0.199	-4.27	-0.85409	384	4	lasso	0.15598	9.08e-05	0.66497	0.50607
		Brain_Amygdala	../WEIGHTS//Brain_Amygdala/Brain_Amygdala.ENSG00000141519.10.wgt.RDat	CCDC40	17	78010435	78074412	0.493	rs4243252	-4.89	rs894310	0.234	4.57	-0.42331	404	54	enet	0.18507	1.9e-05	1.07598	0.28194
		Brain_Amygdala	../WEIGHTS//Brain_Amygdala/Brain_Amygdala.ENSG00000141560.10.wgt.RDat	FN3KRP	17	80674559	80688204	0.525	rs2677919	3.17	rs3859206	0.361	5.71	-0.45714	367	7	lasso	0.33032	3.51e-09	-0.10228	0.91854
		Brain_Amygdala	../WEIGHTS//Brain_Amygdala/Brain_Amygdala.ENSG00000141569.6.wgt.RDat	TRIM65	17	73876416	73893084	0.276	rs820188	6.85	rs9895947	0.171	4.14	-0.36735	390	4	lasso	0.09273	0.0024	-0.36828	0.71267
		Brain_Amygdala	../WEIGHTS//Brain_Amygdala/Brain_Amygdala.ENSG00000141574.3.wgt.RDat	SECTM1	17	80278900	80291950	0.629	rs2677919	3.17	rs9916019	0.0038	3.09	0.3514	337	8	lasso	0.01956	0.103	1.34476	0.1787
		Brain_Amygdala	../WEIGHTS//Brain_Amygdala/Brain_Amygdala.ENSG00000141698.12.wgt.RDat	NT5C3B	17	39981335	39992523	0.4	rs4128822	2.13	rs9896766	0.271	4.9	0.55901	408	6	lasso	0.25182	4.41e-07	0.67134	0.50201
		Brain_Amygdala	../WEIGHTS//Brain_Amygdala/Brain_Amygdala.ENSG00000154262.8.wgt.RDat	ABCA6	17	67074843	67138029	0.288	rs11659091	3.13	rs3744489	0.187	-4.65	0.18919	467	4	lasso	0.15759	8.33e-05	-0.05816	0.95362
		Brain_Amygdala	../WEIGHTS//Brain_Amygdala/Brain_Amygdala.ENSG00000154760.9.wgt.RDat	SLFN13	17	33762115	33775856	0.329	NA	NA	NA	NA	NA	NA	380	0	lasso	0.11219	0.00089	NA	NA
		Brain_Amygdala	../WEIGHTS//Brain_Amygdala/Brain_Amygdala.ENSG00000154768.4.wgt.RDat	C17orf50	17	34087916	34092098	0.259	rs854679	-2.86	rs3826404	0.0178	3.67	-0.90124	371	12	enet	0.05268	0.0184	-0.62634	0.53109
		Brain_Amygdala	../WEIGHTS//Brain_Amygdala/Brain_Amygdala.ENSG00000154803.8.wgt.RDat	FLCN	17	17115526	17140496	0.414	rs12603708	3.59	rs8077299	0.0169	-4.2	-0.42131	393	25	enet	0.23839	9.62e-07	0.54627	0.58488
		Brain_Amygdala	../WEIGHTS//Brain_Amygdala/Brain_Amygdala.ENSG00000161692.13.wgt.RDat	DBF4B	17	42785976	42829632	0.519	rs3744473	-4.1	rs4369727	0.366	-5.83	-0.75521	389	6	lasso	0.38504	8.75e-11	1.00238	0.31616
		Brain_Amygdala	../WEIGHTS//Brain_Amygdala/Brain_Amygdala.ENSG00000166260.6.wgt.RDat	COX11	17	53029263	53046125	0.395	rs11650101	2.8	rs11870311	0.0314	-4.05	0.02614	499	40	enet	0.12182	0.000542	0.59524	0.55169
		Brain_Amygdala	../WEIGHTS//Brain_Amygdala/Brain_Amygdala.ENSG00000166582.5.wgt.RDat	CENPV	17	16245848	16256813	0.441	rs35319034	2.99	rs3112527	0.414	6.42	-0.58555	285	3	lasso	0.44236	1.28e-12	-0.36361	0.71615
		Brain_Amygdala	../WEIGHTS//Brain_Amygdala/Brain_Amygdala.ENSG00000166750.5.wgt.RDat	SLFN5	17	33570055	33600674	0.475	rs1545283	2.64	rs11867191	0.247	-4.95	0.68635	378	3	lasso	0.18537	1.87e-05	-0.70296	0.48208
		Brain_Amygdala	../WEIGHTS//Brain_Amygdala/Brain_Amygdala.ENSG00000167085.7.wgt.RDat	PHB	17	47481414	47492246	0.313	rs12451482	-3.37	rs2671683	0.00856	3.51	1.51394	349	5	lasso	0.04073	0.0338	0.04541	0.96378
		Brain_Amygdala	../WEIGHTS//Brain_Amygdala/Brain_Amygdala.ENSG00000167434.5.wgt.RDat	CA4	17	58227297	58248260	0.351	rs16943969	-2.46	rs11653576	-0.0111	3.48	0.42487	208	208	blup	0.06441	0.0101	0.06922	0.94481
		Brain_Amygdala	../WEIGHTS//Brain_Amygdala/Brain_Amygdala.ENSG00000167525.9.wgt.RDat	PROCA1	17	27030215	27038872	0.199	rs8070400	3.91	rs8074623	-0.00822	-3.28	0.53772	315	315	blup	0.04046	0.0343	-0.79613	0.42595
		Brain_Amygdala	../WEIGHTS//Brain_Amygdala/Brain_Amygdala.ENSG00000167711.9.wgt.RDat	SERPINF2	17	1646130	1658562	0.494	NA	NA	NA	NA	NA	NA	438	0	lasso	0.19783	9.46e-06	NA	NA
		Brain_Amygdala	../WEIGHTS//Brain_Amygdala/Brain_Amygdala.ENSG00000167840.9.wgt.RDat	ZNF232	17	5008836	5026411	0.369	rs2309399	-2.2	rs1805465	0.0256	-3.31	0.80247	431	431	blup	0.12587	0.000439	1.26398	0.20624
		Brain_Amygdala	../WEIGHTS//Brain_Amygdala/Brain_Amygdala.ENSG00000169689.10.wgt.RDat	STRA13	17	79976578	79980794	0.435	NA	NA	NA	NA	NA	NA	319	0	lasso	0.24007	8.73e-07	NA	NA
		Brain_Amygdala	../WEIGHTS//Brain_Amygdala/Brain_Amygdala.ENSG00000169696.11.wgt.RDat	ASPSCR1	17	79934683	79975282	0.151	rs34829162	2.67	rs9916231	0.166	4.15	0.1831	317	1	lasso	0.11427	0.000799	0.1831	0.85472
		Brain_Amygdala	../WEIGHTS//Brain_Amygdala/Brain_Amygdala.ENSG00000171298.8.wgt.RDat	GAA	17	78075355	78093678	0.404	rs4243252	-5.03	rs12942941	0.131	4.33	0.05714	436	9	enet	0.18195	2.25e-05	0.07681	0.93877
		Brain_Amygdala	../WEIGHTS//Brain_Amygdala/Brain_Amygdala.ENSG00000171928.9.wgt.RDat	TVP23B	17	18684308	18710027	0.303	rs11867308	2.45	rs6502674	0.144	5.02	0.37363	173	173	blup	0.23498	1.17e-06	-0.30548	0.76
		Brain_Amygdala	../WEIGHTS//Brain_Amygdala/Brain_Amygdala.ENSG00000172992.7.wgt.RDat	DCAKD	17	43100708	43138473	0.248	rs3744473	-4.1	rs9915259	0.132	4.26	0.0119	325	3	lasso	0.09781	0.00186	-0.17237	0.86314
		Brain_Amygdala	../WEIGHTS//Brain_Amygdala/Brain_Amygdala.ENSG00000176155.14.wgt.RDat	CCDC57	17	80059336	80170706	0.2	rs10401048	-3.08	rs9908277	0.14	4.69	0.34459	307	3	enet	0.15377	0.000102	0.19152	0.84812
		Brain_Amygdala	../WEIGHTS//Brain_Amygdala/Brain_Amygdala.ENSG00000176390.10.wgt.RDat	CRLF3	17	29096406	29151794	0.501	rs9906481	2.44	rs8082537	0.0561	-3.65	1.05023	276	24	enet	0.22344	2.26e-06	0.28159	0.77826
		Brain_Amygdala	../WEIGHTS//Brain_Amygdala/Brain_Amygdala.ENSG00000176681.10.wgt.RDat	LRRC37A	17	44370099	44415160	0.775	NA	NA	NA	NA	NA	NA	76	0	enet	0.49319	2.1e-14	NA	NA
		Brain_Amygdala	../WEIGHTS//Brain_Amygdala/Brain_Amygdala.ENSG00000178852.11.wgt.RDat	EFCAB13	17	45400656	45518678	0.247	rs16948321	-3.18	rs6504872	0.134	4.08	-0.87338	343	343	blup	0.11495	0.000772	-0.64496	0.51895
		Brain_Amygdala	../WEIGHTS//Brain_Amygdala/Brain_Amygdala.ENSG00000179277.9.wgt.RDat	MEIS3P1	17	15689932	15690889	0.581	rs35319034	2.99	rs2324027	0.206	-5.18	0.64583	332	6	lasso	0.17737	2.89e-05	-0.54672	0.58457
		Brain_Amygdala	../WEIGHTS//Brain_Amygdala/Brain_Amygdala.ENSG00000181408.2.wgt.RDat	UTS2R	17	80332153	80333462	0.474	rs2677919	3.17	rs4789763	0.052	3.65	0.26777	347	22	enet	0.01516	0.131	1.10862	0.26759
		Brain_Amygdala	../WEIGHTS//Brain_Amygdala/Brain_Amygdala.ENSG00000181513.10.wgt.RDat	ACBD4	17	43209967	43221548	0.369	rs3744473	-4.1	rs916661	0.107	-3.95	-0.77011	284	7	lasso	0.128	0.000393	0.62554	0.53162
		Brain_Amygdala	../WEIGHTS//Brain_Amygdala/Brain_Amygdala.ENSG00000182481.4.wgt.RDat	KPNA2	17	66031635	66042958	0.399	rs758152	2.52	rs7209319	-0.0116	-3.09	-0.11209	321	321	blup	0.09333	0.00233	0.03275	0.97388
		Brain_Amygdala	../WEIGHTS//Brain_Amygdala/Brain_Amygdala.ENSG00000182534.9.wgt.RDat	MXRA7	17	74669741	74707098	0.623	rs11869025	-3.01	rs11077851	0.188	5.97	-0.9	526	18	enet	0.43356	2.52e-12	-0.16834	0.86631
		Brain_Amygdala	../WEIGHTS//Brain_Amygdala/Brain_Amygdala.ENSG00000182628.8.wgt.RDat	SKA2	17	57187312	57232630	0.207	rs35952494	-3.95	rs35952494	0.112	-4.05	-3.9548	294	5	lasso	0.10563	0.00125	2.95337	0.00314
		Brain_Amygdala	../WEIGHTS//Brain_Amygdala/Brain_Amygdala.ENSG00000183914.10.wgt.RDat	DNAH2	17	7620672	7737062	0.489	rs11656715	3.17	rs3922495	-0.00766	-3.3	1.66867	512	512	blup	0.08936	0.00285	0.0895	0.92869
		Brain_Amygdala	../WEIGHTS//Brain_Amygdala/Brain_Amygdala.ENSG00000184551.4.wgt.RDat	AC132872.1	17	80206943	80209703	0.265	rs1130674	2.91	rs7503424	-0.00777	3.47	-0.85788	304	304	blup	0.04052	0.0342	0.1296	0.89688
		Brain_Amygdala	../WEIGHTS//Brain_Amygdala/Brain_Amygdala.ENSG00000185829.11.wgt.RDat	ARL17A	17	44594068	44657088	0.3	rs35937770	-2.14	rs169201	0.154	4.29	0.34981	141	141	blup	0.15341	0.000104	0.41362	0.67916
		Brain_Amygdala	../WEIGHTS//Brain_Amygdala/Brain_Amygdala.ENSG00000186532.7.wgt.RDat	SMYD4	17	1682779	1733928	0.529	rs8077638	-3.78	rs4474730	0.063	-4.26	0.56463	437	8	lasso	0.12921	0.000369	-0.06601	0.94737
		Brain_Amygdala	../WEIGHTS//Brain_Amygdala/Brain_Amygdala.ENSG00000187624.7.wgt.RDat	C17orf97	17	260118	273510	0.374	rs4074549	4.13	rs11150882	0.24	4.89	1.70482	299	2	lasso	0.14005	0.00021	1.69842	0.08943
		Brain_Amygdala	../WEIGHTS//Brain_Amygdala/Brain_Amygdala.ENSG00000187688.10.wgt.RDat	TRPV2	17	16320876	16340317	0.349	rs35319034	2.99	rs3813769	0.198	-4.58	-0.30818	309	6	lasso	0.15436	9.89e-05	1.05304	0.29232
		Brain_Amygdala	../WEIGHTS//Brain_Amygdala/Brain_Amygdala.ENSG00000187824.4.wgt.RDat	TMEM220	17	10602332	10633633	0.676	rs12939209	-2.72	rs483734	0.311	-5.75	0.41007	497	22	enet	0.31451	9.68e-09	-0.17789	0.85881
		Brain_Amygdala	../WEIGHTS//Brain_Amygdala/Brain_Amygdala.ENSG00000188554.9.wgt.RDat	NBR1	17	41322498	41363708	0.228	rs34260468	-2.32	rs429464	-0.0081	-3.96	0.27933	290	290	blup	0.08869	0.00295	-1.08364	0.27852
		Brain_Amygdala	../WEIGHTS//Brain_Amygdala/Brain_Amygdala.ENSG00000196712.12.wgt.RDat	NF1	17	29421945	29709134	0.24	rs223132	-4.04	rs11080149	-0.00657	3.77	0.16692	291	291	blup	0.05824	0.0138	-0.24802	0.80412
		Brain_Amygdala	../WEIGHTS//Brain_Amygdala/Brain_Amygdala.ENSG00000197417.7.wgt.RDat	SHPK	17	3511556	3539616	0.622	rs8079980	5.93	rs17707155	0.182	4.99	-0.3681	530	26	enet	0.23846	9.58e-07	0.13313	0.89409
		Brain_Amygdala	../WEIGHTS//Brain_Amygdala/Brain_Amygdala.ENSG00000198231.8.wgt.RDat	DDX42	17	61851136	61896677	0.319	rs12452187	1.99	rs2013288	0.216	-5.14	-0.48701	313	10	enet	0.20266	7.24e-06	0.28369	0.77665
		Brain_Amygdala	../WEIGHTS//Brain_Amygdala/Brain_Amygdala.ENSG00000198496.6.wgt.RDat	NBR2	17	41277627	41305688	0.7	rs34260468	-2.76	rs13851	0.49	-7.05	0.58904	283	34	enet	0.52602	1.18e-15	-0.93042	0.35215
		Brain_Amygdala	../WEIGHTS//Brain_Amygdala/Brain_Amygdala.ENSG00000204282.3.wgt.RDat	TNRC6C-AS1	17	76104917	76106538	0.704	NA	NA	NA	NA	NA	NA	0	0	enet	0.00273	0.27	NA	NA
		Brain_Amygdala	../WEIGHTS//Brain_Amygdala/Brain_Amygdala.ENSG00000204650.9.wgt.RDat	CRHR1-IT1	17	43697694	43725582	0.521	rs11574831	-2.53	rs17763086	0.442	6.25	0.47765	92	25	enet	0.4164	9.12e-12	0.1915	0.84814
		Brain_Amygdala	../WEIGHTS//Brain_Amygdala/Brain_Amygdala.ENSG00000205212.3.wgt.RDat	CCDC144NL	17	20739760	20799453	0.446	rs10468608	2.48	rs8067432	0.000332	3.64	1.51678	200	200	blup	0.19356	1.2e-05	0.83476	0.40385
		Brain_Amygdala	../WEIGHTS//Brain_Amygdala/Brain_Amygdala.ENSG00000214087.4.wgt.RDat	ARL16	17	79648204	79650954	0.555	NA	NA	NA	NA	NA	NA	325	0	lasso	0.38391	9.47e-11	NA	NA
		Brain_Amygdala	../WEIGHTS//Brain_Amygdala/Brain_Amygdala.ENSG00000214401.4.wgt.RDat	KANSL1-AS1	17	44270942	44274089	0.395	NA	NA	NA	NA	NA	NA	28	0	enet	0.35519	6.8e-10	NA	NA
		Brain_Amygdala	../WEIGHTS//Brain_Amygdala/Brain_Amygdala.ENSG00000214425.2.wgt.RDat	LRRC37A4P	17	43578685	43627701	0.607	rs16939864	2.65	rs17762769	0.463	-6.59	0.131	137	32	enet	0.45855	3.61e-13	-0.01445	0.98847
		Brain_Amygdala	../WEIGHTS//Brain_Amygdala/Brain_Amygdala.ENSG00000214941.3.wgt.RDat	ZSWIM7	17	15879874	15897144	0.419	rs35319034	2.99	rs2157991	0.331	5.76	0.17266	277	7	lasso	0.31893	7.31e-09	0.23927	0.81089
		Brain_Amygdala	../WEIGHTS//Brain_Amygdala/Brain_Amygdala.ENSG00000214946.9.wgt.RDat	TBC1D26	17	15635561	15649476	0.582	rs7213845	-2.54	rs3865264	0.0739	-4.37	-0.00372	343	7	lasso	0.11362	0.000827	0.1565	0.87564
		Brain_Amygdala	../WEIGHTS//Brain_Amygdala/Brain_Amygdala.ENSG00000221995.4.wgt.RDat	TIAF1	17	27401933	27405875	0.567	rs8070400	3.75	rs8075134	0.0166	-3.68	-1.35616	324	42	enet	0.08323	0.0039	0.13673	0.89124
		Brain_Amygdala	../WEIGHTS//Brain_Amygdala/Brain_Amygdala.ENSG00000223878.1.wgt.RDat	AC005517.3	17	15410180	15410668	0.342	rs7213845	-2.8	rs17775172	-0.00789	-3.49	0.67347	398	398	blup	0.08397	0.00375	-0.26415	0.79166
		Brain_Amygdala	../WEIGHTS//Brain_Amygdala/Brain_Amygdala.ENSG00000228696.4.wgt.RDat	ARL17B	17	44352150	44439130	0.552	NA	NA	NA	NA	NA	NA	58	0	enet	0.18274	2.16e-05	NA	NA
		Brain_Amygdala	../WEIGHTS//Brain_Amygdala/Brain_Amygdala.ENSG00000230528.3.wgt.RDat	NOS2P3	17	20339650	20350557	0.236	rs7218251	-3.74	rs3912156	0.0166	-3.32	-0.66279	178	178	blup	0.06208	0.0114	0.50692	0.61221
		Brain_Amygdala	../WEIGHTS//Brain_Amygdala/Brain_Amygdala.ENSG00000231421.3.wgt.RDat	AC006050.2	17	28900490	28903481	0.722	rs11080114	-3.07	rs8082537	0.5	6.81	1.05023	297	297	blup	0.56139	4.25e-17	-0.38125	0.70302
		Brain_Amygdala	../WEIGHTS//Brain_Amygdala/Brain_Amygdala.ENSG00000232859.5.wgt.RDat	LYRM9	17	26205340	26220409	0.43	rs2945379	2.37	rs3751972	0.273	-5.11	-0.32911	311	31	enet	0.28735	5.26e-08	0.94705	0.34361
		Brain_Amygdala	../WEIGHTS//Brain_Amygdala/Brain_Amygdala.ENSG00000233175.2.wgt.RDat	CTD-2020K17.3	17	43315395	43319101	0.669	rs3744473	-4.1	rs1552458	0.311	5.2	-0.14286	258	6	lasso	0.37353	1.95e-10	0.50349	0.61462
		Brain_Amygdala	../WEIGHTS//Brain_Amygdala/Brain_Amygdala.ENSG00000233327.6.wgt.RDat	USP32P2	17	18414576	18426609	0.396	rs9903865	3.93	rs584300	0.0106	3.82	-0.83562	294	26	enet	0.19673	1.01e-05	-0.64887	0.51642
		Brain_Amygdala	../WEIGHTS//Brain_Amygdala/Brain_Amygdala.ENSG00000238083.3.wgt.RDat	LRRC37A2	17	44588877	44630815	0.546	rs2074405	2.36	rs169201	0.316	5.84	0.34383	134	10	lasso	0.34071	1.78e-09	0.25412	0.79941
		Brain_Amygdala	../WEIGHTS//Brain_Amygdala/Brain_Amygdala.ENSG00000243678.7.wgt.RDat	NME1-NME2	17	49242796	49249108	0.434	rs16949486	-3.08	rs12942155	0.119	-4.49	1.60432	440	14	lasso	0.08953	0.00283	-1.53255	0.12539
		Brain_Amygdala	../WEIGHTS//Brain_Amygdala/Brain_Amygdala.ENSG00000248278.1.wgt.RDat	RP11-463M16.4	17	46952222	46986345	0.413	rs6416950	-11.1	rs318095	0.137	-4.29	0.48551	396	9	lasso	0.12519	0.000455	-0.12242	0.90256
		Brain_Amygdala	../WEIGHTS//Brain_Amygdala/Brain_Amygdala.ENSG00000250286.1.wgt.RDat	RP11-94C24.8	17	48614655	48616115	0.524	rs4794129	-2.72	rs7221352	0.0923	3.76	0.00699	466	10	lasso	0.17914	2.63e-05	-0.26736	0.78919
		Brain_Amygdala	../WEIGHTS//Brain_Amygdala/Brain_Amygdala.ENSG00000257949.2.wgt.RDat	TEN1	17	73975516	73996667	0.429	rs820188	7.09	rs2069528	0.386	-5.93	-0.53165	408	2	lasso	0.37437	1.84e-10	0.70141	0.48305
		Brain_Amygdala	../WEIGHTS//Brain_Amygdala/Brain_Amygdala.ENSG00000260011.2.wgt.RDat	RP13-20L14.1	17	80338986	80340566	0.473	rs2677919	3.17	rs4789763	0.0596	-3.98	0.38148	350	350	blup	0.01203	0.156	-0.12169	0.90314
		Brain_Amygdala	../WEIGHTS//Brain_Amygdala/Brain_Amygdala.ENSG00000260075.1.wgt.RDat	NSFP1	17	44450221	44564507	0.81	NA	NA	NA	NA	NA	NA	62	0	blup	0.35272	8.03e-10	NA	NA
		Brain_Amygdala	../WEIGHTS//Brain_Amygdala/Brain_Amygdala.ENSG00000261033.1.wgt.RDat	RP11-209D14.2	17	19911364	19912547	0.235	rs9898618	-3.27	rs12453720	0.208	-4.64	0	275	3	lasso	0.16412	5.89e-05	0.01681	0.98659
		Brain_Amygdala	../WEIGHTS//Brain_Amygdala/Brain_Amygdala.ENSG00000261575.2.wgt.RDat	RP11-259G18.1	17	44344403	44346060	0.427	NA	NA	NA	NA	NA	NA	63	0	lasso	0.30555	1.7e-08	NA	NA
		Brain_Amygdala	../WEIGHTS//Brain_Amygdala/Brain_Amygdala.ENSG00000261924.1.wgt.RDat	CTD-2561B21.5	17	78940172	78945013	0.442	NA	NA	NA	NA	NA	NA	441	0	lasso	0.31852	7.5e-09	NA	NA
		Brain_Amygdala	../WEIGHTS//Brain_Amygdala/Brain_Amygdala.ENSG00000262165.1.wgt.RDat	RP11-81A22.5	17	4704454	4710308	0.61	rs4790619	-2.55	rs11654690	0.328	-5.71	0.42424	436	8	lasso	0.34681	1.19e-09	-0.12981	0.89671
		Brain_Amygdala	../WEIGHTS//Brain_Amygdala/Brain_Amygdala.ENSG00000262500.1.wgt.RDat	RP11-259G18.2	17	44320972	44322410	0.338	NA	NA	NA	NA	NA	NA	56	0	blup	0.29517	3.25e-08	NA	NA
		Brain_Amygdala	../WEIGHTS//Brain_Amygdala/Brain_Amygdala.ENSG00000262539.1.wgt.RDat	RP11-259G18.3	17	44336917	44337972	0.376	NA	NA	NA	NA	NA	NA	63	0	enet	0.41774	8.26e-12	NA	NA
		Brain_Amygdala	../WEIGHTS//Brain_Amygdala/Brain_Amygdala.ENSG00000262580.1.wgt.RDat	RP11-334C17.5	17	78174472	78179748	0.713	rs4243252	-4.55	rs7503034	0.345	5.97	-0.88535	483	12	lasso	0.43854	1.72e-12	-0.82805	0.40764
		Brain_Amygdala	../WEIGHTS//Brain_Amygdala/Brain_Amygdala.ENSG00000262823.1.wgt.RDat	RP13-580F15.2	17	4385261	4389648	0.283	rs4790619	-2.55	rs9915670	-4.03e-05	3.61	-0.73239	461	461	blup	0.03554	0.0443	-0.42689	0.66946
		Brain_Amygdala	../WEIGHTS//Brain_Amygdala/Brain_Amygdala.ENSG00000263063.1.wgt.RDat	RP11-388C12.1	17	80671784	80674131	0.32	rs2677919	3.17	rs7217570	0.00191	-3.56	0.38182	367	7	lasso	0.05755	0.0143	-1.31748	0.18768
		Brain_Amygdala	../WEIGHTS//Brain_Amygdala/Brain_Amygdala.ENSG00000263142.1.wgt.RDat	LRRC37A17P	17	45094559	45131935	0.229	rs11868894	2.45	rs11871364	0.0877	-3.92	1.42754	295	295	blup	0.13694	0.000247	-1.08962	0.27588
		Brain_Amygdala	../WEIGHTS//Brain_Amygdala/Brain_Amygdala.ENSG00000263503.1.wgt.RDat	RP11-707O23.5	17	43678235	43679706	0.605	rs16939864	2.65	rs8072451	0.419	6.26	0.43886	110	7	lasso	0.41608	9.34e-12	0.1812	0.85621
		Brain_Amygdala	../WEIGHTS//Brain_Amygdala/Brain_Amygdala.ENSG00000263603.1.wgt.RDat	CTD-2349P21.5	17	29056487	29058220	0.141	rs7210085	2.6	rs3794794	0.0368	3.22	0.73188	281	281	blup	0.01868	0.108	-0.29788	0.76579
		Brain_Amygdala	../WEIGHTS//Brain_Amygdala/Brain_Amygdala.ENSG00000264070.1.wgt.RDat	DND1P1	17	43663237	43664295	0.395	rs16939864	2.65	rs8072451	0.226	5.36	0.50019	119	4	lasso	0.26489	2.04e-07	0.11196	0.91086
		Brain_Amygdala	../WEIGHTS//Brain_Amygdala/Brain_Amygdala.ENSG00000264469.1.wgt.RDat	RP11-173M1.8	17	25641669	25642952	0.307	rs2945379	2.37	rs7213148	0.16	4.43	-0.76368	274	4	lasso	0.25385	3.91e-07	-0.47872	0.63214
		Brain_Amygdala	../WEIGHTS//Brain_Amygdala/Brain_Amygdala.ENSG00000264538.2.wgt.RDat	SUZ12P	17	29036317	29117926	0.516	rs17881168	3.09	rs1061342	0.313	-5.66	-0.33106	287	287	blup	0.35899	5.27e-10	0.32198	0.74747
		Brain_Amygdala	../WEIGHTS//Brain_Amygdala/Brain_Amygdala.ENSG00000264589.1.wgt.RDat	MAPT-AS1	17	43921017	43972966	0.14	NA	NA	NA	NA	NA	NA	31	0	blup	0.04593	0.0259	NA	NA
		Brain_Amygdala	../WEIGHTS//Brain_Amygdala/Brain_Amygdala.ENSG00000265519.1.wgt.RDat	CTD-3157E16.1	17	15691101	15691519	0.372	rs35319034	2.99	rs2324027	0.29	-5.24	0.64583	332	6	lasso	0.26046	2.65e-07	-0.62062	0.53485
		Brain_Amygdala	../WEIGHTS//Brain_Amygdala/Brain_Amygdala.ENSG00000266369.1.wgt.RDat	RP11-344E13.4	17	20759259	20760630	0.408	rs10468608	2.48	rs8075712	0.0213	3.67	0.93571	191	191	blup	0.10165	0.00153	0.35466	0.72284
		Brain_Amygdala	../WEIGHTS//Brain_Amygdala/Brain_Amygdala.ENSG00000266490.1.wgt.RDat	CTD-2349P21.9	17	29119390	29119851	0.754	rs8073378	2.57	rs1808257	0.117	4.19	0.26282	268	268	blup	0.32401	5.28e-09	0.09155	0.92705
		Brain_Amygdala	../WEIGHTS//Brain_Amygdala/Brain_Amygdala.ENSG00000266718.1.wgt.RDat	RP11-466A19.1	17	30822554	30826351	0.273	rs2519865	2.67	rs12162135	0.191	-4.6	0.55007	295	3	lasso	0.17167	3.93e-05	-0.91666	0.35932
		Brain_Amygdala	../WEIGHTS//Brain_Amygdala/Brain_Amygdala.ENSG00000267166.1.wgt.RDat	RP11-527L4.5	17	41991801	42000369	0.418	rs375677	2.43	rs1731896	0.0728	-3.72	-0.31973	367	7	lasso	0.1773	2.9e-05	-0.84853	0.39614
		Brain_Amygdala	../WEIGHTS//Brain_Amygdala/Brain_Amygdala.ENSG00000267222.1.wgt.RDat	RP11-194N12.2	17	40647885	40648568	0.173	rs7210270	2.28	rs2134808	0.0114	-3.84	-0.72344	244	18	enet	0.08217	0.00411	0.14768	0.88259
		Brain_Amygdala	../WEIGHTS//Brain_Amygdala/Brain_Amygdala.ENSG00000267364.1.wgt.RDat	RP11-47L3.1	17	33640521	33651919	0.336	rs1545283	2.64	rs321616	-0.00982	3.06	0.41304	368	368	blup	-0.00421	0.426	-0.63385	0.52618
		Brain_Amygdala	../WEIGHTS//Brain_Amygdala/Brain_Amygdala.ENSG00000267665.1.wgt.RDat	RP11-13K12.2	17	75523080	75532674	0.509	rs8070652	4.15	rs7225546	-0.00362	-3.8	-0.27001	538	7	lasso	0.04827	0.023	0.68514	0.49326
		Brain_Amygdala	../WEIGHTS//Brain_Amygdala/Brain_Amygdala.ENSG00000270010.1.wgt.RDat	CTD-2132N18.4	17	40190250	40190752	0.397	rs7210270	2.28	rs7208062	0.0019	3.3	0.57143	322	322	blup	0.0959	0.00205	-0.18518	0.85308
		Brain_Amygdala	../WEIGHTS//Brain_Amygdala/Brain_Amygdala.ENSG00000273018.1.wgt.RDat	CTD-2303H24.2	17	18424439	18437376	0.353	rs9903865	3.93	rs584300	-0.01	3.8	-0.83562	291	19	enet	0.07267	0.00665	-1.86881	0.06165
		Brain_Amygdala	../WEIGHTS//Brain_Amygdala/Brain_Amygdala.ENSG00000273290.1.wgt.RDat	CTC-297N7.8	17	10575791	10579323	0.575	rs12939209	-2.72	rs8075503	0.199	4.91	0.83803	514	20	enet	0.21893	2.92e-06	0.2572	0.79703
		PANEL	FILE	ID	CHR	P0	P1	HSQ	BEST.GWAS.ID	BEST.GWAS.Z	EQTL.ID	EQTL.R2	EQTL.Z	EQTL.GWAS.Z	NSNP	NWGT	MODEL	MODELCV.R2	MODELCV.PV	TWAS.Z	TWAS.P
		Brain_Amygdala	../WEIGHTS//Brain_Amygdala/Brain_Amygdala.ENSG00000078142.7.wgt.RDat	PIK3C3	18	39535171	39667794	0.474	rs9955346	2.88	rs7233661	0.06774	-3.87	0.13615	380	380	blup	0.22654	1.89e-06	-0.32686	0.744
		Brain_Amygdala	../WEIGHTS//Brain_Amygdala/Brain_Amygdala.ENSG00000079101.12.wgt.RDat	CLUL1	18	596988	650228	0.486	rs884906	3.79	rs568365	0.08282	-3.94	0.98871	613	10	lasso	0.17071	4.14e-05	0.33412	0.738
		Brain_Amygdala	../WEIGHTS//Brain_Amygdala/Brain_Amygdala.ENSG00000101574.10.wgt.RDat	METTL4	18	2537524	2571508	0.46	rs650363	4.11	rs2644176	0.14266	-4.04	0.60563	514	5	lasso	0.07298	0.00655	-0.52183	0.602
		Brain_Amygdala	../WEIGHTS//Brain_Amygdala/Brain_Amygdala.ENSG00000101639.14.wgt.RDat	CEP192	18	12991361	13125051	0.675	rs12232740	2.51	rs11080620	0.45545	6.65	0.26056	404	11	lasso	0.47238	1.18e-13	0.00644	0.995
		Brain_Amygdala	../WEIGHTS//Brain_Amygdala/Brain_Amygdala.ENSG00000101751.6.wgt.RDat	POLI	18	51795774	51847636	0.638	rs1259835	3.56	rs11083046	0.0913	-4.26	1.65276	333	333	blup	0.14571	0.000156	0.23094	0.817
		Brain_Amygdala	../WEIGHTS//Brain_Amygdala/Brain_Amygdala.ENSG00000132199.14.wgt.RDat	ENOSF1	18	672546	712676	0.386	rs884906	4.22	rs7235988	0.06613	4.08	-0.80105	626	4	lasso	0.09194	0.0025	-0.97776	0.328
		Brain_Amygdala	../WEIGHTS//Brain_Amygdala/Brain_Amygdala.ENSG00000132872.7.wgt.RDat	SYT4	18	40847843	40857615	0.324	rs9959552	2.79	rs485169	0.02374	3.55	-0.64972	367	367	blup	0.08783	0.00308	-0.17682	0.86
		Brain_Amygdala	../WEIGHTS//Brain_Amygdala/Brain_Amygdala.ENSG00000134265.8.wgt.RDat	NAPG	18	10525902	10552757	0.45	rs1918674	-3.92	rs10459982	0.18826	-4.21	-0.10149	676	10	lasso	0.16327	6.16e-05	0.81332	0.416
		Brain_Amygdala	../WEIGHTS//Brain_Amygdala/Brain_Amygdala.ENSG00000134444.9.wgt.RDat	KIAA1468	18	59854491	59974355	0.226	rs7231393	-2.81	rs17645206	0.11722	3.77	1.49561	511	10	lasso	0.04217	0.0314	0.72972	0.466
		Brain_Amygdala	../WEIGHTS//Brain_Amygdala/Brain_Amygdala.ENSG00000134765.5.wgt.RDat	DSC1	18	28709199	28742819	0.416	rs11081682	2.99	rs2298614	0.02143	3.85	0.05083	502	502	blup	0.04987	0.0212	0.86189	0.389
		Brain_Amygdala	../WEIGHTS//Brain_Amygdala/Brain_Amygdala.ENSG00000141404.11.wgt.RDat	GNAL	18	11688955	11885674	0.488	rs12959318	2.66	rs16976628	-0.00668	3.32	1.01187	454	454	blup	0.07684	0.00539	-0.07549	0.94
		Brain_Amygdala	../WEIGHTS//Brain_Amygdala/Brain_Amygdala.ENSG00000141425.13.wgt.RDat	RPRD1A	18	33564350	33647539	0.422	rs12956578	-2.78	rs1787226	0.09615	4.11	1.8662	456	16	lasso	0.21722	3.21e-06	1.61552	0.106
		Brain_Amygdala	../WEIGHTS//Brain_Amygdala/Brain_Amygdala.ENSG00000150636.11.wgt.RDat	CCDC102B	18	66382536	66722426	0.436	rs9949684	3.26	rs8088575	-0.00967	-3.79	0.0625	513	513	blup	0.04239	0.0311	0.50456	0.614
		Brain_Amygdala	../WEIGHTS//Brain_Amygdala/Brain_Amygdala.ENSG00000152223.8.wgt.RDat	EPG5	18	43427574	43547240	0.418	rs7227565	2.9	rs1440823	0.0514	4.22	-0.23611	511	7	lasso	0.24133	8.12e-07	0.84426	0.399
		Brain_Amygdala	../WEIGHTS//Brain_Amygdala/Brain_Amygdala.ENSG00000176014.8.wgt.RDat	TUBB6	18	12307668	12344319	0.628	rs3892113	2.13	rs16973076	0.00982	-3.14	1.36986	428	428	blup	0.08191	0.00417	-1.51009	0.131
		Brain_Amygdala	../WEIGHTS//Brain_Amygdala/Brain_Amygdala.ENSG00000180777.9.wgt.RDat	ANKRD30B	18	14728271	14852479	0.226	rs11875334	-3.34	rs2132916	-0.00938	-3.41	1.29651	128	128	blup	0.09457	0.00219	0.25986	0.795
		Brain_Amygdala	../WEIGHTS//Brain_Amygdala/Brain_Amygdala.ENSG00000186481.11.wgt.RDat	ANKRD20A5P	18	14179096	14244623	0.346	rs7236163	2.8	rs1828055	0.03782	-3.79	2.0068	261	4	lasso	0.08676	0.00326	-2.45854	0.014
		Brain_Amygdala	../WEIGHTS//Brain_Amygdala/Brain_Amygdala.ENSG00000197563.5.wgt.RDat	PIGN	18	59710800	59854351	0.38	rs7231393	-2.81	rs7235710	0.23539	4.65	-0.82394	511	2	lasso	0.19951	8.62e-06	-1.0327	0.302
		Brain_Amygdala	../WEIGHTS//Brain_Amygdala/Brain_Amygdala.ENSG00000260372.2.wgt.RDat	AQP4-AS1	18	24235706	24770662	0.766	rs2848993	3.46	rs232319	0.34521	5.72	-0.20884	559	25	enet	0.39542	4.19e-11	-0.66734	0.505
		Brain_Amygdala	../WEIGHTS//Brain_Amygdala/Brain_Amygdala.ENSG00000260552.1.wgt.RDat	RP11-49I11.1	18	33759959	33767411	0.393	rs17673792	-2.56	rs1785934	0.11264	4.06	0.25374	510	21	enet	0.09481	0.00216	0.29617	0.767
		Brain_Amygdala	../WEIGHTS//Brain_Amygdala/Brain_Amygdala.ENSG00000261126.3.wgt.RDat	RBFADN	18	77806900	77853362	0.402	rs4799085	2.51	rs612913	0.26591	5.3	0.00521	280	10	lasso	0.30941	1.34e-08	-0.47469	0.635
		Brain_Amygdala	../WEIGHTS//Brain_Amygdala/Brain_Amygdala.ENSG00000263006.2.wgt.RDat	ROCK1P1	18	109065	122219	0.709	rs12958658	2.98	rs4797697	0.17116	4.66	1.57188	310	310	blup	0.19399	1.17e-05	0.83094	0.406
		Brain_Amygdala	../WEIGHTS//Brain_Amygdala/Brain_Amygdala.ENSG00000263627.1.wgt.RDat	RP11-692N5.1	18	9615262	9619361	0.478	rs7245068	-3.03	rs2289684	0.35556	5.62	0.27142	531	5	lasso	0.36247	4.16e-10	0.46888	0.639
		Brain_Amygdala	../WEIGHTS//Brain_Amygdala/Brain_Amygdala.ENSG00000263753.2.wgt.RDat	LINC00667	18	5238598	5246507	0.543	rs7243789	-3.3	rs10972	0.20154	4.81	2.16197	499	16	lasso	0.25578	3.49e-07	-0.81238	0.417
		Brain_Amygdala	../WEIGHTS//Brain_Amygdala/Brain_Amygdala.ENSG00000264247.1.wgt.RDat	LINC00909	18	72259010	72265744	0.404	rs12605338	3.12	rs12961946	-0.00723	-3.09	-0.81086	529	529	blup	0.04483	0.0274	0.46999	0.638
		Brain_Amygdala	../WEIGHTS//Brain_Amygdala/Brain_Amygdala.ENSG00000264880.1.wgt.RDat	RP11-805F19.1	18	15159723	15164466	0.25	rs4890751	1.94	rs4066068	0.00768	3.35	-0.21336	81	3	lasso	0.02245	0.0882	0.74993	0.453
		Brain_Amygdala	../WEIGHTS//Brain_Amygdala/Brain_Amygdala.ENSG00000266441.1.wgt.RDat	RP11-91I8.3	18	6728820	6729167	0.479	rs12605379	-3.21	rs6506429	-0.01126	-3.59	0.44927	603	603	blup	0.00207	0.281	0.6201	0.535
		Brain_Amygdala	../WEIGHTS//Brain_Amygdala/Brain_Amygdala.ENSG00000266489.1.wgt.RDat	RP11-178F10.3	18	22096847	22097970	0.83	rs684123	-3.58	rs955621	0.54818	6.92	-1.47183	589	11	lasso	0.53781	4.01e-16	-1.40133	0.161
		Brain_Amygdala	../WEIGHTS//Brain_Amygdala/Brain_Amygdala.ENSG00000267079.1.wgt.RDat	RP11-820I16.1	18	11910633	11914343	0.673	rs3892113	3.12	rs649039	0.47143	6.64	0.76552	449	9	lasso	0.4593	3.4e-13	0.78648	0.432
		Brain_Amygdala	../WEIGHTS//Brain_Amygdala/Brain_Amygdala.ENSG00000267108.1.wgt.RDat	RP11-861E21.1	18	12432896	12437634	0.419	rs9953027	-2.5	rs919	0.0888	4.27	1.45408	409	6	lasso	0.09372	0.00229	0.6801	0.496
		Brain_Amygdala	../WEIGHTS//Brain_Amygdala/Brain_Amygdala.ENSG00000267199.1.wgt.RDat	RP11-861E21.2	18	12438889	12446510	0.389	rs9953027	-2.5	rs12455481	0.10148	-4.15	0.99335	410	36	enet	0.22108	2.58e-06	-0.81237	0.417
		Brain_Amygdala	../WEIGHTS//Brain_Amygdala/Brain_Amygdala.ENSG00000267251.1.wgt.RDat	AC139100.3	18	77941563	77960875	0.353	rs4799085	2.51	rs1050919	0.29446	5.3	-1.08602	224	4	lasso	0.26138	2.51e-07	-1.04284	0.297
		Brain_Amygdala	../WEIGHTS//Brain_Amygdala/Brain_Amygdala.ENSG00000267336.1.wgt.RDat	RP11-773H22.2	18	12912843	12913905	0.52	rs17681051	-2.57	rs8090365	0.19817	4.85	-0.25166	379	9	lasso	0.19906	8.84e-06	-0.62092	0.535
		PANEL	FILE	ID	CHR	P0	P1	HSQ	BEST.GWAS.ID	BEST.GWAS.Z	EQTL.ID	EQTL.R2	EQTL.Z	EQTL.GWAS.Z	NSNP	NWGT	MODEL	MODELCV.R2	MODELCV.PV	TWAS.Z	TWAS.P
		Brain_Amygdala	../WEIGHTS//Brain_Amygdala/Brain_Amygdala.ENSG00000021488.8.wgt.RDat	SLC7A9	19	33321415	33360672	0.578	rs17754651	-4.12	rs11671229	0.09741	4.55	-0.2579	420	420	blup	0.23206	1.38e-06	0.00994	0.9921
		Brain_Amygdala	../WEIGHTS//Brain_Amygdala/Brain_Amygdala.ENSG00000022556.11.wgt.RDat	NLRP2	19	55464498	55512510	0.403	rs1654464	-3.72	rs269913	0.06984	3.86	0.2215	480	480	blup	0.04319	0.0298	-0.47334	0.636
		Brain_Amygdala	../WEIGHTS//Brain_Amygdala/Brain_Amygdala.ENSG00000065268.6.wgt.RDat	WDR18	19	983174	994569	0.451	NA	NA	NA	NA	NA	NA	465	0	lasso	0.35035	9.41e-10	NA	NA
		Brain_Amygdala	../WEIGHTS//Brain_Amygdala/Brain_Amygdala.ENSG00000072958.4.wgt.RDat	AP1M1	19	16308389	16346160	0.373	rs2240228	3.61	rs4808461	0.05782	-3.97	0.4566	455	5	lasso	0.04822	0.0231	-0.62053	0.5349
		Brain_Amygdala	../WEIGHTS//Brain_Amygdala/Brain_Amygdala.ENSG00000073050.7.wgt.RDat	XRCC1	19	44047192	44084625	0.336	rs11351	3.61	rs3213263	0.10392	4.59	0.1076	392	5	lasso	0.22168	2.5e-06	0.26112	0.794
		Brain_Amygdala	../WEIGHTS//Brain_Amygdala/Brain_Amygdala.ENSG00000074219.9.wgt.RDat	TEAD2	19	49844118	49865714	0.293	rs3810185	2.8	rs2303758	0.21378	4.73	0.9386	373	6	lasso	0.17747	2.87e-05	0.97435	0.3299
		Brain_Amygdala	../WEIGHTS//Brain_Amygdala/Brain_Amygdala.ENSG00000076662.5.wgt.RDat	ICAM3	19	10444452	10450499	0.711	rs12720279	-2.92	rs2304237	0.30789	-5.65	1.5529	388	26	enet	0.23527	1.15e-06	-1.64905	0.0991
		Brain_Amygdala	../WEIGHTS//Brain_Amygdala/Brain_Amygdala.ENSG00000080573.6.wgt.RDat	COL5A3	19	10070237	10121147	0.419	rs10405818	3.44	rs2287805	0.02411	-3.52	0.2177	342	11	lasso	0.1773	2.9e-05	0.33157	0.7402
		Brain_Amygdala	../WEIGHTS//Brain_Amygdala/Brain_Amygdala.ENSG00000081665.9.wgt.RDat	ZNF506	19	19896648	19932560	0.329	rs2304097	-5.57	rs12327770	0.20271	4.83	0.99	299	5	lasso	0.21128	4.48e-06	1.21278	0.2252
		Brain_Amygdala	../WEIGHTS//Brain_Amygdala/Brain_Amygdala.ENSG00000083807.5.wgt.RDat	SLC27A5	19	58990879	59023432	0.208	rs7359845	-2.04	rs34415062	0.10431	3.95	-0.8424	260	4	lasso	0.11736	0.000682	-0.71008	0.4777
		Brain_Amygdala	../WEIGHTS//Brain_Amygdala/Brain_Amygdala.ENSG00000090971.4.wgt.RDat	NAT14	19	55996371	55998935	0.555	rs4801655	-4.12	rs382113	0.03296	-4.21	-0.7857	580	34	enet	0.13668	0.000251	0.01212	0.9903
		Brain_Amygdala	../WEIGHTS//Brain_Amygdala/Brain_Amygdala.ENSG00000099330.4.wgt.RDat	OCEL1	19	17337013	17340028	0.402	rs10405032	-3.44	rs8112434	-0.01132	-3.26	-0.5825	413	413	blup	0.05828	0.0138	-0.42002	0.6745
		Brain_Amygdala	../WEIGHTS//Brain_Amygdala/Brain_Amygdala.ENSG00000099785.6.wgt.RDat	2020-03-02	19	8478154	8503901	0.535	rs2287863	-3.12	rs2277987	0.22131	4.83	2.404	352	28	enet	0.23083	1.48e-06	1.50057	0.1335
		Brain_Amygdala	../WEIGHTS//Brain_Amygdala/Brain_Amygdala.ENSG00000099800.3.wgt.RDat	TIMM13	19	2425622	2427635	0.564	NA	NA	NA	NA	NA	NA	424	0	blup	0.22398	2.19e-06	NA	NA
		Brain_Amygdala	../WEIGHTS//Brain_Amygdala/Brain_Amygdala.ENSG00000105136.15.wgt.RDat	ZNF419	19	57999079	58006048	0.49	rs2074080	3.41	rs6510082	0.41753	6.07	0.14	491	11	lasso	0.40002	3.01e-11	0.16625	0.868
		Brain_Amygdala	../WEIGHTS//Brain_Amygdala/Brain_Amygdala.ENSG00000105143.8.wgt.RDat	SLC1A6	19	15060846	15121455	0.496	rs10410557	-3.53	rs3803927	0.07051	3.78	-0.7248	450	450	blup	0.08812	0.00304	0.51723	0.605
		Brain_Amygdala	../WEIGHTS//Brain_Amygdala/Brain_Amygdala.ENSG00000105185.7.wgt.RDat	PDCD5	19	33071974	33078358	0.545	rs17754651	-3.64	rs881273	0.03397	3.67	0.2302	408	408	blup	0.14505	0.000162	-0.60441	0.5456
		Brain_Amygdala	../WEIGHTS//Brain_Amygdala/Brain_Amygdala.ENSG00000105499.9.wgt.RDat	PLA2G4C	19	48551100	48614074	0.558	rs7255053	-2.97	rs7246512	0.22699	4.8	0.3533	517	6	lasso	0.15531	9.41e-05	0.54893	0.5831
		Brain_Amygdala	../WEIGHTS//Brain_Amygdala/Brain_Amygdala.ENSG00000105523.3.wgt.RDat	FAM83E	19	49104067	49118111	0.556	rs28364629	2.8	rs3760785	0.05771	-4.47	-0.5885	460	460	blup	0.12134	0.000555	0.59599	0.5512
		Brain_Amygdala	../WEIGHTS//Brain_Amygdala/Brain_Amygdala.ENSG00000105607.8.wgt.RDat	GCDH	19	13001840	13025021	0.594	rs2419244	-3.14	rs8012	0.15942	-4.79	1.3904	324	5	lasso	0.19094	1.38e-05	-0.78889	0.4302
		Brain_Amygdala	../WEIGHTS//Brain_Amygdala/Brain_Amygdala.ENSG00000124299.9.wgt.RDat	PEPD	19	33877856	34012700	0.51	rs720875	-3.38	rs7247349	0.25975	-4.82	-0.9858	467	6	lasso	0.22082	2.62e-06	0.83039	0.4063
		Brain_Amygdala	../WEIGHTS//Brain_Amygdala/Brain_Amygdala.ENSG00000125734.9.wgt.RDat	GPR108	19	6729925	6737614	0.837	rs34488963	-3.74	rs3810223	0.45934	-6.37	0.1285	470	16	lasso	0.44856	7.93e-13	-0.69877	0.4847
		Brain_Amygdala	../WEIGHTS//Brain_Amygdala/Brain_Amygdala.ENSG00000129347.15.wgt.RDat	KRI1	19	10664095	10676713	0.553	rs2304162	-3.25	rs12459941	0.07329	-4.48	-0.8027	360	360	blup	0.33434	2.7e-09	0.28533	0.7754
		Brain_Amygdala	../WEIGHTS//Brain_Amygdala/Brain_Amygdala.ENSG00000130518.12.wgt.RDat	KIAA1683	19	18367908	18385319	0.425	NA	NA	NA	NA	NA	NA	407	0	enet	0.26947	1.55e-07	NA	NA
		Brain_Amygdala	../WEIGHTS//Brain_Amygdala/Brain_Amygdala.ENSG00000130733.6.wgt.RDat	YIPF2	19	11033454	11039357	0.625	NA	NA	NA	NA	NA	NA	376	0	lasso	0.06863	0.00817	NA	NA
		Brain_Amygdala	../WEIGHTS//Brain_Amygdala/Brain_Amygdala.ENSG00000131400.3.wgt.RDat	NAPSA	19	50861734	50869087	0.381	rs3745489	3.66	rs1673026	-0.00317	2.97	-1.8278	416	416	blup	0.00654	0.214	-0.81778	0.4135
		Brain_Amygdala	../WEIGHTS//Brain_Amygdala/Brain_Amygdala.ENSG00000131401.7.wgt.RDat	NAPSB	19	50837057	50848018	0.529	rs3745489	3.49	rs1405655	0.17968	-4.43	-0.5097	400	7	lasso	0.08779	0.00309	0.0747	0.9404
		Brain_Amygdala	../WEIGHTS//Brain_Amygdala/Brain_Amygdala.ENSG00000131845.10.wgt.RDat	ZNF304	19	57862728	57871266	0.343	rs2074080	3.41	rs862703	0.01083	-4.29	-2.141	509	7	lasso	0.09258	0.00242	0.86794	0.3854
		Brain_Amygdala	../WEIGHTS//Brain_Amygdala/Brain_Amygdala.ENSG00000131944.5.wgt.RDat	C19orf40	19	33463115	33469128	0.436	rs17754651	-4.72	rs12463345	0.03487	3.24	0.8809	445	445	blup	0.12008	0.000593	1.70425	0.0883
		Brain_Amygdala	../WEIGHTS//Brain_Amygdala/Brain_Amygdala.ENSG00000141854.3.wgt.RDat	hsa-mir-1199	19	14183348	14185874	0.339	NA	NA	NA	NA	NA	NA	288	0	lasso	0.10242	0.00147	NA	NA
		Brain_Amygdala	../WEIGHTS//Brain_Amygdala/Brain_Amygdala.ENSG00000141994.11.wgt.RDat	DUS3L	19	5784843	5791249	0.514	NA	NA	NA	NA	NA	NA	392	0	lasso	0.12531	0.000452	NA	NA
		Brain_Amygdala	../WEIGHTS//Brain_Amygdala/Brain_Amygdala.ENSG00000142065.9.wgt.RDat	ZFP14	19	36827162	36870101	0.379	rs8105294	-3.81	rs12971293	0.03147	3.89	0.24	303	6	lasso	0.06708	0.00883	0.44279	0.6579
		Brain_Amygdala	../WEIGHTS//Brain_Amygdala/Brain_Amygdala.ENSG00000142459.4.wgt.RDat	EVI5L	19	7895119	7929862	0.372	rs17159572	-4.05	rs10404258	0.00823	-3.63	-0.1032	442	19	enet	0.10689	0.00117	1.30274	0.1927
		Brain_Amygdala	../WEIGHTS//Brain_Amygdala/Brain_Amygdala.ENSG00000142528.11.wgt.RDat	ZNF473	19	50529204	50556671	0.675	rs3745489	4.78	rs9676983	0.01783	-3.8	0.9005	339	15	lasso	0.19292	1.24e-05	0.42676	0.6696
		Brain_Amygdala	../WEIGHTS//Brain_Amygdala/Brain_Amygdala.ENSG00000160392.9.wgt.RDat	C19orf47	19	40825443	40854362	0.354	rs268687	-2.96	rs2368575	0.24677	4.96	-0.1159	374	4	lasso	0.22533	2.03e-06	-0.02632	0.979
		Brain_Amygdala	../WEIGHTS//Brain_Amygdala/Brain_Amygdala.ENSG00000160460.11.wgt.RDat	SPTBN4	19	40972148	41082370	0.304	rs268687	-2.96	rs1461009	0.14918	4.4	0.6058	376	4	lasso	0.1435	0.000175	0.8841	0.3766
		Brain_Amygdala	../WEIGHTS//Brain_Amygdala/Brain_Amygdala.ENSG00000161281.6.wgt.RDat	COX7A1	19	36641824	36643771	0.291	rs8105294	-3.75	rs2972549	0.09937	-4.34	1.0822	333	333	blup	0.19139	1.35e-05	0.16913	0.8657
		Brain_Amygdala	../WEIGHTS//Brain_Amygdala/Brain_Amygdala.ENSG00000161551.8.wgt.RDat	ZNF577	19	52359055	52391233	0.727	rs12459227	2.94	rs1056294	0.17172	-5.06	0.5519	618	22	lasso	0.16689	5.08e-05	-0.35692	0.7212
		Brain_Amygdala	../WEIGHTS//Brain_Amygdala/Brain_Amygdala.ENSG00000161618.5.wgt.RDat	ALDH16A1	19	49956426	49974305	0.464	NA	NA	NA	NA	NA	NA	370	0	lasso	0.21948	2.83e-06	NA	NA
		Brain_Amygdala	../WEIGHTS//Brain_Amygdala/Brain_Amygdala.ENSG00000161640.11.wgt.RDat	SIGLEC11	19	50452242	50464429	0.383	rs3745489	4.76	rs9304690	0.0764	3.64	-0.3626	336	4	lasso	0.11167	0.000914	0.1668	0.8675
		Brain_Amygdala	../WEIGHTS//Brain_Amygdala/Brain_Amygdala.ENSG00000166359.6.wgt.RDat	WDR88	19	33622996	33666701	0.376	rs33850	2.66	rs10416265	0.04231	3.74	-0.0729	436	4	lasso	0.00883	0.187	-0.04695	0.9626
		Brain_Amygdala	../WEIGHTS//Brain_Amygdala/Brain_Amygdala.ENSG00000166770.6.wgt.RDat	ZNF667-AS1	19	56988619	57012035	0.533	rs7249211	3.55	rs7249981	0.07648	-4.58	0.7883	510	510	blup	0.09307	0.00236	-1.7334	0.083
		Brain_Amygdala	../WEIGHTS//Brain_Amygdala/Brain_Amygdala.ENSG00000167608.7.wgt.RDat	TMC4	19	54663846	54676944	0.515	rs7256228	4.16	rs641738	0.1802	-4.79	0.9681	467	5	lasso	0.2123	4.23e-06	-0.6396	0.5224
		Brain_Amygdala	../WEIGHTS//Brain_Amygdala/Brain_Amygdala.ENSG00000167644.7.wgt.RDat	C19orf33	19	38794801	38795649	0.226	rs11880126	3.54	rs11672531	0.02067	-4.39	-0.8245	364	4	lasso	0.07476	0.00599	0.79057	0.4292
		Brain_Amygdala	../WEIGHTS//Brain_Amygdala/Brain_Amygdala.ENSG00000167670.11.wgt.RDat	CHAF1A	19	4402659	4444995	0.73	NA	NA	NA	NA	NA	NA	378	0	enet	0.34974	9.8e-10	NA	NA
		Brain_Amygdala	../WEIGHTS//Brain_Amygdala/Brain_Amygdala.ENSG00000170889.9.wgt.RDat	RPS9	19	54704610	54752862	0.581	rs7256228	4.3	rs17305311	-0.00818	-3.72	-0.9014	480	480	blup	0.06869	0.00814	-1.64162	0.1007
		Brain_Amygdala	../WEIGHTS//Brain_Amygdala/Brain_Amygdala.ENSG00000171469.6.wgt.RDat	ZNF561	19	9715356	9732075	0.273	rs10405818	3.44	rs10414485	0.21923	-4.65	0.7601	361	1	lasso	0.16761	4.88e-05	-0.76006	0.4472
		Brain_Amygdala	../WEIGHTS//Brain_Amygdala/Brain_Amygdala.ENSG00000172687.9.wgt.RDat	ZNF738	19	21541732	21562104	0.251	rs12982550	2.34	rs7258086	0.19942	-4.61	1.3141	285	2	lasso	0.16597	5.33e-05	-0.85245	0.394
		Brain_Amygdala	../WEIGHTS//Brain_Amygdala/Brain_Amygdala.ENSG00000174652.13.wgt.RDat	ZNF266	19	9523272	9546254	0.809	rs10405818	3.44	rs11880207	0.48236	-6.71	-0.7447	394	38	enet	0.40744	1.76e-11	0.14373	0.8857
		Brain_Amygdala	../WEIGHTS//Brain_Amygdala/Brain_Amygdala.ENSG00000176222.7.wgt.RDat	ZNF404	19	44376515	44388203	0.462	rs11351	3.61	rs8104290	0.32728	5.4	0.1159	460	29	enet	0.24813	5.47e-07	0.27655	0.7821
		Brain_Amygdala	../WEIGHTS//Brain_Amygdala/Brain_Amygdala.ENSG00000178078.7.wgt.RDat	STAP2	19	4324040	4342783	0.773	NA	NA	NA	NA	NA	NA	368	0	enet	0.27541	1.09e-07	NA	NA
		Brain_Amygdala	../WEIGHTS//Brain_Amygdala/Brain_Amygdala.ENSG00000182013.13.wgt.RDat	PNMAL1	19	46969748	46974820	0.401	rs2072561	-3.15	rs8107491	0.19309	4.44	-0.7806	379	24	enet	0.21644	3.36e-06	0.45548	0.6488
		Brain_Amygdala	../WEIGHTS//Brain_Amygdala/Brain_Amygdala.ENSG00000183207.8.wgt.RDat	RUVBL2	19	49496705	49519236	0.487	NA	NA	NA	NA	NA	NA	424	0	lasso	0.18249	2.19e-05	NA	NA
		Brain_Amygdala	../WEIGHTS//Brain_Amygdala/Brain_Amygdala.ENSG00000186230.6.wgt.RDat	ZNF749	19	57946697	57956853	0.763	rs2074080	3.41	rs11665675	0.54835	-6.89	-1.3525	491	5	enet	0.44565	9.94e-13	1.40115	0.1612
		Brain_Amygdala	../WEIGHTS//Brain_Amygdala/Brain_Amygdala.ENSG00000186272.8.wgt.RDat	ZNF17	19	57922531	57933307	0.488	rs2074080	3.41	rs10411904	0.18087	-4.66	0.4937	493	12	lasso	0.19467	1.13e-05	-1.30119	0.1932
		Brain_Amygdala	../WEIGHTS//Brain_Amygdala/Brain_Amygdala.ENSG00000186838.9.wgt.RDat	SELV	19	40005753	40011326	0.341	rs9676843	3.55	rs8102247	0.09229	-3.97	1.979	440	440	blup	0.07078	0.00732	-0.80701	0.4197
		Brain_Amygdala	../WEIGHTS//Brain_Amygdala/Brain_Amygdala.ENSG00000187994.9.wgt.RDat	RINL	19	39358470	39368919	0.319	rs11880126	3.54	rs862458	0.05865	-4.22	-0.5625	393	19	enet	0.10516	0.00128	0.67001	0.5028
		Brain_Amygdala	../WEIGHTS//Brain_Amygdala/Brain_Amygdala.ENSG00000188000.2.wgt.RDat	OR7D2	19	9296279	9299493	0.399	rs8101075	3.31	rs917707	0.04651	3.74	-0.5049	407	407	blup	0.11068	0.000961	0.56738	0.5705
		Brain_Amygdala	../WEIGHTS//Brain_Amygdala/Brain_Amygdala.ENSG00000188493.10.wgt.RDat	C19orf54	19	41246766	41257458	0.355	rs268687	-2.96	rs2604885	-0.00484	3.66	-0.2222	429	429	blup	0.08418	0.00371	-0.56712	0.5706
		Brain_Amygdala	../WEIGHTS//Brain_Amygdala/Brain_Amygdala.ENSG00000196365.7.wgt.RDat	LONP1	19	5691888	5720583	0.484	rs17304380	-3.56	rs3892355	0.29792	-5.14	0.2829	399	2	lasso	0.2247	2.1e-06	-0.29988	0.7643
		Brain_Amygdala	../WEIGHTS//Brain_Amygdala/Brain_Amygdala.ENSG00000197013.5.wgt.RDat	ZNF429	19	21688366	21739072	0.555	rs12982550	2.34	rs12151222	-0.01094	3.08	0.1178	299	55	enet	0.04248	0.0309	0.21386	0.8307
		Brain_Amygdala	../WEIGHTS//Brain_Amygdala/Brain_Amygdala.ENSG00000197016.7.wgt.RDat	ZNF470	19	57078880	57100279	0.391	rs7249211	3.46	rs4239476	0.0936	-4.54	0.0769	496	7	lasso	0.13407	0.000287	0.79685	0.4255
		Brain_Amygdala	../WEIGHTS//Brain_Amygdala/Brain_Amygdala.ENSG00000197020.6.wgt.RDat	ZNF100	19	21905568	21950430	0.602	rs12982550	2.34	rs6511286	0.17917	5.03	-0.2569	298	7	lasso	0.34107	1.74e-09	0.63463	0.5257
		Brain_Amygdala	../WEIGHTS//Brain_Amygdala/Brain_Amygdala.ENSG00000197134.7.wgt.RDat	ZNF257	19	22235254	22274282	0.287	rs12982550	2.34	rs7255049	0.03264	-3.82	-0.0458	319	4	lasso	0.12365	0.000493	-0.82378	0.4101
		Brain_Amygdala	../WEIGHTS//Brain_Amygdala/Brain_Amygdala.ENSG00000198093.6.wgt.RDat	ZNF649	19	52392477	52408293	0.495	rs11879821	-3.36	rs10422751	-0.01012	-3.18	1.0414	613	64	enet	0.01586	0.126	0.58034	0.5617
		Brain_Amygdala	../WEIGHTS//Brain_Amygdala/Brain_Amygdala.ENSG00000198182.8.wgt.RDat	ZNF607	19	38187264	38210691	0.211	rs4803551	2.52	rs1725482	0.04364	-3.86	0.4176	296	296	blup	0.09958	0.0017	-1.06172	0.2884
		Brain_Amygdala	../WEIGHTS//Brain_Amygdala/Brain_Amygdala.ENSG00000198453.8.wgt.RDat	ZNF568	19	37407231	37488834	0.237	rs320891	2.65	rs10424574	0.06858	3.9	1.6117	281	281	blup	0.10348	0.00139	1.06109	0.2886
		Brain_Amygdala	../WEIGHTS//Brain_Amygdala/Brain_Amygdala.ENSG00000198633.6.wgt.RDat	ZNF534	19	52932440	52955568	0.549	rs7258677	3.3	rs2290747	-0.00836	3.23	0.4933	463	463	blup	0.02796	0.0658	0.93416	0.3502
		Brain_Amygdala	../WEIGHTS//Brain_Amygdala/Brain_Amygdala.ENSG00000204653.5.wgt.RDat	ASPDH	19	51014857	51017947	0.646	rs10445554	-3.15	rs1298062	0.09611	4.5	-0.8408	461	461	blup	0.14771	0.000141	0.71166	0.4767
		Brain_Amygdala	../WEIGHTS//Brain_Amygdala/Brain_Amygdala.ENSG00000213753.6.wgt.RDat	RPL23AP79	19	59086812	59111168	0.482	rs7359845	-2.04	rs7249714	0.17041	-4.77	-0.8429	235	235	blup	0.21167	4.38e-06	-0.15227	0.879
		Brain_Amygdala	../WEIGHTS//Brain_Amygdala/Brain_Amygdala.ENSG00000213967.6.wgt.RDat	ZNF726	19	24097678	24127961	0.31	rs1991826	-3.06	rs888316	-0.01033	-3.27	-1.0114	201	201	blup	0.05762	0.0143	-0.03218	0.9743
		Brain_Amygdala	../WEIGHTS//Brain_Amygdala/Brain_Amygdala.ENSG00000221923.4.wgt.RDat	ZNF880	19	52873170	52889048	0.862	rs7258677	3.3	rs11084157	0.55234	7.12	1.1761	486	25	enet	0.6088	3.16e-19	0.93322	0.3507
		Brain_Amygdala	../WEIGHTS//Brain_Amygdala/Brain_Amygdala.ENSG00000226686.3.wgt.RDat	AC012309.5	19	37742814	37756437	0.801	rs320891	2.65	rs12462708	0.67995	7.67	-1.7222	280	9	lasso	0.65645	1.22e-21	-1.63655	0.1017
		Brain_Amygdala	../WEIGHTS//Brain_Amygdala/Brain_Amygdala.ENSG00000229481.1.wgt.RDat	CTD-2554C21.3	19	38320191	38322797	0.215	rs4803551	2.52	rs1643461	0.07801	4.19	1.6126	327	327	blup	0.11369	0.000823	0.97602	0.3291
		Brain_Amygdala	../WEIGHTS//Brain_Amygdala/Brain_Amygdala.ENSG00000232677.2.wgt.RDat	LINC00665	19	36803969	36822620	0.421	rs8105294	-3.8	rs2972549	0.15506	4.74	1.0822	305	305	blup	0.22531	2.03e-06	0.20809	0.8352
		Brain_Amygdala	../WEIGHTS//Brain_Amygdala/Brain_Amygdala.ENSG00000233527.4.wgt.RDat	AC092295.7	19	37063972	37085610	0.327	rs8105294	-3.94	rs3108580	0.25461	4.95	-1.2817	305	13	lasso	0.25101	4.62e-07	0.0398	0.9683
		Brain_Amygdala	../WEIGHTS//Brain_Amygdala/Brain_Amygdala.ENSG00000233836.3.wgt.RDat	RP11-255H23.2	19	23945746	24016116	0.337	rs34614912	-3.03	rs251750	-0.00355	3.66	-0.0961	236	236	blup	0.10704	0.00116	0.1372	0.8909
		Brain_Amygdala	../WEIGHTS//Brain_Amygdala/Brain_Amygdala.ENSG00000233927.4.wgt.RDat	RPS28	19	8386384	8388198	0.481	rs2287863	-3.12	rs2972574	0.16058	4.8	1.3818	361	39	enet	0.17737	2.89e-05	1.54991	0.1212
		Brain_Amygdala	../WEIGHTS//Brain_Amygdala/Brain_Amygdala.ENSG00000245598.2.wgt.RDat	DACT3-AS1	19	47163621	47180704	0.447	rs2303104	-3.7	rs3848528	0.06434	3.88	0.4043	359	359	blup	0.08506	0.00355	0.71318	0.4757
		Brain_Amygdala	../WEIGHTS//Brain_Amygdala/Brain_Amygdala.ENSG00000254415.3.wgt.RDat	SIGLEC14	19	52145806	52150054	0.525	rs8109405	-3.43	rs7250849	0.27924	-4.98	0.3481	594	8	lasso	0.23025	1.53e-06	-0.23071	0.8175
		Brain_Amygdala	../WEIGHTS//Brain_Amygdala/Brain_Amygdala.ENSG00000261770.1.wgt.RDat	CTC-459F4.1	19	28248092	28251757	0.493	rs1840816	4.12	rs10401215	0.40616	6.14	1.5326	279	10	lasso	0.37924	1.31e-10	1.33006	0.1835
		Brain_Amygdala	../WEIGHTS//Brain_Amygdala/Brain_Amygdala.ENSG00000261824.2.wgt.RDat	LINC00662	19	28175488	28284802	0.227	rs1840816	4.12	rs759048	0.05473	-3.98	-0.7279	289	4	lasso	0.05491	0.0164	0.79802	0.4249
		Brain_Amygdala	../WEIGHTS//Brain_Amygdala/Brain_Amygdala.ENSG00000266903.1.wgt.RDat	CTB-171A8.1	19	45135500	45222031	0.499	rs2532037	-2.66	rs7260180	0.00332	-3.83	-0.2975	433	432	blup	0.14751	0.000142	0.19297	0.847
		Brain_Amygdala	../WEIGHTS//Brain_Amygdala/Brain_Amygdala.ENSG00000266933.1.wgt.RDat	AC005775.2	19	490046	501624	0.72	NA	NA	NA	NA	NA	NA	381	0	lasso	0.51181	4.2e-15	NA	NA
		Brain_Amygdala	../WEIGHTS//Brain_Amygdala/Brain_Amygdala.ENSG00000267041.1.wgt.RDat	ZNF850	19	37205285	37263727	0.237	rs320891	2.65	rs3108210	0.01791	3.77	-1.8848	274	274	blup	0.09964	0.00169	-0.76462	0.4445
		Brain_Amygdala	../WEIGHTS//Brain_Amygdala/Brain_Amygdala.ENSG00000267174.1.wgt.RDat	CTC-510F12.4	19	11411453	11431999	0.586	rs170172	-2.35	rs423304	0.17159	-5.07	0.18	387	387	blup	0.11024	0.000983	-0.30933	0.7571
		Brain_Amygdala	../WEIGHTS//Brain_Amygdala/Brain_Amygdala.ENSG00000267244.1.wgt.RDat	CTB-31O20.4	19	1822088	1824542	0.782	NA	NA	NA	NA	NA	NA	379	0	blup	0.05784	0.0141	NA	NA
		Brain_Amygdala	../WEIGHTS//Brain_Amygdala/Brain_Amygdala.ENSG00000267387.1.wgt.RDat	CTD-2240E14.4	19	10199708	10201053	0.349	rs10405818	3.44	rs7253062	0.10868	-3.72	1.3103	362	3	lasso	0.08567	0.00344	-0.41214	0.6802
		Brain_Amygdala	../WEIGHTS//Brain_Amygdala/Brain_Amygdala.ENSG00000267594.5.wgt.RDat	CYP4F24P	19	15871051	15890719	0.811	rs2240228	3.61	rs10518252	0.7017	7.8	0.0432	532	5	lasso	0.69978	3.85e-24	0.04197	0.9665
		Brain_Amygdala	../WEIGHTS//Brain_Amygdala/Brain_Amygdala.ENSG00000267623.2.wgt.RDat	AC022153.1	19	28393503	28475651	0.284	rs1840816	4.12	rs12610151	0.15411	-4.06	-0.55	345	4	lasso	0.1786	2.7e-05	0.45199	0.6513
		Brain_Amygdala	../WEIGHTS//Brain_Amygdala/Brain_Amygdala.ENSG00000267769.1.wgt.RDat	CTB-50L17.9	19	4454791	4455217	0.525	NA	NA	NA	NA	NA	NA	393	0	lasso	0.24672	5.94e-07	NA	NA
		Brain_Amygdala	../WEIGHTS//Brain_Amygdala/Brain_Amygdala.ENSG00000267939.1.wgt.RDat	CTD-2325M2.1	19	8073613	8080909	0.476	rs968502	-3.12	rs882951	0.12567	-4.43	-1.7971	434	434	blup	0.09453	0.00219	1.58009	0.1141
		Brain_Amygdala	../WEIGHTS//Brain_Amygdala/Brain_Amygdala.ENSG00000268266.1.wgt.RDat	AC003005.2	19	57989017	57994364	0.32	rs2074080	3.41	rs10407309	0.03302	3.54	-0.0422	488	37	enet	0.07118	0.00718	1.35777	0.1745
		Brain_Amygdala	../WEIGHTS//Brain_Amygdala/Brain_Amygdala.ENSG00000268297.1.wgt.RDat	CLEC4GP1	19	7852435	7855507	0.824	rs17159572	-4.23	rs4239552	0.31325	6.05	1.2619	422	422	blup	0.35051	9.31e-10	0.54315	0.587
		Brain_Amygdala	../WEIGHTS//Brain_Amygdala/Brain_Amygdala.ENSG00000268362.1.wgt.RDat	CTD-2017D11.1	19	24216247	24249711	0.413	rs17725202	-2.19	rs888315	0.25383	4.83	-0.3166	168	14	enet	0.22729	1.82e-06	-0.4673	0.6403
		Brain_Amygdala	../WEIGHTS//Brain_Amygdala/Brain_Amygdala.ENSG00000268555.1.wgt.RDat	RP11-678G14.3	19	21753624	21770124	0.431	rs12982550	2.34	rs7259888	0.04113	-3.93	-0.1549	307	307	blup	0.15245	0.000109	-0.27656	0.7821
		Brain_Amygdala	../WEIGHTS//Brain_Amygdala/Brain_Amygdala.ENSG00000268658.1.wgt.RDat	LINC00664	19	21666176	21686040	0.376	rs12982550	2.34	rs2968084	0.25715	4.77	0.2302	295	1	lasso	0.24943	5.07e-07	0.23022	0.8179
		Brain_Amygdala	../WEIGHTS//Brain_Amygdala/Brain_Amygdala.ENSG00000268673.3.wgt.RDat	LLNLR-249E10.1	19	15871231	15881638	0.498	rs2240228	3.61	rs10419282	0.46269	-6.43	1.1942	530	4	lasso	0.44207	1.31e-12	-0.15608	0.876
		Brain_Amygdala	../WEIGHTS//Brain_Amygdala/Brain_Amygdala.ENSG00000268912.1.wgt.RDat	CTD-2619J13.17	19	58939999	58942515	0.237	rs7359845	-2.04	rs3764535	0.03426	-3.43	0.0786	304	304	blup	0.04738	0.0241	-0.52214	0.6016
		Brain_Amygdala	../WEIGHTS//Brain_Amygdala/Brain_Amygdala.ENSG00000269416.1.wgt.RDat	CTB-175P5.4	19	23582035	23598877	0.287	rs34614912	-3.03	rs594320	0.21034	4.98	0.7516	239	8	lasso	0.19316	1.22e-05	0.30566	0.7599
		Brain_Amygdala	../WEIGHTS//Brain_Amygdala/Brain_Amygdala.ENSG00000269473.1.wgt.RDat	CTD-2619J13.19	19	58951815	58957216	0.245	rs7359845	-2.04	rs3764535	0.0569	4.25	0.0786	302	302	blup	0.11127	0.000932	-0.06217	0.9504
		Brain_Amygdala	../WEIGHTS//Brain_Amygdala/Brain_Amygdala.ENSG00000269483.1.wgt.RDat	AC006272.1	19	52343177	52346577	0.395	rs7252250	2.93	rs3752123	0.10503	4.22	1.4091	611	8	lasso	0.05808	0.0139	1.24354	0.2137
		Brain_Amygdala	../WEIGHTS//Brain_Amygdala/Brain_Amygdala.ENSG00000269486.1.wgt.RDat	CTC-360G5.9	19	39425976	39429272	0.39	rs11880126	3.54	rs12985277	0.12467	-4.85	1.1539	394	13	enet	0.27349	1.22e-07	-0.59121	0.5544
		Brain_Amygdala	../WEIGHTS//Brain_Amygdala/Brain_Amygdala.ENSG00000269696.1.wgt.RDat	AC007228.11	19	57056935	57078780	0.659	rs7249211	3.46	rs3813141	0.35319	5.76	-0.4465	496	8	lasso	0.25298	4.12e-07	-0.39601	0.6921
		Brain_Amygdala	../WEIGHTS//Brain_Amygdala/Brain_Amygdala.ENSG00000269736.1.wgt.RDat	CTD-2521M24.11	19	17563020	17563778	0.773	NA	NA	NA	NA	NA	NA	437	0	lasso	0.0926	0.00242	NA	NA
		Brain_Amygdala	../WEIGHTS//Brain_Amygdala/Brain_Amygdala.ENSG00000270804.1.wgt.RDat	CTD-2583A14.11	19	58379541	58380202	0.386	rs2074080	3.41	rs1047128	0.09132	4.02	-0.7868	468	5	lasso	0.0738	0.00629	-0.17778	0.8589
		PANEL	FILE	ID	CHR	P0	P1	HSQ	BEST.GWAS.ID	BEST.GWAS.Z	EQTL.ID	EQTL.R2	EQTL.Z	EQTL.GWAS.Z	NSNP	NWGT	MODEL	MODELCV.R2	MODELCV.PV	TWAS.Z	TWAS.P
		Brain_Amygdala	../WEIGHTS//Brain_Amygdala/Brain_Amygdala.ENSG00000000457.9.wgt.RDat	SCYL3	1	170000000	170000000	0.365	rs2227245	-2.79	rs12144057	0.0124	-3.98	-0.43505	560	560	blup	0.15417	9.99e-05	-0.4854	0.62739
		Brain_Amygdala	../WEIGHTS//Brain_Amygdala/Brain_Amygdala.ENSG00000007341.14.wgt.RDat	ST7L	1	113000000	113000000	0.242	rs12140067	2.67	rs10745330	0.0189	3.85	-0.03623	330	330	blup	0.04353	0.0293	0.31399	0.75353
		Brain_Amygdala	../WEIGHTS//Brain_Amygdala/Brain_Amygdala.ENSG00000025800.9.wgt.RDat	KPNA6	1	32600000	32600000	0.468	rs2228553	3.15	rs16834981	0.0393	3.42	0.55939	244	10	lasso	0.03801	0.0389	-0.24228	0.80857
		Brain_Amygdala	../WEIGHTS//Brain_Amygdala/Brain_Amygdala.ENSG00000052723.7.wgt.RDat	SIKE1	1	115000000	115000000	0.342	rs6691441	-3.48	rs10776793	0.0156	3.49	0.73239	422	422	blup	0.06756	0.00862	0.47203	0.6369
		Brain_Amygdala	../WEIGHTS//Brain_Amygdala/Brain_Amygdala.ENSG00000057468.6.wgt.RDat	MSH4	1	76300000	76400000	0.243	rs11803060	3.64	rs1146646	0.0736	3.81	-1.39073	462	25	enet	0.0822	0.00411	0.48582	0.62709
		Brain_Amygdala	../WEIGHTS//Brain_Amygdala/Brain_Amygdala.ENSG00000058085.10.wgt.RDat	LAMC2	1	183000000	183000000	0.271	rs635796	3.55	rs2276543	0.307	5.24	1.39795	451	2	lasso	0.24389	7e-07	1.39446	0.16318
		Brain_Amygdala	../WEIGHTS//Brain_Amygdala/Brain_Amygdala.ENSG00000058453.12.wgt.RDat	CROCC	1	17100000	17300000	0.499	rs157252	-2.63	rs10127662	0.0858	3.87	-0.97949	279	9	lasso	0.19802	9.36e-06	-1.20006	0.23011
		Brain_Amygdala	../WEIGHTS//Brain_Amygdala/Brain_Amygdala.ENSG00000065600.8.wgt.RDat	TMEM206	1	213000000	213000000	0.263	rs1390501	2.71	rs12039815	0.0757	4.01	1.29787	464	4	lasso	0.10338	0.0014	1.0988	0.27186
		Brain_Amygdala	../WEIGHTS//Brain_Amygdala/Brain_Amygdala.ENSG00000067208.10.wgt.RDat	EVI5	1	93000000	93300000	0.335	rs7513624	-2.77	rs2031494	0.134	3.86	0.60819	272	16	lasso	0.10598	0.00122	0.7161	0.47393
		Brain_Amygdala	../WEIGHTS//Brain_Amygdala/Brain_Amygdala.ENSG00000077254.10.wgt.RDat	USP33	1	78200000	78200000	0.181	rs11162308	2.98	rs9729667	0.133	-3.9	-1.75168	425	1	lasso	0.06671	0.009	1.75168	0.07983
		Brain_Amygdala	../WEIGHTS//Brain_Amygdala/Brain_Amygdala.ENSG00000081026.14.wgt.RDat	MAGI3	1	114000000	114000000	0.42	rs2797414	3.03	rs7546431	0.12	-3.93	-0.41899	369	13	lasso	0.05679	0.0149	-0.40588	0.68483
		Brain_Amygdala	../WEIGHTS//Brain_Amygdala/Brain_Amygdala.ENSG00000084072.12.wgt.RDat	PPIE	1	40200000	40200000	0.645	rs704787	-3.86	rs12074147	0.365	5.68	-0.97222	388	28	enet	0.3383	2.09e-09	-0.19822	0.84288
		Brain_Amygdala	../WEIGHTS//Brain_Amygdala/Brain_Amygdala.ENSG00000084628.5.wgt.RDat	NKAIN1	1	31700000	31700000	0.6	rs3738008	-2.15	rs7549197	0.429	-6.71	-0.5679	430	6	lasso	0.51429	3.38e-15	0.18486	0.85334
		Brain_Amygdala	../WEIGHTS//Brain_Amygdala/Brain_Amygdala.ENSG00000084636.13.wgt.RDat	COL16A1	1	32100000	32200000	0.395	rs3738008	-2.15	rs12072552	0.231	-4.61	-0.09459	354	27	enet	0.178	2.79e-05	-0.14426	0.88529
		Brain_Amygdala	../WEIGHTS//Brain_Amygdala/Brain_Amygdala.ENSG00000086619.9.wgt.RDat	ERO1LB	1	236000000	236000000	0.374	rs10924186	-2.75	rs2492371	0.243	4.65	0.79245	583	2	lasso	0.19031	1.43e-05	0.7966	0.42568
		Brain_Amygdala	../WEIGHTS//Brain_Amygdala/Brain_Amygdala.ENSG00000090432.5.wgt.RDat	MUL1	1	20800000	20800000	0.456	rs518588	3.56	rs609210	0.0239	-3.96	0.78146	506	6	lasso	0.0698	0.0077	-0.81378	0.41577
		Brain_Amygdala	../WEIGHTS//Brain_Amygdala/Brain_Amygdala.ENSG00000097046.8.wgt.RDat	CDC7	1	92000000	92000000	0.484	rs284180	3.16	rs12058802	0.0132	4.26	-0.73177	538	538	blup	0.24025	8.64e-07	-0.65863	0.51013
		Brain_Amygdala	../WEIGHTS//Brain_Amygdala/Brain_Amygdala.ENSG00000116198.8.wgt.RDat	CEP104	1	3730000	3770000	0.493	NA	NA	NA	NA	NA	NA	452	0	blup	0.024	0.0812	NA	NA
		Brain_Amygdala	../WEIGHTS//Brain_Amygdala/Brain_Amygdala.ENSG00000116260.12.wgt.RDat	QSOX1	1	180000000	180000000	0.207	rs99174	-2.97	rs1299684	0.00935	3.6	-1.67361	484	484	blup	0.02599	0.073	0.92517	0.35488
		Brain_Amygdala	../WEIGHTS//Brain_Amygdala/Brain_Amygdala.ENSG00000116641.11.wgt.RDat	DOCK7	1	62900000	63200000	0.621	rs11806573	3.35	rs3889509	-0.00729	-3.77	-1.57592	533	20	lasso	-0.00156	0.355	3.26051	0.00111
		Brain_Amygdala	../WEIGHTS//Brain_Amygdala/Brain_Amygdala.ENSG00000116761.7.wgt.RDat	CTH	1	70900000	70900000	0.406	rs12094445	-2.7	rs2807904	-0.00703	3.02	-1.68345	436	436	blup	0.08121	0.00432	-0.25542	0.7984
		Brain_Amygdala	../WEIGHTS//Brain_Amygdala/Brain_Amygdala.ENSG00000116783.10.wgt.RDat	TNNI3K	1	74700000	75000000	0.41	rs17094539	3.36	rs518769	0.0939	-4.59	0.27805	359	6	lasso	0.12227	0.000529	-0.20412	0.83826
		Brain_Amygdala	../WEIGHTS//Brain_Amygdala/Brain_Amygdala.ENSG00000116874.7.wgt.RDat	WARS2	1	120000000	120000000	0.483	rs1014098	2.96	rs2645303	0.317	-5.37	-1.23014	402	4	lasso	0.32378	5.36e-09	1.0994	0.2716
		Brain_Amygdala	../WEIGHTS//Brain_Amygdala/Brain_Amygdala.ENSG00000117226.7.wgt.RDat	GBP3	1	89500000	89500000	0.573	rs12042423	-3.56	rs10493821	0.41	-6.71	0.96599	344	20	enet	0.54353	2.35e-16	-0.32104	0.74818
		Brain_Amygdala	../WEIGHTS//Brain_Amygdala/Brain_Amygdala.ENSG00000117335.14.wgt.RDat	CD46	1	208000000	208000000	0.369	rs643930	-2.99	rs4844393	0.216	-5.13	-2.18452	475	7	lasso	0.2811	7.69e-08	1.83781	0.06609
		Brain_Amygdala	../WEIGHTS//Brain_Amygdala/Brain_Amygdala.ENSG00000117407.12.wgt.RDat	ARTN	1	44400000	44400000	0.27	rs6658797	3.04	rs6697354	0.0127	3.14	0.83007	413	413	blup	0.09562	0.00208	-0.25301	0.80026
		Brain_Amygdala	../WEIGHTS//Brain_Amygdala/Brain_Amygdala.ENSG00000117450.9.wgt.RDat	PRDX1	1	46000000	46000000	0.249	rs518216	2.28	rs3014218	0.0251	3.71	0.43885	284	284	blup	0.04096	0.0335	0.21686	0.82832
		Brain_Amygdala	../WEIGHTS//Brain_Amygdala/Brain_Amygdala.ENSG00000117593.8.wgt.RDat	DARS2	1	174000000	174000000	0.253	rs17346682	2.91	rs9425756	0.101	-3.94	-1.85802	277	6	enet	0.08742	0.00315	1.56743	0.11702
		Brain_Amygdala	../WEIGHTS//Brain_Amygdala/Brain_Amygdala.ENSG00000117748.5.wgt.RDat	RPA2	1	28200000	28200000	0.229	rs12139433	2.49	rs4908379	0.134	4.3	1.26144	257	6	lasso	0.09107	0.00262	1.23989	0.21502
		Brain_Amygdala	../WEIGHTS//Brain_Amygdala/Brain_Amygdala.ENSG00000117834.8.wgt.RDat	SLC5A9	1	48700000	48700000	0.307	rs7516699	2.76	rs212964	0.0817	-4.06	1.3125	485	485	blup	0.10662	0.00118	-0.57647	0.5643
		Brain_Amygdala	../WEIGHTS//Brain_Amygdala/Brain_Amygdala.ENSG00000121903.10.wgt.RDat	ZSCAN20	1	33900000	34000000	0.579	rs10379	3.15	rs10737374	-0.00935	2.99	-0.44667	471	79	enet	-0.00214	0.369	0.9089	0.3634
		Brain_Amygdala	../WEIGHTS//Brain_Amygdala/Brain_Amygdala.ENSG00000122481.12.wgt.RDat	RWDD3	1	95700000	95700000	0.276	rs10493879	2.47	rs4949946	0.269	5	0.67949	496	5	lasso	0.23103	1.47e-06	0.43401	0.66428
		Brain_Amygdala	../WEIGHTS//Brain_Amygdala/Brain_Amygdala.ENSG00000127463.9.wgt.RDat	EMC1	1	19500000	19600000	0.479	rs3850533	-3.95	rs732725	0.172	4.85	-0.41844	505	7	lasso	0.18148	2.31e-05	-0.26769	0.78894
		Brain_Amygdala	../WEIGHTS//Brain_Amygdala/Brain_Amygdala.ENSG00000131591.13.wgt.RDat	C1orf159	1	1020000	1050000	0.392	NA	NA	NA	NA	NA	NA	221	0	lasso	0.12641	0.000427	NA	NA
		Brain_Amygdala	../WEIGHTS//Brain_Amygdala/Brain_Amygdala.ENSG00000131697.13.wgt.RDat	NPHP4	1	5920000	6050000	0.643	rs11121187	-4.86	rs7535806	0.302	-5.18	0.38587	510	15	lasso	0.34317	1.52e-09	-0.32287	0.74679
		Brain_Amygdala	../WEIGHTS//Brain_Amygdala/Brain_Amygdala.ENSG00000132781.13.wgt.RDat	MUTYH	1	45800000	45800000	0.315	rs518216	2.28	rs12139364	-0.00178	-3.2	0.22676	284	284	blup	0.10075	0.0016	0.47424	0.63533
		Brain_Amygdala	../WEIGHTS//Brain_Amygdala/Brain_Amygdala.ENSG00000133059.12.wgt.RDat	DSTYK	1	205000000	205000000	0.351	rs6668272	3.17	rs1172147	0.0941	4.4	0.8156	591	591	blup	0.10699	0.00116	0.96299	0.33555
		Brain_Amygdala	../WEIGHTS//Brain_Amygdala/Brain_Amygdala.ENSG00000133065.6.wgt.RDat	SLC41A1	1	206000000	206000000	0.588	rs35439639	3.63	rs823114	0.0356	-3.37	0.92754	388	7	lasso	0.04376	0.029	-0.24239	0.80848
		Brain_Amygdala	../WEIGHTS//Brain_Amygdala/Brain_Amygdala.ENSG00000134201.6.wgt.RDat	GSTM5	1	110000000	110000000	0.613	rs17024043	2.73	rs3754446	0.348	-5.77	1.10596	440	6	lasso	0.34201	1.64e-09	-0.77588	0.43782
		Brain_Amygdala	../WEIGHTS//Brain_Amygdala/Brain_Amygdala.ENSG00000134202.6.wgt.RDat	GSTM3	1	110000000	110000000	0.833	rs12411176	-3.7	rs11807	0.393	5.84	0.15637	447	15	lasso	0.44501	1.04e-12	0.13461	0.89292
		Brain_Amygdala	../WEIGHTS//Brain_Amygdala/Brain_Amygdala.ENSG00000134253.5.wgt.RDat	TRIM45	1	118000000	118000000	0.63	rs2251108	-3.76	rs9728670	-0.00793	-3.88	0.52	448	14	lasso	0.06193	0.0115	-0.0158	0.98739
		Brain_Amygdala	../WEIGHTS//Brain_Amygdala/Brain_Amygdala.ENSG00000134744.9.wgt.RDat	ZCCHC11	1	52900000	53000000	0.301	rs11808284	2.55	rs2762829	0.125	4.66	0.52459	262	6	lasso	0.1926	1.26e-05	-0.12787	0.89825
		Brain_Amygdala	../WEIGHTS//Brain_Amygdala/Brain_Amygdala.ENSG00000135747.7.wgt.RDat	ZNF670	1	247000000	247000000	0.388	rs10924936	-3.09	rs3806269	0.0488	4.01	0.27072	465	7	lasso	0.04536	0.0267	-0.237	0.81266
		Brain_Amygdala	../WEIGHTS//Brain_Amygdala/Brain_Amygdala.ENSG00000135773.8.wgt.RDat	CAPN9	1	231000000	231000000	0.413	rs1202585	2.79	rs11579420	0.217	-4.6	0.96152	690	4	lasso	0.1324	0.000313	-1.00917	0.31289
		Brain_Amygdala	../WEIGHTS//Brain_Amygdala/Brain_Amygdala.ENSG00000135775.9.wgt.RDat	COG2	1	231000000	231000000	0.328	rs4409638	3.01	rs16851635	-0.00555	-3.39	0.32039	692	691	blup	0.06196	0.0115	-0.57138	0.56774
		Brain_Amygdala	../WEIGHTS//Brain_Amygdala/Brain_Amygdala.ENSG00000137944.12.wgt.RDat	CCBL2	1	89400000	89500000	0.474	rs12042423	-3.6	rs4655890	0.388	-6.14	3.06429	358	4	lasso	0.371	2.32e-10	-3.12447	0.00178
		Brain_Amygdala	../WEIGHTS//Brain_Amygdala/Brain_Amygdala.ENSG00000142632.12.wgt.RDat	ARHGEF19	1	16500000	16500000	0.472	rs279022	2.65	rs221045	0.335	5.62	-0.08861	335	3	lasso	0.31453	9.67e-09	-0.097	0.92273
		Brain_Amygdala	../WEIGHTS//Brain_Amygdala/Brain_Amygdala.ENSG00000142675.13.wgt.RDat	CNKSR1	1	26500000	26500000	0.539	rs1105726	3.47	rs12145714	0.269	-5.32	0.91249	440	6	lasso	0.28453	6.24e-08	-0.68445	0.49369
		Brain_Amygdala	../WEIGHTS//Brain_Amygdala/Brain_Amygdala.ENSG00000142794.14.wgt.RDat	NBPF3	1	21800000	21800000	0.802	rs9426790	-3.46	rs4654947	0.437	6.91	0.2561	377	8	lasso	0.50394	8.36e-15	0.39166	0.69531
		Brain_Amygdala	../WEIGHTS//Brain_Amygdala/Brain_Amygdala.ENSG00000142856.12.wgt.RDat	ITGB3BP	1	63900000	64000000	0.662	rs17320885	-3.03	rs6697508	0.474	6.49	1.39597	491	8	lasso	0.46214	2.71e-13	1.29351	0.19583
		Brain_Amygdala	../WEIGHTS//Brain_Amygdala/Brain_Amygdala.ENSG00000143127.8.wgt.RDat	ITGA10	1	146000000	146000000	0.129	rs16827043	2.01	rs6670984	0.0758	3.6	-0.14667	109	2	lasso	0.08084	0.0044	-0.15796	0.87449
		Brain_Amygdala	../WEIGHTS//Brain_Amygdala/Brain_Amygdala.ENSG00000143156.9.wgt.RDat	NME7	1	169000000	169000000	0.443	rs2227245	-2.79	rs10919132	0.138	-4.52	-0.75714	594	9	lasso	0.12359	0.000494	0.28847	0.77298
		Brain_Amygdala	../WEIGHTS//Brain_Amygdala/Brain_Amygdala.ENSG00000143194.8.wgt.RDat	MAEL	1	167000000	167000000	0.293	rs3125821	2.72	rs402031	0.141	4.56	-1	604	7	lasso	0.132	0.00032	-0.67243	0.50131
		Brain_Amygdala	../WEIGHTS//Brain_Amygdala/Brain_Amygdala.ENSG00000143322.15.wgt.RDat	ABL2	1	179000000	179000000	0.446	rs41346745	4.67	rs2816177	0.204	5.05	0.51773	446	10	lasso	0.14672	0.000148	0.7658	0.44379
		Brain_Amygdala	../WEIGHTS//Brain_Amygdala/Brain_Amygdala.ENSG00000143412.5.wgt.RDat	ANXA9	1	151000000	151000000	0.436	rs10305710	-2.79	rs11204758	0.0652	-3.66	0.67052	315	21	enet	0.05574	0.0157	-1.22883	0.21914
		Brain_Amygdala	../WEIGHTS//Brain_Amygdala/Brain_Amygdala.ENSG00000143458.7.wgt.RDat	GABPB2	1	151000000	151000000	0.345	rs4971018	2.25	rs267734	0.0483	3.96	-0.41041	321	10	lasso	0.07982	0.00463	-0.65805	0.51051
		Brain_Amygdala	../WEIGHTS//Brain_Amygdala/Brain_Amygdala.ENSG00000143469.12.wgt.RDat	SYT14	1	210000000	210000000	0.284	rs11808911	4.43	rs646596	-0.0118	-3.63	0.97113	554	6	lasso	0.00918	0.184	0.78629	0.4317
		Brain_Amygdala	../WEIGHTS//Brain_Amygdala/Brain_Amygdala.ENSG00000143498.13.wgt.RDat	TAF1A	1	223000000	223000000	0.421	rs158729	4.65	rs12043288	-0.00829	-3.96	-1.12081	331	331	blup	0.09069	0.00267	-0.03517	0.97194
		Brain_Amygdala	../WEIGHTS//Brain_Amygdala/Brain_Amygdala.ENSG00000143512.8.wgt.RDat	HHIPL2	1	223000000	223000000	0.265	rs158729	5.3	rs17163358	0.0158	-3.56	1.34641	341	341	blup	0.11654	0.000711	-0.03528	0.97186
		Brain_Amygdala	../WEIGHTS//Brain_Amygdala/Brain_Amygdala.ENSG00000143643.8.wgt.RDat	TTC13	1	231000000	231000000	0.326	rs1202585	2.79	rs518686	0.00912	-3.54	0.34532	622	9	lasso	0.02244	0.0882	-0.19663	0.84411
		Brain_Amygdala	../WEIGHTS//Brain_Amygdala/Brain_Amygdala.ENSG00000143674.6.wgt.RDat	MLK4	1	233000000	234000000	0.459	rs1294204	-2.7	rs3795375	0.175	4.28	0.15254	602	602	blup	0.1246	0.000469	0.26834	0.78843
		Brain_Amygdala	../WEIGHTS//Brain_Amygdala/Brain_Amygdala.ENSG00000153936.12.wgt.RDat	HS2ST1	1	87400000	87600000	0.312	rs1002194	-2.52	rs2791491	-0.00346	3.68	-0.52948	446	446	blup	0.05531	0.0161	0.38094	0.70324
		Brain_Amygdala	../WEIGHTS//Brain_Amygdala/Brain_Amygdala.ENSG00000156171.10.wgt.RDat	DRAM2	1	112000000	112000000	0.614	rs41521649	2.71	rs3818797	0.231	5.13	0.07097	577	6	lasso	0.23989	8.82e-07	0.4467	0.65509
		Brain_Amygdala	../WEIGHTS//Brain_Amygdala/Brain_Amygdala.ENSG00000156875.9.wgt.RDat	HIAT1	1	101000000	101000000	0.256	rs1338574	-3.32	rs3736295	0.0885	-4.27	-0.82734	443	6	lasso	0.05777	0.0142	1.13987	0.25434
		Brain_Amygdala	../WEIGHTS//Brain_Amygdala/Brain_Amygdala.ENSG00000157978.7.wgt.RDat	LDLRAP1	1	25900000	25900000	0.732	rs35431118	-3.34	rs11806326	0.233	4.78	-0.65986	344	11	lasso	0.24954	5.04e-07	-0.08418	0.93291
		Brain_Amygdala	../WEIGHTS//Brain_Amygdala/Brain_Amygdala.ENSG00000158161.11.wgt.RDat	EYA3	1	28300000	28400000	0.282	rs12139433	2.49	rs490149	0.101	3.52	0.09091	258	258	blup	0.05475	0.0165	0.65567	0.51204
		Brain_Amygdala	../WEIGHTS//Brain_Amygdala/Brain_Amygdala.ENSG00000158246.7.wgt.RDat	FAM46B	1	27300000	27300000	0.302	rs11810321	-2.33	rs7543544	0.0426	-3.95	0.68402	246	246	blup	0.03867	0.0377	-1.55469	0.12002
		Brain_Amygdala	../WEIGHTS//Brain_Amygdala/Brain_Amygdala.ENSG00000159339.9.wgt.RDat	PADI4	1	17600000	17700000	0.616	rs11581590	2.57	rs2240335	0.271	5.08	0.02215	462	462	blup	0.26066	2.62e-07	-0.76401	0.44486
		Brain_Amygdala	../WEIGHTS//Brain_Amygdala/Brain_Amygdala.ENSG00000159423.12.wgt.RDat	ALDH4A1	1	19200000	19200000	0.558	rs11261065	-3.72	rs17492518	0.195	5.29	0.46154	540	4	lasso	0.27047	1.46e-07	0.34505	0.73006
		Brain_Amygdala	../WEIGHTS//Brain_Amygdala/Brain_Amygdala.ENSG00000159445.8.wgt.RDat	THEM4	1	152000000	152000000	0.318	rs3001978	-2.74	rs6685187	0.082	-4.11	0.46099	336	336	blup	0.07856	0.00494	0.49646	0.61957
		Brain_Amygdala	../WEIGHTS//Brain_Amygdala/Brain_Amygdala.ENSG00000162383.7.wgt.RDat	SLC1A7	1	53600000	53600000	0.759	rs11580093	2.65	rs11206109	0.327	6.09	0.1687	486	12	lasso	0.44954	7.34e-13	0.39446	0.69324
		Brain_Amygdala	../WEIGHTS//Brain_Amygdala/Brain_Amygdala.ENSG00000162384.9.wgt.RDat	C1orf123	1	53700000	53700000	0.395	rs11580093	2.65	rs12737375	0.116	-4.54	0.47973	487	12	lasso	0.11412	0.000805	-0.08346	0.93349
		Brain_Amygdala	../WEIGHTS//Brain_Amygdala/Brain_Amygdala.ENSG00000162437.10.wgt.RDat	RAVER2	1	65200000	65300000	0.33	rs12026203	-2.55	rs2201689	0.0147	3.42	-0.11863	452	452	blup	0.03218	0.0527	0.12637	0.89944
		Brain_Amygdala	../WEIGHTS//Brain_Amygdala/Brain_Amygdala.ENSG00000162493.12.wgt.RDat	PDPN	1	13900000	13900000	0.433	rs17351284	-3.42	rs355013	-0.00816	-3.4	1.80342	434	434	blup	0.0273	0.0681	-0.47026	0.63817
		Brain_Amygdala	../WEIGHTS//Brain_Amygdala/Brain_Amygdala.ENSG00000162600.7.wgt.RDat	OMA1	1	58900000	59000000	0.509	rs11581395	4.44	rs6656025	0.0403	4.03	1.49878	549	549	blup	0.05737	0.0145	0.86272	0.38829
		Brain_Amygdala	../WEIGHTS//Brain_Amygdala/Brain_Amygdala.ENSG00000162620.11.wgt.RDat	LRRIQ3	1	74500000	74700000	0.451	rs1341577	-3.35	rs11210395	0.155	-4.68	-0.11888	359	7	lasso	0.15954	7.52e-05	0.44328	0.65756
		Brain_Amygdala	../WEIGHTS//Brain_Amygdala/Brain_Amygdala.ENSG00000162645.8.wgt.RDat	GBP2	1	89600000	89600000	0.458	rs12042423	-3.46	rs535351	0.0225	3.59	-1.74233	356	356	blup	0.04809	0.0232	-1.08863	0.27632
		Brain_Amygdala	../WEIGHTS//Brain_Amygdala/Brain_Amygdala.ENSG00000162722.8.wgt.RDat	TRIM58	1	248000000	248000000	0.466	rs2184992	-3.62	rs6681483	0.0425	-3.47	1.02304	453	34	enet	0.07047	0.00744	-0.16774	0.86679
		Brain_Amygdala	../WEIGHTS//Brain_Amygdala/Brain_Amygdala.ENSG00000162782.11.wgt.RDat	TDRD5	1	180000000	180000000	0.305	rs41346745	5.59	rs913514	0.106	4.31	-0.80128	475	1	lasso	0.13891	0.000223	-0.80128	0.42297
		Brain_Amygdala	../WEIGHTS//Brain_Amygdala/Brain_Amygdala.ENSG00000162836.7.wgt.RDat	ACP6	1	147000000	147000000	0.826	rs7545497	3.31	rs12119079	0.532	-6.9	0.32895	406	11	lasso	0.54856	1.46e-16	-0.42889	0.66801
		Brain_Amygdala	../WEIGHTS//Brain_Amygdala/Brain_Amygdala.ENSG00000163041.5.wgt.RDat	H3F3A	1	226000000	226000000	0.484	rs6684458	2.89	rs3768543	0.286	5.71	-0.20886	385	9	lasso	0.3313	3.3e-09	-0.58606	0.55784
		Brain_Amygdala	../WEIGHTS//Brain_Amygdala/Brain_Amygdala.ENSG00000163354.10.wgt.RDat	DCST2	1	155000000	155000000	0.357	rs6695407	3.12	rs1045253	0.00819	3.43	1.53947	379	379	blup	0.10126	0.00156	0.8726	0.38288
		Brain_Amygdala	../WEIGHTS//Brain_Amygdala/Brain_Amygdala.ENSG00000163382.7.wgt.RDat	APOA1BP	1	157000000	157000000	0.432	rs4661213	3.05	rs7536235	0.231	-5.19	-1.08774	440	440	blup	0.24814	5.47e-07	0.34296	0.73163
		Brain_Amygdala	../WEIGHTS//Brain_Amygdala/Brain_Amygdala.ENSG00000163386.16.wgt.RDat	NBPF10	1	145000000	145000000	0.437	rs682536	-2.62	rs6424377	0.209	4.72	0.68695	112	3	lasso	0.19166	1.33e-05	0.63131	0.52784
		Brain_Amygdala	../WEIGHTS//Brain_Amygdala/Brain_Amygdala.ENSG00000163444.7.wgt.RDat	TMEM183A	1	203000000	203000000	0.444	rs17441087	-3.06	rs1539144	-0.0118	3.22	0.63228	509	508	blup	0.05216	0.0188	0.25833	0.79615
		Brain_Amygdala	../WEIGHTS//Brain_Amygdala/Brain_Amygdala.ENSG00000163873.5.wgt.RDat	GRIK3	1	37300000	37500000	0.499	rs6678108	3.5	rs7544462	-0.0108	3.24	0.97276	439	439	blup	0.09925	0.00172	-1.61269	0.10681
		Brain_Amygdala	../WEIGHTS//Brain_Amygdala/Brain_Amygdala.ENSG00000164008.9.wgt.RDat	C1orf50	1	43200000	43300000	0.617	rs16829465	-3.22	rs6882	0.228	5.31	-0.2027	417	9	lasso	0.34478	1.36e-09	-0.78801	0.43069
		Brain_Amygdala	../WEIGHTS//Brain_Amygdala/Brain_Amygdala.ENSG00000169231.9.wgt.RDat	THBS3	1	155000000	155000000	0.446	rs6695407	3.12	rs4845666	0.02	-3.8	1.06061	337	10	lasso	0.05774	0.0142	-0.31212	0.75495
		Brain_Amygdala	../WEIGHTS//Brain_Amygdala/Brain_Amygdala.ENSG00000171608.11.wgt.RDat	PIK3CD	1	9710000	9790000	0.447	NA	NA	NA	NA	NA	NA	325	0	blup	0.05696	0.0148	NA	NA
		Brain_Amygdala	../WEIGHTS//Brain_Amygdala/Brain_Amygdala.ENSG00000171806.7.wgt.RDat	METTL18	1	170000000	170000000	0.297	rs2227245	-2.79	rs12135361	0.142	-4.96	0.79399	559	17	lasso	0.187	1.71e-05	-0.65042	0.51542
		Brain_Amygdala	../WEIGHTS//Brain_Amygdala/Brain_Amygdala.ENSG00000172456.12.wgt.RDat	FGGY	1	59800000	60200000	0.607	rs9436591	2.92	rs591512	0.0199	3.92	0.50476	393	393	blup	0.18416	2e-05	0.48285	0.6292
		Brain_Amygdala	../WEIGHTS//Brain_Amygdala/Brain_Amygdala.ENSG00000174827.9.wgt.RDat	PDZK1	1	146000000	146000000	0.336	rs16827043	2.01	rs10797649	0.0132	-3.02	-1.67456	108	108	blup	0.1067	0.00118	0.80041	0.42347
		Brain_Amygdala	../WEIGHTS//Brain_Amygdala/Brain_Amygdala.ENSG00000174950.6.wgt.RDat	CD164L2	1	27700000	27700000	0.239	rs11810321	-2.33	rs7543544	0.189	4.49	0.68402	229	1	lasso	0.20158	7.69e-06	0.68401	0.49397
		Brain_Amygdala	../WEIGHTS//Brain_Amygdala/Brain_Amygdala.ENSG00000176022.3.wgt.RDat	B3GALT6	1	1170000	1170000	0.372	NA	NA	NA	NA	NA	NA	236	0	lasso	0.02025	0.0993	NA	NA
		Brain_Amygdala	../WEIGHTS//Brain_Amygdala/Brain_Amygdala.ENSG00000177674.11.wgt.RDat	AGTRAP	1	11800000	11800000	0.449	rs5745977	-4.49	rs1148460	-0.00734	-3.47	0.33566	484	484	blup	0.10807	0.0011	-1.02636	0.30472
		Brain_Amygdala	../WEIGHTS//Brain_Amygdala/Brain_Amygdala.ENSG00000177868.7.wgt.RDat	CCDC23	1	43300000	43300000	0.275	rs16829465	-3.4	rs323719	0.162	4.93	0.57895	431	3	lasso	0.15925	7.63e-05	0.57221	0.56718
		Brain_Amygdala	../WEIGHTS//Brain_Amygdala/Brain_Amygdala.ENSG00000178796.8.wgt.RDat	RIIAD1	1	152000000	152000000	0.407	rs3001978	-2.74	rs1607933	0.023	-3.7	0.24052	335	19	enet	0.14339	0.000176	1.12248	0.26166
		Brain_Amygdala	../WEIGHTS//Brain_Amygdala/Brain_Amygdala.ENSG00000181754.6.wgt.RDat	AMIGO1	1	110000000	110000000	0.292	rs432346	3.81	rs2301230	0.0408	4.04	-0.27084	423	6	lasso	0.08542	0.00349	-0.19651	0.84421
		Brain_Amygdala	../WEIGHTS//Brain_Amygdala/Brain_Amygdala.ENSG00000182109.3.wgt.RDat	RP11-69E11.4	1	40000000	40000000	0.389	rs704787	-3.89	rs3131644	0.0592	-3.97	2.09986	382	5	lasso	0.2526	4.21e-07	-1.64803	0.09935
		Brain_Amygdala	../WEIGHTS//Brain_Amygdala/Brain_Amygdala.ENSG00000182118.5.wgt.RDat	FAM89A	1	231000000	231000000	0.724	rs4409638	2.86	rs4543780	0.282	-5.23	0.28846	598	12	lasso	0.27884	8.82e-08	-0.47681	0.6335
		Brain_Amygdala	../WEIGHTS//Brain_Amygdala/Brain_Amygdala.ENSG00000186007.5.wgt.RDat	LEMD1	1	205000000	205000000	0.535	rs4950978	-2.73	rs4573566	0.152	-3.83	-0.54396	584	55	enet	0.17136	3.99e-05	0.8395	0.40119
		Brain_Amygdala	../WEIGHTS//Brain_Amygdala/Brain_Amygdala.ENSG00000186301.7.wgt.RDat	MST1P2	1	17000000	17000000	0.365	rs279022	2.84	rs4920588	0.22	-4.75	0.85263	261	3	lasso	0.18948	1.5e-05	-0.18264	0.85508
		Brain_Amygdala	../WEIGHTS//Brain_Amygdala/Brain_Amygdala.ENSG00000186715.6.wgt.RDat	MST1L	1	17100000	17100000	0.507	rs157252	-2.63	rs7513616	0.265	-4.94	0.93836	291	3	lasso	0.27601	1.05e-07	-0.39928	0.68969
		Brain_Amygdala	../WEIGHTS//Brain_Amygdala/Brain_Amygdala.ENSG00000187145.10.wgt.RDat	MRPS21	1	150000000	150000000	0.29	rs698916	-1.92	rs13294	-0.00973	3.09	-1.05594	250	250	blup	0.05031	0.0207	-1.48178	0.1384
		Brain_Amygdala	../WEIGHTS//Brain_Amygdala/Brain_Amygdala.ENSG00000187730.6.wgt.RDat	GABRD	1	1950000	1960000	0.414	NA	NA	NA	NA	NA	NA	366	0	lasso	0.00849	0.191	NA	NA
		Brain_Amygdala	../WEIGHTS//Brain_Amygdala/Brain_Amygdala.ENSG00000187800.9.wgt.RDat	PEAR1	1	157000000	157000000	0.461	rs6675005	3.26	rs822570	0.0293	-3.55	-1.38406	462	462	blup	0.02451	0.079	0.74515	0.45618
		Brain_Amygdala	../WEIGHTS//Brain_Amygdala/Brain_Amygdala.ENSG00000188641.8.wgt.RDat	DPYD	1	97500000	98400000	0.41	rs12033249	3.22	rs4598523	0.0115	-3.44	0.23214	406	406	blup	0.0654	0.00962	-0.97183	0.33114
		Brain_Amygdala	../WEIGHTS//Brain_Amygdala/Brain_Amygdala.ENSG00000188672.12.wgt.RDat	RHCE	1	25700000	25800000	0.462	rs35431118	-3.34	rs9689	0.286	-5.19	1.71528	383	3	lasso	0.21368	3.92e-06	-1.72522	0.08449
		Brain_Amygdala	../WEIGHTS//Brain_Amygdala/Brain_Amygdala.ENSG00000189195.5.wgt.RDat	BTBD8	1	92500000	92600000	0.455	rs284180	3.16	rs1805110	0.0295	-3.84	0.10676	443	8	lasso	0.11507	0.000767	-0.4934	0.62173
		Brain_Amygdala	../WEIGHTS//Brain_Amygdala/Brain_Amygdala.ENSG00000189266.7.wgt.RDat	PNRC2	1	24300000	24300000	0.685	rs2501420	-3.83	rs10903077	0.159	-4.61	0.6831	405	405	blup	0.30827	1.44e-08	-0.25459	0.79904
		Brain_Amygdala	../WEIGHTS//Brain_Amygdala/Brain_Amygdala.ENSG00000198468.3.wgt.RDat	FLVCR1-AS1	1	213000000	213000000	0.735	rs17019384	3.29	rs2279692	0.449	-6.27	1.84058	413	13	enet	0.4051	2.09e-11	-1.23608	0.21643
		Brain_Amygdala	../WEIGHTS//Brain_Amygdala/Brain_Amygdala.ENSG00000203666.8.wgt.RDat	EFCAB2	1	245000000	245000000	0.634	rs7550312	3.32	rs6700087	0.45	6.62	-0.06993	474	6	lasso	0.47892	6.92e-14	-0.09395	0.92515
		Brain_Amygdala	../WEIGHTS//Brain_Amygdala/Brain_Amygdala.ENSG00000204138.8.wgt.RDat	PHACTR4	1	28700000	28800000	0.345	rs12139433	2.49	rs10794514	0.0701	-4.15	1.09004	278	278	blup	0.07245	0.00673	-0.736	0.46173
		Brain_Amygdala	../WEIGHTS//Brain_Amygdala/Brain_Amygdala.ENSG00000204219.5.wgt.RDat	TCEA3	1	23700000	23800000	0.553	rs2501420	-2.63	rs2077066	0.0921	-4.56	-0.21622	314	8	lasso	0.14882	0.000133	-0.37396	0.70843
		Brain_Amygdala	../WEIGHTS//Brain_Amygdala/Brain_Amygdala.ENSG00000213240.7.wgt.RDat	NOTCH2NL	1	145000000	145000000	0.239	rs682536	-2.65	rs6424377	0.0491	3.37	0.65417	101	101	blup	0.04312	0.0299	0.32774	0.74311
[truncated: 65,574 more rows]

## Sheet: GWAS_ATLAS_PHEWAS
atlas ID	PMID	Year	Domain	Trait	P-value	N	gene
[truncated: 8,618 more rows]

[truncated: 1 more sheets: TWASHUB_PHEWAS]
